# Supplementary material for: Alteration of mRNA 5-Methylcytosine Modification in Neurons After OGD/R and Potential Roles in Cell Stress Response and Apoptosis
Source: Front Genet. 2021 Feb 3;12:633681. doi: 10.3389/fgene.2021.633681 (PMC7887326; doi:10.3389/fgene.2021.633681)
Supplement: Supplementary file 2 [file Table_1.XLSX]

## Sheet: Sheet1
Legend to Supplementary Table S1
All chromosome names and coordinates are aligned to reference genome (UCSC MM10)
refPos	postion of the methylated C on the reference sequence
refStrand	genomic strand
refBase	Base name on reference sequence
cov	coverage
methRate	methylation rate
mut_count	mutation count
mutRate	mutation rate
CalledBase	called base
CB_count	called base count
95_CI_lower	95% confidence interval, lower
95_CI_upper	95% confidence interval, upper
p-value_mState	p-value of the methylation State
p-value_mRate	p-value of the methylation Rate
p-value_mState_adj	adjusted p-value of methylation state
Score	methylation call score
seqContext	sequence Context arround the mehtylated C
candidateName	arbitrary methylation site name

## Sheet: OGD_R 1
SeqID	refPos	refStrand	refBase	cov	C_count	methRate	mut_count	mutRate	CalledBase	CB_count	state	c95_CI_lower	c95_CI_upper	p_value_mState	p_value_mRate	p_value_mState_adj	score	seqContext	candidateName
chr1	4828601	+	C	10	1	0.1	0	0	T	9	M	0.018	0.404	0.0042662	0	0.00447177	0.04236	tgggcagaagCctttgcaggt	m5C_4103
chr1	5170627	-	C	24	3	0.125	0	0	T	21	M	0.043	0.31	9.05376e-05	1e-06	0.000137841	0.52694	gcctcagctgCggtgggcagc	m5C_4149
chr1	5170696	-	C	16	7	0.438	0	0	T	9	M	0.231	0.668	1.19837e-12	0.00203104	2.23588e-12	19.2755	ggggggcggaCattcgggggt	m5C_4263
chr1	5170724	-	C	15	3	0.2	0	0	T	12	M	0.07	0.452	1.24976e-05	0.000298	2.12968e-05	1.03664	gtgggaggaaCcagggggccc	m5C_4241
chr1	5170748	-	C	134	17	0.127	0	0	T	117	M	0.081	0.194	3.10862e-15	0	5.81671e-15	19.9121	ggtctaacccCgcgggggttt	m5C_4252
chr1	5170760	-	C	71	8	0.113	0	0	T	63	M	0.058	0.207	4.25867e-08	1.11022e-16	7.82216e-08	3.43252	gactccggggCgggtctaacc	m5C_4262
chr1	9942475	-	C	31	19	0.613	0	0	C	19	M	0.438	0.763	0	3.43703e-05	0	166.53	tcttaaaagaCtgagatgcca	m5C_1184
chr1	9942484	-	C	39	17	0.436	0	0	T	22	M	0.293	0.59	0	2.14448e-05	0	99.6354	aagagagaatCttaaaagact	m5C_1332
chr1	9942499	-	C	54	18	0.333	0	0	T	36	M	0.222	0.466	0	1.67438e-08	0	80.0685	ctgagtgtttCtttgaagaga	m5C_1296
chr1	9942509	-	C	59	13	0.22	0	0	T	46	M	0.134	0.341	8.88178e-16	1.6157e-09	1.66248e-15	26.1299	gtttacccagCtgagtgtttc	m5C_1228
chr1	9942512	-	C	55	9	0.164	0	0	T	46	M	0.089	0.283	1.94059e-10	8.18588e-11	3.60528e-10	7.74031	gccgtttaccCagctgagtgt	m5C_1279
chr1	9942513	-	C	50	8	0.16	0	0	T	42	M	0.083	0.285	1.73063e-09	2.75221e-11	3.20603e-09	5.84399	tgccgtttacCcagctgagtg	m5C_1221
chr1	9942514	-	C	49	8	0.163	0	0	T	41	M	0.085	0.29	1.43196e-09	5.4612e-09	2.65362e-09	6.02288	ttgccgtttaCccagctgagt	m5C_1318
chr1	9942520	-	C	47	13	0.277	0	0	T	34	M	0.169	0.418	0	1.20373e-07	0	44.0347	aagtttttgcCgtttacccag	m5C_1319
chr1	9942521	-	C	46	9	0.196	0	0	T	37	M	0.107	0.332	2.93551e-11	1.21854e-08	5.46564e-11	10.0957	taagtttttgCcgtttaccca	m5C_1357
chr1	9942533	-	C	46	10	0.217	0	0	T	36	M	0.123	0.356	9.66782e-13	2.41678e-08	1.80454e-12	14.7309	acaatgatgaCttaagttttt	m5C_1267
chr1	9942542	-	C	41	9	0.22	0	0	T	32	M	0.12	0.367	8.44957e-12	1.21854e-08	1.57456e-11	11.962	atagctggcaCaatgatgact	m5C_1259
chr1	9942544	-	C	34	7	0.206	0	0	T	27	M	0.103	0.368	1.43996e-09	3.4167e-07	2.66833e-09	6.4054	taatagctggCacaatgatga	m5C_1293
chr1	10204818	-	C	12	2	0.167	0	0	T	10	M	0.047	0.448	0.000205616	0.0001	0.000279417	0.34631	tggtgaacatCattgttggag	m5C_3193
chr1	10232495	-	C	17	3	0.176	0	0	T	14	M	0.062	0.41	2.14448e-05	0.000298	3.60959e-05	0.86712	cctccgcgtcCatgtatgagg	m5C_3005
chr1	10232511	-	C	19	2	0.105	0	0	T	17	M	0.029	0.314	0.000859433	0.0001	0.00100875	0.18001	gccgccgccgCcgcctcctcc	m5C_2977
chr1	13221477	-	C	10	1	0.1	0	0	T	9	M	0.018	0.404	0.0042662	0	0.00447177	0.04236	cttcttagccCcaaaaggagc	m5C_6166
chr1	13224613	-	C	11	2	0.182	0	0	T	9	M	0.051	0.477	0.000155373	0.0001	0.000212071	0.39127	ccagctcggaCccaggtgagc	m5C_5997
chr1	13224626	-	C	11	2	0.182	0	0	T	9	M	0.051	0.477	0.000155373	0.0001	0.000212071	0.39127	aggaatgtccCgaccagctcg	m5C_6020
chr1	13224627	-	C	11	2	0.182	0	0	T	9	M	0.051	0.477	0.000155373	0.0001	0.000212071	0.39127	aaggaatgtcCcgaccagctc	m5C_6011
chr1	14230331	+	C	13	2	0.154	0	0	T	11	M	0.043	0.422	0.000265305	0.0001	0.000359149	0.3094	ttatgggggaCttggacacct	m5C_155
chr1	24612798	-	C	19	2	0.105	0	0	T	17	M	0.029	0.314	0.000859433	0.0001	0.00100875	0.18001	tgaatgaacaCaaaaaggatt	m5C_5179
chr1	24613131	-	C	33	17	0.515	0	0	C	17	M	0.352	0.675	0	2.14448e-05	0	119.742	tgaataaaccCagaagagagt	m5C_5364
chr1	24613132	-	C	35	18	0.514	0	0	C	18	M	0.356	0.67	0	2.73522e-05	0	128.047	ctgaataaacCcagaagagag	m5C_5324
chr1	24613133	-	C	37	20	0.541	0	0	C	20	M	0.384	0.69	0	4.26209e-05	0	153.535	tctgaataaaCccagaagaga	m5C_5167
chr1	24613142	-	C	41	21	0.512	0	0	C	21	M	0.365	0.657	0	1.78033e-06	0	153.234	ttagtagattCtgaataaacc	m5C_5295
chr1	24613155	-	C	32	12	0.375	0	0	T	20	M	0.229	0.547	0	4.64228e-06	0	55.0408	aactgacttcCaattagtaga	m5C_5464
chr1	24613156	-	C	31	13	0.419	0	0	T	18	M	0.264	0.592	0	6.65202e-06	0	68.6798	taactgacttCcaattagtag	m5C_5413
chr1	24613159	-	C	23	10	0.435	0	0	T	13	M	0.256	0.632	1.11022e-16	0.000113849	2.07934e-16	40.8986	atataactgaCttccaattag	m5C_5218
chr1	24613163	-	C	15	3	0.2	0	0	T	12	M	0.07	0.452	1.24976e-05	0.000298	2.12968e-05	1.03664	attaatataaCtgacttccaa	m5C_5305
chr1	24613210	-	C	19	4	0.211	0	0	T	15	M	0.085	0.433	1.03444e-06	0.00059203	1.8355e-06	2.0368	tcctatacgtCtccatttatt	m5C_5272
chr1	24613228	-	C	23	5	0.217	0	0	T	18	M	0.097	0.419	8.72229e-08	9.8506e-06	1.59568e-07	3.41103	tagacgtagtCtgacttttcc	m5C_5385
chr1	24613234	-	C	22	6	0.273	0	0	T	16	M	0.132	0.482	1.495e-09	1.95536e-05	2.7701e-09	6.96352	attttgtagaCgtagtctgac	m5C_5176
chr1	24613593	-	C	10	2	0.2	0	0	T	8	M	0.057	0.51	0.000113849	0.0001	0.000156184	0.44706	acttaaccctCtagaagtccc	m5C_5237
chr1	24613627	-	C	23	4	0.174	0	0	T	19	M	0.07	0.371	2.89528e-06	3.97e-06	5.10481e-06	1.54597	taggaggctgCtgacctccaa	m5C_5337
chr1	24613785	-	C	15	3	0.2	0	0	T	12	M	0.07	0.452	1.24976e-05	0.000298	2.12968e-05	1.03664	agacgtaattCgtgaaggaac	m5C_5195
chr1	24613792	-	C	15	3	0.2	0	0	T	12	M	0.07	0.452	1.24976e-05	0.000298	2.12968e-05	1.03664	gatgacgagaCgtaattcgtg	m5C_5366
chr1	24613797	-	C	14	2	0.143	0	0	T	12	M	0.04	0.399	0.000335142	0.0001	0.000417416	0.27863	tcaatgatgaCgagacgtaat	m5C_5312
chr1	24613814	-	C	16	3	0.188	0	0	T	13	M	0.066	0.43	1.65306e-05	0.000298	2.81124e-05	0.94556	aatatcctcaCaatatatcaa	m5C_5235
chr1	24615163	-	C	15	3	0.2	0	0	T	12	M	0.07	0.452	1.24976e-05	0.000298	2.12968e-05	1.03664	tgaactacgaCtgctagaagt	m5C_5419
chr1	24615166	-	C	14	2	0.143	0	0	T	12	M	0.04	0.399	0.000335142	0.0001	0.000417416	0.27863	tggtgaactaCgactgctaga	m5C_5206
chr1	24615169	-	C	15	2	0.133	0	0	T	13	M	0.037	0.379	0.000415803	0.0001	0.000516338	0.25264	acctggtgaaCtacgactgct	m5C_5352
chr1	24615177	-	C	10	1	0.1	0	0	T	9	M	0.018	0.404	0.0042662	0	0.00447177	0.04236	gacctaaaacCtggtgaacta	m5C_5420
chr1	34434822	-	C	534	56	0.105	0	0	T	478	M	0.082	0.134	0	0	0	91.4413	gttcgactccCggtatgggaa	m5C_24036
chr1	34434835	-	C	652	609	0.94	4	0.006	C	609	M	0.919	0.956	0	0	0	11190.8	ccaggcggccCgggttcgact	m5C_24163
chr1	34434836	-	C	666	635	0.955	1	0.002	C	635	M	0.936	0.968	0	0	0	11891.4	cccaggcggcCcgggttcgac	m5C_24092
chr1	34434856	-	C	545	87	0.16	2	0.004	T	456	M	0.132	0.193	0	0	0	229.281	gttaggattcCtggttttcac	m5C_24047
chr1	34434857	-	C	534	96	0.181	3	0.006	T	435	M	0.15	0.216	0	0	0	288.744	ggttaggattCctggttttca	m5C_23968
chr1	34434868	-	C	296	97	0.329	1	0.003	T	198	M	0.278	0.384	0	0	0	538.748	tatggtctagCggttaggatt	m5C_24044
chr1	34434872	-	C	225	96	0.427	0	0	T	129	M	0.364	0.492	0	0	0	698.503	cccatatggtCtagcggttag	m5C_23977
chr1	34434880	-	C	152	72	0.474	0	0	T	80	M	0.396	0.553	0	0	0	570.148	cggcagctccCatatggtcta	m5C_24107
chr1	34434881	-	C	143	72	0.503	0	0	C	72	M	0.423	0.584	0	6.66134e-16	0	608.449	ccggcagctcCcatatggtct	m5C_23956
chr1	34434882	-	C	134	65	0.485	0	0	T	69	M	0.402	0.569	0	3.77476e-15	0	522.672	gccggcagctCccatatggtc	m5C_24055
chr1	35893831	-	C	12	11	0.917	0	0	C	11	M	0.646	0.985	0	0.00517972	0	142.145	gaaggtcaggCttgagactcc	m5C_24098
chr1	36068621	+	C	15	2	0.133	0	0	T	13	M	0.037	0.379	0.000415803	0.0001	0.000516338	0.25264	ccccgccctcCcaggcccggc	m5C_79874
chr1	36068622	+	C	15	3	0.2	0	0	T	12	M	0.07	0.452	1.24976e-05	0.000298	2.12968e-05	1.03664	cccgccctccCaggcccggcg	m5C_79770
chr1	36068627	+	C	14	2	0.143	0	0	T	12	M	0.04	0.399	0.000335142	0.0001	0.000417416	0.27863	cctcccaggcCcggcgcccgg	m5C_79884
chr1	36068628	+	C	15	2	0.133	0	0	T	13	M	0.037	0.379	0.000415803	0.0001	0.000516338	0.25264	ctcccaggccCggcgcccggg	m5C_79618
chr1	36068635	+	C	12	3	0.25	0	0	T	9	M	0.089	0.532	4.64228e-06	0.000298	8.04771e-06	1.42302	gcccggcgccCgggccgctgg	m5C_79796
chr1	36068799	+	C	15	2	0.133	0	0	T	13	M	0.037	0.379	0.000415803	0.0001	0.000516338	0.25264	gcccggtggcCgcgtgccccc	m5C_80185
chr1	36068816	+	C	11	3	0.273	0	0	T	8	M	0.097	0.566	3.11975e-06	0.000298	5.49249e-06	1.60979	cccccgacgaCctggatctct	m5C_79850
chr1	36365533	-	C	21	3	0.143	0	0	T	18	M	0.05	0.346	5.22305e-05	1e-06	8.67524e-05	0.63986	ttcgccaggaCagatgcagat	m5C_80640
chr1	36365544	-	C	23	4	0.174	0	0	T	19	M	0.07	0.371	2.89528e-06	3.97e-06	5.10481e-06	1.54597	ggcacgtgatCttcgccagga	m5C_81082
chr1	36365555	-	C	16	3	0.188	0	0	T	13	M	0.066	0.43	1.65306e-05	0.000298	2.81124e-05	0.94556	cgagtgtgaaCggcacgtgat	m5C_80660
chr1	36374630	-	C	25	3	0.12	0	0	T	22	M	0.042	0.3	0.000106926	1e-06	0.000147302	0.49637	gagccgggctCttcctgcctc	m5C_81640
chr1	36374632	-	C	24	3	0.125	0	0	T	21	M	0.043	0.31	9.05376e-05	1e-06	0.000137841	0.52694	gtgagccgggCtcttcctgcc	m5C_80280
chr1	36374637	-	C	28	4	0.143	0	0	T	24	M	0.057	0.315	8.11149e-06	3.97e-06	1.40176e-05	1.1605	gggatgtgagCcgggctcttc	m5C_81887
chr1	36471421	+	C	11	3	0.273	0	0	T	8	M	0.097	0.566	3.11975e-06	0.000298	5.49249e-06	1.60979	gctgggcgcaCccccgctgcg	m5C_79593
chr1	36471424	+	C	12	2	0.167	0	0	T	10	M	0.047	0.448	0.000205616	0.0001	0.000279417	0.34631	gggcgcacccCcgctgcgggc	m5C_80153
chr1	36939538	-	C	13	4	0.308	0	0	T	9	M	0.127	0.576	1.20373e-07	0.00059203	2.19999e-07	3.50969	gatgccgagaCtgtgactgac	m5C_80593
chr1	37442138	-	C	12	3	0.25	0	0	T	9	M	0.089	0.532	4.64228e-06	0.000298	8.04771e-06	1.42302	taaacatgagCattctagaaa	m5C_81721
chr1	39368187	+	C	28	3	0.107	0	0	T	25	M	0.037	0.272	0.000168979	1e-06	0.000230511	0.42004	agaagaagggCcgttctgcca	m5C_12698
chr1	39368214	+	C	26	6	0.231	0	0	T	20	M	0.11	0.421	5.56759e-09	1.95536e-05	1.02921e-08	5.46455	aggtggtgacCcgagaataca	m5C_12825
chr1	39548772	-	C	15	2	0.133	0	0	T	13	M	0.037	0.379	0.000415803	0.0001	0.000516338	0.25264	acaaaacctcCtgaagcgagt	m5C_12892
chr1	39548776	-	C	16	2	0.125	0	0	T	14	M	0.035	0.36	0.000507942	0.0001	0.000629214	0.23044	gatgacaaaaCctcctgaagc	m5C_13058
chr1	39548822	-	C	43	5	0.116	0	0	T	38	M	0.051	0.245	4.43822e-06	1e-10	7.70743e-06	1.35703	ggccgaattgCagtgtctcca	m5C_13226
chr1	39548830	-	C	36	4	0.111	0	0	T	32	M	0.044	0.253	2.91128e-05	1e-08	4.89004e-05	0.79951	acataaaaggCcgaattgcag	m5C_12867
chr1	39548839	-	C	31	4	0.129	0	0	T	27	M	0.051	0.289	1.36779e-05	1e-08	2.33e-05	0.99891	ggagtgatgaCataaaaggcc	m5C_12888
chr1	40681670	+	C	10	1	0.1	0	0	T	9	M	0.018	0.404	0.0042662	0	0.00447177	0.04236	gcgcagtggcCtcctgtcgct	m5C_11605
chr1	41219572	-	C	13	4	0.308	0	0	T	9	M	0.127	0.576	1.20373e-07	0.00059203	2.19999e-07	3.50969	gtaggtgtggCcttgttgctc	m5C_11753
chr1	41255532	-	C	15	2	0.133	0	0	T	13	M	0.037	0.379	0.000415803	0.0001	0.000516338	0.25264	ctcctcccttCtgtgtgctgc	m5C_11779
chr1	41255537	-	C	17	4	0.235	0	0	T	13	M	0.096	0.473	5.59754e-07	0.00059203	1.01482e-06	2.38949	gttccctcctCccttctgtgt	m5C_11803
chr1	41255540	-	C	17	2	0.118	0	0	T	15	M	0.033	0.343	0.000612192	0.0001	0.00072113	0.21129	cttgttccctCctcccttctg	m5C_11760
chr1	43163738	-	C	14	3	0.214	0	0	T	11	M	0.076	0.476	9.23855e-06	0.000298	1.59412e-05	1.1435	ggcggagaccCaggagaccgg	m5C_8169
chr1	43163739	-	C	15	5	0.333	0	0	T	10	M	0.152	0.583	4.63214e-09	0.00098015	8.56762e-09	6.32405	gggcggagacCcaggagaccg	m5C_8261
chr1	43163753	-	C	14	2	0.143	0	0	T	12	M	0.04	0.399	0.000335142	0.0001	0.000417416	0.27863	gcactcggacCgtggggcgga	m5C_8218
chr1	44464184	-	C	21	4	0.19	0	0	T	17	M	0.077	0.4	1.78033e-06	3.97e-06	3.1487e-06	1.76336	aggccttggcCgctgagagag	m5C_7471
chr1	44464190	-	C	22	3	0.136	0	0	T	19	M	0.047	0.333	6.33295e-05	1e-06	0.000104413	0.59813	ttcaggaggcCttggccgctg	m5C_7591
chr1	44464198	-	C	22	3	0.136	0	0	T	19	M	0.047	0.333	6.33295e-05	1e-06	0.000104413	0.59813	ggaagcttttCaggaggcctt	m5C_7467
chr1	44464222	-	C	20	2	0.1	0	0	T	18	M	0.028	0.301	0.00100358	0	0.00113905	0.16711	aatggtgaagCtgattgagag	m5C_7509
chr1	44731244	-	C	10	1	0.1	0	0	T	9	M	0.018	0.404	0.0042662	0	0.00447177	0.04236	ggagcaccatCctatatctgg	m5C_7577
chr1	53388942	+	C	27	10	0.37	0	0	T	17	M	0.215	0.558	1.11022e-15	0.000113849	2.07793e-15	32.2007	ggtggcgggtCcaacccccag	m5C_9317
chr1	53388946	+	C	22	4	0.182	0	0	T	18	M	0.073	0.385	2.28483e-06	3.97e-06	4.03157e-06	1.64874	gcgggtccaaCccccaggggt	m5C_9477
chr1	53388947	+	C	18	6	0.333	0	0	T	12	M	0.163	0.563	2.88935e-10	0.00146045	5.36556e-10	9.31706	cgggtccaacCcccaggggtt	m5C_9489
chr1	53388948	+	C	12	3	0.25	0	0	T	9	M	0.089	0.532	4.64228e-06	0.000298	8.04771e-06	1.42302	gggtccaaccCccaggggttc	m5C_9402
chr1	53388958	+	C	27	6	0.222	0	0	T	21	M	0.106	0.408	7.45066e-09	1.95536e-05	1.3767e-08	5.17274	cccaggggttCggagtgggag	m5C_9320
chr1	53388972	+	C	35	10	0.286	0	0	T	25	M	0.163	0.451	3.35287e-14	2.00128e-06	6.26757e-14	21.9991	gtgggaggaaCcagtgggccc	m5C_9525
chr1	53388973	+	C	34	5	0.147	0	0	T	29	M	0.064	0.301	1.05748e-06	4.96e-08	1.87615e-06	1.92698	tgggaggaacCagtgggcccc	m5C_9350
chr1	53388980	+	C	18	4	0.222	0	0	T	14	M	0.09	0.452	7.68604e-07	0.00059203	1.38946e-06	2.20134	aaccagtgggCccccagtgtg	m5C_9435
chr1	53388981	+	C	19	3	0.158	0	0	T	16	M	0.055	0.376	3.43703e-05	0.000298	5.72469e-05	0.73926	accagtgggcCcccagtgtgt	m5C_9236
chr1	53388983	+	C	14	3	0.214	0	0	T	11	M	0.076	0.476	9.23855e-06	0.000298	1.59412e-05	1.1435	cagtgggcccCcagtgtgtgt	m5C_9231
chr1	53389016	+	C	36	4	0.111	0	0	T	32	M	0.044	0.253	2.91128e-05	1e-08	4.89004e-05	0.79951	gctggacattCggggatggga	m5C_9530
chr1	53389055	+	C	17	4	0.235	0	0	T	13	M	0.096	0.473	5.59754e-07	0.00059203	1.01482e-06	2.38949	ggatgtgagcCaggcccttct	m5C_9563
chr1	53389059	+	C	16	2	0.125	0	0	T	14	M	0.035	0.36	0.000507942	0.0001	0.000629214	0.23044	gtgagccaggCccttctcgtg	m5C_9337
chr1	53389060	+	C	17	3	0.176	0	0	T	14	M	0.062	0.41	2.14448e-05	0.000298	3.60959e-05	0.86712	tgagccaggcCcttctcgtgg	m5C_9500
chr1	56391330	-	C	10	1	0.1	0	0	T	9	M	0.018	0.404	0.0042662	0	0.00447177	0.04236	ggtgtgtgccCcctttctcct	m5C_17422
chr1	56391343	-	C	10	2	0.2	0	0	T	8	M	0.057	0.51	0.000113849	0.0001	0.000156184	0.44706	tcagttattgCtgggtgtgtg	m5C_17144
chr1	56782068	-	C	17	2	0.118	0	0	T	15	M	0.033	0.343	0.000612192	0.0001	0.00072113	0.21129	ccggcaggcgCcggtaacccg	m5C_17307
chr1	56782077	-	C	18	2	0.111	0	0	T	16	M	0.031	0.328	0.00072916	0.0001	0.000857291	0.19462	taccctacgcCggcaggcgcc	m5C_17235
chr1	56782088	-	C	17	2	0.118	0	0	T	15	M	0.033	0.343	0.000612192	0.0001	0.00072113	0.21129	cagcttgtgcCtaccctacgc	m5C_17405
chr1	56782098	-	C	10	1	0.1	0	0	T	9	M	0.018	0.404	0.0042662	0	0.00447177	0.04236	ctgactggctCagcttgtgcc	m5C_17265
chr1	56782108	-	C	34	9	0.265	0	0	T	25	M	0.146	0.431	1.05338e-12	1.21043e-06	1.96562e-12	15.7394	gcgcgctacaCtgactggctc	m5C_17244
chr1	56782110	-	C	45	7	0.156	0	0	T	38	M	0.077	0.288	1.55016e-08	2.06515e-09	2.85311e-08	4.23416	acgcgcgctaCactgactggc	m5C_17099
chr1	56782113	-	C	74	13	0.176	0	0	T	61	M	0.106	0.278	2.59792e-14	1.23013e-13	4.8567e-14	18.6573	tgcacgcgcgCtacactgact	m5C_17309
chr1	56782117	-	C	125	15	0.12	0	0	T	110	M	0.074	0.189	2.22711e-13	0	4.15987e-13	14.0602	gggctgcacgCgcgctacact	m5C_17349
chr1	56782119	-	C	134	26	0.194	0	0	T	108	M	0.136	0.269	0	0	0	70.7154	cggggctgcaCgcgcgctaca	m5C_17392
chr1	56782124	-	C	140	15	0.107	0	0	T	125	M	0.066	0.169	1.32572e-12	0	2.47337e-12	11.7608	atgcccggggCtgcacgcgcg	m5C_17369
chr1	56782129	-	C	151	23	0.152	0	0	T	128	M	0.104	0.218	0	0	0	47.6983	cttacatgccCggggctgcac	m5C_17276
chr1	56782130	-	C	149	18	0.121	0	0	T	131	M	0.078	0.183	1.33227e-15	0	2.49342e-15	20.8306	ccttacatgcCcggggctgca	m5C_17284
chr1	56782135	-	C	108	23	0.232	9	0.083	T	76	M	0.16	0.325	0	1.0214e-14	0	73.6414	gatgcccttaCatgcccgggg	m5C_17258
chr1	56782139	-	C	120	14	0.117	0	0	T	106	M	0.071	0.186	1.76303e-12	0	3.28887e-12	11.6471	ctgtgatgccCttacatgccc	m5C_17269
chr1	56782149	-	C	112	16	0.144	1	0.009	T	95	M	0.091	0.221	1.88738e-15	0	3.53203e-15	21.3711	aataacaggtCtgtgatgccc	m5C_17069
chr1	56782160	-	C	86	10	0.116	0	0	T	76	M	0.064	0.201	1.22835e-09	0	2.27657e-09	5.73846	tgagattgagCaataacaggt	m5C_17391
chr1	56782171	-	C	116	13	0.114	2	0.017	T	101	M	0.068	0.185	1.2265e-11	0	2.28509e-11	9.62641	gttcagccacCtgagattgag	m5C_17402
chr1	56782182	-	C	72	10	0.139	0	0	T	62	M	0.077	0.237	1.72528e-10	4.44089e-15	3.20566e-10	7.53973	ggacaagtggCgttcagccac	m5C_17308
chr1	56782189	-	C	63	7	0.111	0	0	T	56	M	0.055	0.212	2.37372e-07	9.99201e-15	4.32308e-07	2.54465	cttagagggaCaagtggcgtt	m5C_17121
chr1	56782205	-	C	10	1	0.1	0	0	T	9	M	0.018	0.404	0.0042662	0	0.00447177	0.04236	cggtgtccctCaaattcttag	m5C_17167
chr1	56782209	-	C	10	1	0.1	0	0	T	9	M	0.018	0.404	0.0042662	0	0.00447177	0.04236	cggtcggtgtCcctcaaattc	m5C_17118
chr1	56782219	-	C	11	2	0.182	0	0	T	9	M	0.051	0.477	0.000155373	0.0001	0.000212071	0.39127	gacccccgagCggtcggtgtc	m5C_17109
chr1	56782223	-	C	11	2	0.182	0	0	T	9	M	0.051	0.477	0.000155373	0.0001	0.000212071	0.39127	acacgaccccCgagcggtcgg	m5C_17359
chr1	56782224	-	C	13	5	0.385	0	0	T	8	M	0.177	0.645	1.6157e-09	0.00098015	2.99331e-09	7.78475	tacacgacccCcgagcggtcg	m5C_17072
chr1	56782225	-	C	16	7	0.438	0	0	T	9	M	0.231	0.668	1.19837e-12	0.00203104	2.23588e-12	19.2755	ttacacgaccCccgagcggtc	m5C_17389
chr1	56782226	-	C	13	7	0.538	0	0	C	7	M	0.291	0.768	1.23013e-13	0.00203104	2.29811e-13	26.337	gttacacgacCcccgagcggt	m5C_17320
chr1	56782227	-	C	13	8	0.615	0	0	C	8	M	0.355	0.823	6.66134e-16	0.00269008	1.24703e-15	43.1284	agttacacgaCccccgagcgg	m5C_17323
chr1	56782230	-	C	11	8	0.727	0	0	C	8	M	0.434	0.903	0	0.00269008	0	69.4959	actagttacaCgacccccgag	m5C_17387
chr1	56782232	-	C	11	10	0.909	0	0	C	10	M	0.623	0.984	0	0.0042662	0	124.527	taactagttaCacgacccccg	m5C_17092
chr1	56782239	-	C	17	15	0.882	0	0	C	15	M	0.657	0.967	0	0.00962977	0	196.989	ggcatgctaaCtagttacacg	m5C_17119
chr1	56782243	-	C	21	19	0.905	0	0	C	19	M	0.711	0.973	0	0.000859433	0	270.125	ctctggcatgCtaactagtta	m5C_17127
chr1	56782247	-	C	25	23	0.92	0	0	C	23	M	0.75	0.978	0	0.00152457	0	345.154	gagactctggCatgctaacta	m5C_17357
chr1	56782251	-	C	32	28	0.875	0	0	C	28	M	0.719	0.95	0	0.000168979	0	402.816	gaatgagactCtggcatgcta	m5C_17260
chr1	56782253	-	C	34	32	0.941	0	0	C	32	M	0.809	0.984	0	0.000287474	0	517.799	acgaatgagaCtctggcatgc	m5C_17301
chr1	56782262	-	C	41	34	0.829	0	0	C	34	M	0.687	0.915	0	2.1848e-05	0	467.412	attccgataaCgaatgagact	m5C_17401
chr1	56782268	-	C	66	40	0.606	0	0	C	40	M	0.485	0.715	0	1.39593e-07	0	388.385	tggttaattcCgataacgaat	m5C_17082
chr1	56782269	-	C	63	36	0.571	0	0	C	36	M	0.449	0.686	0	6.47291e-08	0	323.002	ctggttaattCcgataacgaa	m5C_17230
chr1	56782279	-	C	54	27	0.5	0	0	CT	27	M	0.371	0.629	0	2.47138e-07	0	200.418	agcgatttgtCtggttaattc	m5C_17413
chr1	56782281	+	C	13	13	1	0	0	C	13	M	0.772	1	0	0.00724894	0	200.694	attaaccagaCaaatcgctcc	m5C_16963
chr1	56782286	+	C	15	15	1	0	0	C	15	M	0.796	1	0	0.00962977	0	238.833	ccagacaaatCgctccaccaa	m5C_16870
chr1	56782287	-	C	59	24	0.407	0	0	T	35	M	0.291	0.534	0	1.15303e-07	0	139.626	gttggtggagCgatttgtctg	m5C_17408
chr1	56782288	+	C	15	15	1	0	0	C	15	M	0.796	1	0	0.00962977	0	238.833	agacaaatcgCtccaccaact	m5C_16967
chr1	56782290	+	C	14	14	1	0	0	C	14	M	0.785	1	0	0.00840124	0	219.711	acaaatcgctCcaccaactaa	m5C_17041
chr1	56782291	+	C	14	14	1	0	0	C	14	M	0.785	1	0	0.00840124	0	219.711	caaatcgctcCaccaactaag	m5C_16894
chr1	56782293	+	C	15	15	1	0	0	C	15	M	0.796	1	0	0.00962977	0	238.833	aatcgctccaCcaactaagaa	m5C_16940
chr1	56782294	+	C	15	15	1	0	0	C	15	M	0.796	1	0	0.00962977	0	238.833	atcgctccacCaactaagaat	m5C_16880
chr1	56782297	+	C	16	16	1	0	0	C	16	M	0.806	1	0	0.0109329	0	258.044	gctccaccaaCtaagaatggc	m5C_16834
chr1	56782301	-	C	23	13	0.565	0	0	C	13	M	0.368	0.744	0	0.000265305	0	95.7087	catggccattCttagttggtg	m5C_17212
chr1	56782305	-	C	36	14	0.389	0	0	T	22	M	0.248	0.551	0	9.23855e-06	0	69.397	ggtgcatggcCattcttagtt	m5C_17141
chr1	56782306	-	C	45	20	0.444	0	0	T	25	M	0.309	0.588	0	1.3678e-06	0	123.755	tggtgcatggCcattcttagt	m5C_17151
chr1	56782307	+	C	13	11	0.846	0	0	C	11	M	0.578	0.957	0	0.00517972	0	127.083	ctaagaatggCcatgcaccac	m5C_16931
chr1	56782308	+	C	12	10	0.833	0	0	C	10	M	0.552	0.953	0	0.0042662	0	110.393	taagaatggcCatgcaccacc	m5C_16978
chr1	56782311	-	C	160	32	0.2	0	0	T	128	M	0.145	0.269	0	0	0	93.0444	ggtggtggtgCatggccattc	m5C_17110
chr1	56782321	+	C	10	10	1	0	0	C	10	M	0.722	1	0	0.0042662	0	144.492	gcaccaccacCcacggaatcg	m5C_17018
chr1	56782322	+	C	11	10	0.909	0	0	C	10	M	0.623	0.984	0	0.0042662	0	124.527	caccaccaccCacggaatcga	m5C_17049
chr1	56782325	-	C	843	87	0.104	7	0.008	T	749	M	0.085	0.127	0	0	0	148.156	ttctcgattcCgtgggtggtg	m5C_17168
chr1	56782330	+	C	11	11	1	0	0	C	11	M	0.741	1	0	0.00517972	0	163.055	cccacggaatCgagaaagagc	m5C_16919
chr1	56782344	+	C	10	8	0.8	0	0	C	8	M	0.49	0.943	0	0.0772553	0	78.4251	aaagagctatCaatctgtcaa	m5C_16954
chr1	56782370	-	C	441	51	0.116	0	0	T	390	M	0.089	0.149	0	0	0	90.8431	ctcacccggcCcggacacgga	m5C_17083
chr1	59691945	+	C	11	11	1	0	0	C	11	M	0.741	1	0	0.00517972	0	163.055	tcattgttgtCaatgatgtat	m5C_15501
chr1	59691957	+	C	13	12	0.923	0	0	C	12	M	0.667	0.986	0	0.00617454	0	160.045	atgatgtataCcttttggaac	m5C_15838
chr1	59691958	+	C	14	12	0.857	0	0	C	12	M	0.601	0.96	0	0.00617454	0	144.139	tgatgtatacCttttggaact	m5C_15538
chr1	59691967	+	C	14	12	0.857	0	0	C	12	M	0.601	0.96	0	0.00617454	0	144.139	ccttttggaaCtgaatctaag	m5C_15962
chr1	59691973	+	C	12	11	0.917	0	0	C	11	M	0.646	0.985	0	0.00517972	0	142.145	ggaactgaatCtaagtgattt	m5C_15682
chr1	59692520	+	C	13	13	1	0	0	C	13	M	0.772	1	0	0.00724894	0	200.694	tcaatgttgtCaatgatgcat	m5C_15836
chr1	59692528	+	C	14	13	0.929	0	0	C	13	M	0.685	0.987	0	0.00724894	0	178.18	gtcaatgatgCatcttattgg	m5C_16133
chr1	59692531	+	C	14	13	0.929	0	0	C	13	M	0.685	0.987	0	0.00724894	0	178.18	aatgatgcatCttattggaac	m5C_16205
chr1	59692541	+	C	14	13	0.929	0	0	C	13	M	0.685	0.987	0	0.00724894	0	178.18	cttattggaaCtgaatttaag	m5C_15826
chr1	59704795	+	C	21	14	0.667	0	0	C	14	M	0.454	0.828	0	0.000335142	0	127.045	accatgtgttCaatgatgatt	m5C_15981
chr1	59704807	+	C	22	16	0.727	0	0	C	16	M	0.518	0.868	0	0.000507942	0	165.913	atgatgatttCtgatgctttg	m5C_16002
chr1	59704813	+	C	23	15	0.652	0	0	C	15	M	0.449	0.812	0	0.000415803	0	134.67	atttctgatgCtttgcctgag	m5C_15938
chr1	59704818	+	C	18	11	0.611	0	0	C	11	M	0.386	0.797	0	0.00517972	0	84.9611	tgatgctttgCctgagttctc	m5C_15779
chr1	59704819	+	C	17	8	0.471	0	0	T	9	M	0.262	0.69	2.26485e-14	0.00269008	4.23418e-14	28.5614	gatgctttgcCtgagttctct	m5C_15788
chr1	59704826	+	C	16	11	0.688	0	0	C	11	M	0.444	0.858	0	0.00517972	0	97.6886	tgcctgagttCtctttgaata	m5C_15599
chr1	59704828	+	C	16	8	0.5	0	0	CT	8	M	0.28	0.72	1.06581e-14	0.00269008	1.99307e-14	31.2971	cctgagttctCtttgaataat	m5C_16154
chr1	63177210	+	C	25	5	0.2	0	0	T	20	M	0.089	0.391	1.50419e-07	9.8506e-06	2.74283e-07	3.02261	ccagccttcgCcatgggattc	m5C_20413
chr1	63178684	+	C	29	17	0.586	0	0	C	17	M	0.407	0.745	0	0.000612192	0	138.508	tcactgggtaCatgatgaata	m5C_20022
chr1	63178699	+	C	39	17	0.436	0	0	T	22	M	0.293	0.59	0	2.14448e-05	0	99.6354	tgaataaaatCaaatcacctt	m5C_20148
chr1	63178704	+	C	41	18	0.439	0	0	T	23	M	0.299	0.59	0	7.68604e-07	0	107.604	aaaatcaaatCaccttctttc	m5C_20192
chr1	63178706	+	C	42	19	0.452	0	0	T	23	M	0.312	0.601	0	1.03444e-06	0	118.648	aatcaaatcaCcttctttcgg	m5C_20042
chr1	63178707	+	C	47	19	0.404	0	0	T	28	M	0.276	0.547	0	1.03444e-06	0	105.031	atcaaatcacCttctttcggc	m5C_20034
chr1	63178710	+	C	48	19	0.396	0	0	T	29	M	0.27	0.537	0	1.03444e-06	0	102.678	aaatcaccttCtttcggctga	m5C_20049
chr1	63178714	+	C	47	21	0.447	0	0	T	26	M	0.314	0.588	0	1.78033e-06	0	131.925	caccttctttCggctgagctc	m5C_20420
chr1	63178717	+	C	51	20	0.392	0	0	T	31	M	0.27	0.529	0	3.43642e-08	0	108.109	cttctttcggCtgagctcctg	m5C_20118
chr1	63178722	+	C	56	19	0.339	0	0	T	37	M	0.229	0.47	0	2.42624e-08	0	87.0952	ttcggctgagCtcctgatgga	m5C_20301
chr1	63178724	+	C	52	17	0.327	0	0	T	35	M	0.215	0.462	0	1.12588e-08	0	73.1745	cggctgagctCctgatggatt	m5C_19962
chr1	63178725	+	C	53	20	0.377	0	0	T	33	M	0.259	0.512	0	3.43642e-08	0	103.744	ggctgagctcCtgatggattt	m5C_19904
chr1	63178737	+	C	52	18	0.346	0	0	T	34	M	0.232	0.482	0	1.67438e-08	0	83.343	gatggatttgCtttttctgat	m5C_19996
chr1	63178743	+	C	45	11	0.244	0	0	T	34	M	0.142	0.387	2.12053e-14	4.39389e-08	3.96455e-14	21.4112	tttgctttttCtgataaatct	m5C_20157
chr1	63179101	+	C	16	2	0.125	0	0	T	14	M	0.035	0.36	0.000507942	0.0001	0.000629214	0.23044	tctttcttagCcacacaggag	m5C_20244
chr1	63179106	+	C	29	5	0.172	0	0	T	24	M	0.076	0.345	3.8985e-07	9.8506e-06	7.07771e-07	2.43474	cttagccacaCaggaggagga	m5C_19842
chr1	63179133	+	C	29	3	0.103	0	0	T	26	M	0.036	0.264	0.000194461	1e-06	0.0002651	0.39874	gtgacagacaCaaggcaaatt	m5C_20359
chr1	64532989	+	C	27	3	0.111	0	0	T	24	M	0.039	0.281	0.000145998	1e-06	0.000200002	0.44324	gggccgcgaaCgaaagcagtg	m5C_13562
chr1	64731391	-	C	14	4	0.286	0	0	T	10	M	0.117	0.546	1.85689e-07	0.00059203	3.38367e-07	3.15591	ggggagtgcgCtcagaaggga	m5C_14104
chr1	64737298	-	C	15	3	0.2	0	0	T	12	M	0.07	0.452	1.24976e-05	0.000298	2.12968e-05	1.03664	cgcccatggtCgaggggcgcc	m5C_13945
chr1	64737616	-	C	11	2	0.182	0	0	T	9	M	0.051	0.477	0.000155373	0.0001	0.000212071	0.39127	agcgccgccaCcgccccccgg	m5C_14214
chr1	64782637	-	C	10	1	0.1	0	0	T	9	M	0.018	0.404	0.0042662	0	0.00447177	0.04236	actctgaaccCcactgtggtg	m5C_13922
chr1	65044587	+	C	12	11	0.917	0	0	C	11	M	0.646	0.985	0	0.00517972	0	142.145	cagcaatggaCcttcagtggc	m5C_13367
chr1	65044604	+	C	12	10	0.833	0	0	C	10	M	0.552	0.953	0	0.0042662	0	110.393	tggcggattaCcttgcactag	m5C_13596
chr1	72074395	+	C	35	4	0.114	0	0	T	31	M	0.045	0.26	2.52784e-05	1e-08	4.25224e-05	0.83396	gtgtagatagCaggacagtgg	m5C_18668
chr1	72074400	+	C	36	5	0.139	0	0	T	31	M	0.061	0.287	1.50551e-06	4.96e-08	2.66432e-06	1.77049	gatagcaggaCagtggccatg	m5C_18585
chr1	72074416	+	C	31	5	0.161	0	0	T	26	M	0.071	0.326	5.93998e-07	4.96e-08	1.07664e-06	2.20798	ccatggaagtCagaatctgct	m5C_18693
chr1	72074422	+	C	30	3	0.1	0	0	T	27	M	0.035	0.256	0.000222598	0	0.000302332	0.37912	aagtcagaatCtgctaaggag	m5C_18717
chr1	72074425	+	C	31	7	0.226	0	0	T	24	M	0.114	0.398	6.42587e-10	3.4167e-07	1.19178e-09	7.33205	tcagaatctgCtaaggagttt	m5C_18743
chr1	72226306	+	C	12	2	0.167	0	0	T	10	M	0.047	0.448	0.000205616	0.0001	0.000279417	0.34631	atatctgataCgtcctctatc	m5C_18754
chr1	72226309	+	C	12	2	0.167	0	0	T	10	M	0.047	0.448	0.000205616	0.0001	0.000279417	0.34631	tctgatacgtCctctatctga	m5C_18490
chr1	72226310	+	C	14	2	0.143	0	0	T	12	M	0.04	0.399	0.000335142	0.0001	0.000417416	0.27863	ctgatacgtcCtctatctgag	m5C_18528
chr1	72226312	+	C	13	3	0.231	0	0	T	10	M	0.082	0.503	6.65202e-06	0.000298	1.15056e-05	1.27035	gatacgtcctCtatctgagga	m5C_18640
chr1	72226316	+	C	18	2	0.111	0	0	T	16	M	0.031	0.328	0.00072916	0.0001	0.000857291	0.19462	cgtcctctatCtgaggacaat	m5C_18618
chr1	72226323	+	C	48	5	0.104	0	0	T	43	M	0.045	0.222	8.55999e-06	1e-10	1.47898e-05	1.14833	tatctgaggaCaatatattaa	m5C_18689
chr1	72226377	+	C	52	9	0.173	0	0	T	43	M	0.094	0.297	1.07868e-10	8.18588e-11	2.0049e-10	8.41636	cttgctccgtCcactccacgc	m5C_18406
chr1	72226394	+	C	39	4	0.103	0	0	T	35	M	0.041	0.236	4.33685e-05	1e-08	7.21232e-05	0.70874	acgcatcgatCtggtattgca	m5C_18591
chr1	72226403	+	C	37	8	0.216	0	0	T	29	M	0.114	0.372	9.66126e-11	6.77878e-07	1.79723e-10	9.12273	tctggtattgCagtacctcca	m5C_18713
chr1	72226423	+	C	34	5	0.147	0	0	T	29	M	0.064	0.301	1.05748e-06	4.96e-08	1.87615e-06	1.92698	aggaacggtgCaccccctcag	m5C_18823
chr1	72226425	+	C	29	4	0.138	0	0	T	25	M	0.055	0.306	9.72017e-06	3.97e-06	1.67654e-05	1.10218	gaacggtgcaCcccctcaggg	m5C_18397
chr1	72226426	+	C	23	3	0.13	0	0	T	20	M	0.045	0.321	7.60525e-05	1e-06	0.00012526	0.56069	aacggtgcacCccctcagggg	m5C_18683
chr1	72244296	+	C	14	2	0.143	0	0	T	12	M	0.04	0.399	0.000335142	0.0001	0.000417416	0.27863	tatccgaggaCaatatattaa	m5C_18728
chr1	72244321	+	C	41	7	0.171	0	0	T	34	M	0.085	0.313	7.12023e-09	2.06515e-09	1.31591e-08	4.86211	atttttggaaCtaggagttgg	m5C_18408
chr1	72244340	+	C	50	7	0.14	0	0	T	43	M	0.07	0.262	3.69316e-08	6.94e-12	6.78457e-08	3.61635	ggaataggagCttgctccgtc	m5C_18701
chr1	72244344	+	C	51	9	0.18	1	0.02	T	41	M	0.098	0.308	7.1328e-11	8.18588e-11	1.32728e-10	8.9221	taggagcttgCtccgtccact	m5C_18565
chr1	72244346	+	C	55	13	0.236	0	0	T	42	M	0.144	0.363	2.22045e-16	1.6157e-09	4.15781e-16	29.2353	ggagcttgctCcgtccactcc	m5C_18482
chr1	72244347	+	C	55	10	0.185	1	0.018	T	44	M	0.104	0.308	6.44584e-12	2.02894e-10	1.20165e-11	11.6189	gagcttgctcCgtccactcca	m5C_18721
chr1	72244350	+	C	57	10	0.175	0	0	T	47	M	0.098	0.294	1.2087e-11	2.02894e-10	2.25196e-11	10.7198	cttgctccgtCcactccacgc	m5C_18454
chr1	72244351	+	C	61	7	0.115	0	0	T	54	M	0.057	0.218	1.83722e-07	9.99201e-15	3.34918e-07	2.67399	ttgctccgtcCactccacgca	m5C_18776
chr1	72244353	+	C	60	13	0.217	0	0	T	47	M	0.131	0.336	1.11022e-15	1.62789e-11	2.07793e-15	25.5122	gctccgtccaCtccacgcatc	m5C_18480
chr1	72244355	+	C	67	9	0.134	0	0	T	58	M	0.072	0.236	1.47526e-09	3.53717e-13	2.73368e-09	5.74722	tccgtccactCcacgcatcga	m5C_18738
chr1	72244356	+	C	64	9	0.141	0	0	T	55	M	0.076	0.246	9.25992e-10	3.53717e-13	1.71663e-09	6.16135	ccgtccactcCacgcatcgac	m5C_18542
chr1	72244358	+	C	74	12	0.162	0	0	T	62	M	0.095	0.262	5.92859e-13	4.77396e-14	1.10684e-12	13.9784	gtccactccaCgcatcgacct	m5C_18579
chr1	72244360	+	C	73	9	0.123	0	0	T	64	M	0.066	0.218	3.49993e-09	8.88178e-16	6.47625e-09	5.04085	ccactccacgCatcgacctgg	m5C_18599
chr1	72244366	+	C	77	11	0.143	0	0	T	66	M	0.082	0.238	2.01344e-11	1.59872e-14	3.75017e-11	9.61049	cacgcatcgaCctggtattgc	m5C_18439
chr1	72244367	+	C	79	15	0.19	0	0	T	64	M	0.119	0.29	1.11022e-16	6.04516e-13	2.07934e-16	28.3787	acgcatcgacCtggtattgca	m5C_18593
chr1	72244376	+	C	86	9	0.105	0	0	T	77	M	0.056	0.187	1.77247e-08	0	3.26125e-08	3.90953	cctggtattgCagtacctcca	m5C_18650
chr1	72244381	+	C	84	12	0.143	0	0	T	72	M	0.084	0.233	3.23053e-12	2.22045e-16	6.02451e-12	11.5343	tattgcagtaCctccaggaac	m5C_18691
chr1	72244382	+	C	87	9	0.103	0	0	T	78	M	0.055	0.185	1.98457e-08	0	3.65111e-08	3.83931	attgcagtacCtccaggaacg	m5C_18816
chr1	72244384	+	C	86	13	0.151	0	0	T	73	M	0.091	0.242	2.31259e-13	6.66134e-16	4.31944e-13	14.8695	tgcagtacctCcaggaacggt	m5C_18646
chr1	72244391	+	C	85	10	0.118	0	0	T	75	M	0.065	0.203	1.0811e-09	0	2.0039e-09	5.84349	cctccaggaaCggtgcaaccc	m5C_18563
chr1	72244400	+	C	37	4	0.108	0	0	T	33	M	0.043	0.247	3.33833e-05	1e-08	5.60521e-05	0.76729	acggtgcaacCcctctgggga	m5C_18473
chr1	72244402	+	C	12	2	0.167	0	0	T	10	M	0.047	0.448	0.000205616	0.0001	0.000279417	0.34631	ggtgcaacccCtctggggaac	m5C_18732
chr1	72255151	+	C	10	1	0.1	0	0	T	9	M	0.018	0.404	0.0042662	0	0.00447177	0.04236	ccgtccactcCacgcatcgac	m5C_18536
chr1	72255158	+	C	11	1	0.1	1	0.091	T	9	M	0.018	0.404	0.0042662	0	0.00447177	0.04236	ctccacgcatCgacctggtat	m5C_18711
chr1	72255162	+	C	10	1	0.1	0	0	T	9	M	0.018	0.404	0.0042662	0	0.00447177	0.04236	acgcatcgacCtggtattgca	m5C_18730
chr1	72255176	+	C	10	2	0.2	0	0	T	8	M	0.057	0.51	0.000113849	0.0001	0.000156184	0.44706	tattgcagtaCctccaggaac	m5C_18737
chr1	72683884	+	C	12	2	0.167	0	0	T	10	M	0.047	0.448	0.000205616	0.0001	0.000279417	0.34631	ttaacacagcCtcctggttcc	m5C_18700
chr1	72683899	+	C	12	2	0.167	0	0	T	10	M	0.047	0.448	0.000205616	0.0001	0.000279417	0.34631	ggttcccttaCttgtgtgttt	m5C_18533
chr1	74236821	+	C	26	5	0.192	0	0	T	21	M	0.085	0.379	1.93874e-07	9.8506e-06	3.53205e-07	2.85513	ggggcagccgCcgccatgatc	m5C_25088
chr1	74236835	+	C	24	3	0.125	0	0	T	21	M	0.043	0.31	9.05376e-05	1e-06	0.000137841	0.52694	catgatcctgCtggaggtgaa	m5C_26016
chr1	74409430	+	C	18	2	0.111	0	0	T	16	M	0.031	0.328	0.00072916	0.0001	0.000857291	0.19462	ctgcctcttcCagacaggtaa	m5C_25624
chr1	74415129	+	C	22	3	0.136	0	0	T	19	M	0.047	0.333	6.33295e-05	1e-06	0.000104413	0.59813	atcaccactcCcgggatacag	m5C_25111
chr1	74418410	+	C	63	9	0.143	0	0	T	54	M	0.077	0.25	7.88444e-10	3.53717e-13	1.46203e-09	6.31006	actggattggCcaggactcgt	m5C_25876
chr1	74418497	+	C	59	11	0.186	0	0	T	48	M	0.107	0.304	7.24309e-13	4.42543e-10	1.35211e-12	14.3458	ctgtccagcaCcgcgaggttc	m5C_24807
chr1	74419666	+	C	61	9	0.148	0	0	T	52	M	0.08	0.257	5.66523e-10	3.53717e-13	1.05135e-09	6.62529	gaggaatgtgCtggctggaga	m5C_26000
chr1	74421260	+	C	77	9	0.117	0	0	T	68	M	0.063	0.207	5.95884e-09	8.88178e-16	1.10142e-08	4.64312	cagggcatggCcttggccaaa	m5C_26073
chr1	74421806	+	C	77	12	0.156	0	0	T	65	M	0.091	0.253	1.0123e-12	4.77396e-14	1.889e-12	13.1641	ccagggaggcCtgaagatctt	m5C_25813
chr1	74423911	+	C	16	5	0.312	0	0	T	11	M	0.142	0.556	7.348e-09	0.00098015	1.35781e-08	5.76056	gtccaagtggCtgggccattt	m5C_25384
chr1	74426707	+	C	25	6	0.24	0	0	T	19	M	0.115	0.434	4.10445e-09	1.95536e-05	7.59333e-09	5.78492	agactccgtcCtgctgctacc	m5C_25594
chr1	74427620	+	C	70	13	0.186	0	0	T	57	M	0.112	0.292	1.14353e-14	1.23013e-13	2.13837e-14	20.276	atgtctgggaCcaggtaggac	m5C_25388
chr1	74430650	+	C	80	11	0.138	0	0	T	69	M	0.079	0.23	3.21061e-11	0	5.9775e-11	9.06641	taaggcagagCtgggaaactc	m5C_25527
chr1	74432416	+	C	172	20	0.116	0	0	T	152	M	0.077	0.173	1.11022e-16	0	2.07934e-16	24.425	agggtgtggaCcccagcagga	m5C_25719
chr1	74432417	+	C	169	31	0.183	0	0	T	138	M	0.132	0.249	0	0	0	82.052	gggtgtggacCccagcaggaa	m5C_24375
chr1	74432418	+	C	155	18	0.116	0	0	T	137	M	0.075	0.176	2.88658e-15	0	5.40134e-15	19.5582	ggtgtggaccCcagcaggaag	m5C_24630
chr1	74432419	+	C	146	19	0.13	0	0	T	127	M	0.085	0.194	0	0	0	32.2692	gtgtggacccCagcaggaagg	m5C_25181
chr1	74435009	+	C	58	11	0.19	0	0	T	47	M	0.109	0.309	5.82423e-13	4.42543e-10	1.08737e-12	14.7154	agctctctggCtgtccagcag	m5C_24715
chr1	74435766	+	C	12	3	0.25	0	0	T	9	M	0.089	0.532	4.64228e-06	0.000298	8.04771e-06	1.42302	ctgggagtggCtcaatcagca	m5C_25380
chr1	74435789	+	C	10	1	0.1	0	0	T	9	M	0.018	0.404	0.0042662	0	0.00447177	0.04236	gtgcaggaacCtcacttgttc	m5C_26261
chr1	74951337	-	C	13	2	0.154	0	0	T	11	M	0.043	0.422	0.000265305	0.0001	0.000359149	0.3094	ctgcccatggCgcccccgcat	m5C_27115
chr1	74951343	-	C	12	2	0.167	0	0	T	10	M	0.047	0.448	0.000205616	0.0001	0.000279417	0.34631	gtcgcgctgcCcatggcgccc	m5C_26455
chr1	75140944	-	C	14	5	0.357	0	0	T	9	M	0.163	0.612	2.80327e-09	0.00098015	5.18833e-09	6.98918	atggctgggaCttggagacag	m5C_26945
chr1	75211050	+	C	10	3	0.3	0	0	T	7	M	0.108	0.603	2.00128e-06	0.000298	3.53344e-06	1.84277	aagaagcggcCtggtaagacg	m5C_25639
chr1	75211997	+	C	19	6	0.316	0	0	T	13	M	0.154	0.54	4.53483e-10	0.00146045	8.41732e-10	8.61325	ggatcctgtgCcatgagcagc	m5C_25039
chr1	78297842	+	C	10	10	1	0	0	C	10	M	0.722	1	0	0.0042662	0	144.492	gtgagaggtcCtgggttcaaa	m5C_35036
chr1	78297860	+	C	11	2	0.182	0	0	T	9	M	0.051	0.477	0.000155373	0.0001	0.000212071	0.39127	aaatcttggaCgagtcctctt	m5C_35004
chr1	80340449	-	C	14	3	0.214	0	0	T	11	M	0.076	0.476	9.23855e-06	0.000298	1.59412e-05	1.1435	gccgcccagcCcagcccgggg	m5C_17574
chr1	80340486	-	C	11	2	0.182	0	0	T	9	M	0.051	0.477	0.000155373	0.0001	0.000212071	0.39127	gccgcccccgCcgccgcggcc	m5C_17693
chr1	80340488	-	C	12	2	0.167	0	0	T	10	M	0.047	0.448	0.000205616	0.0001	0.000279417	0.34631	ccgccgccccCgccgccgcgg	m5C_17743
chr1	80340489	-	C	12	3	0.25	0	0	T	9	M	0.089	0.532	4.64228e-06	0.000298	8.04771e-06	1.42302	gccgccgcccCcgccgccgcg	m5C_17537
chr1	80340498	-	C	12	3	0.25	0	0	T	9	M	0.089	0.532	4.64228e-06	0.000298	8.04771e-06	1.42302	cgagcccgagCcgccgccccc	m5C_17902
chr1	80340504	-	C	10	2	0.2	0	0	T	8	M	0.057	0.51	0.000113849	0.0001	0.000156184	0.44706	gccgcccgagCccgagccgcc	m5C_17553
chr1	80340603	-	C	11	2	0.182	0	0	T	9	M	0.051	0.477	0.000155373	0.0001	0.000212071	0.39127	ccgccgccatCgcggaggagc	m5C_17796
chr1	80340616	-	C	11	3	0.273	0	0	T	8	M	0.097	0.566	3.11975e-06	0.000298	5.49249e-06	1.60979	tccgtcgccgCcgccgccgcc	m5C_17811
chr1	84738698	-	C	14	2	0.143	0	0	T	12	M	0.04	0.399	0.000335142	0.0001	0.000417416	0.27863	cagagttgcgCctagattgga	m5C_21901
chr1	84738700	-	C	14	2	0.143	0	0	T	12	M	0.04	0.399	0.000335142	0.0001	0.000417416	0.27863	agcagagttgCgcctagattg	m5C_21943
chr1	84738729	-	C	10	3	0.3	0	0	T	7	M	0.108	0.603	2.00128e-06	0.000298	3.53344e-06	1.84277	cagaaatcaaCcagtctgatt	m5C_21958
chr1	85793719	+	C	18	2	0.111	0	0	T	16	M	0.031	0.328	0.00072916	0.0001	0.000857291	0.19462	ccggagcgtcCgagccgcgcc	m5C_21703
chr1	85793724	+	C	18	4	0.222	0	0	T	14	M	0.09	0.452	7.68604e-07	0.00059203	1.38946e-06	2.20134	gcgtccgagcCgcgccgcggg	m5C_21209
chr1	85793726	+	C	17	4	0.25	1	0.059	T	12	M	0.102	0.495	3.98432e-07	0.00059203	7.23028e-07	2.60642	gtccgagccgCgccgcgggga	m5C_21570
chr1	85793728	+	C	18	2	0.111	0	0	T	16	M	0.031	0.328	0.00072916	0.0001	0.000857291	0.19462	ccgagccgcgCcgcggggacc	m5C_21159
chr1	86083150	+	C	11	4	0.364	0	0	T	7	M	0.152	0.646	4.39389e-08	0.00059203	8.06652e-08	4.46321	ttgctagagtCcagagcccaa	m5C_32442
chr1	86083164	+	C	10	1	0.1	0	0	T	9	M	0.018	0.404	0.0042662	0	0.00447177	0.04236	agcccaaggaCcagacactga	m5C_32029
chr1	86083165	+	C	10	1	0.1	0	0	T	9	M	0.018	0.404	0.0042662	0	0.00447177	0.04236	gcccaaggacCagacactgaa	m5C_32538
chr1	86351253	-	C	16	2	0.125	0	0	T	14	M	0.035	0.36	0.000507942	0.0001	0.000629214	0.23044	attatggattCgcacgagaag	m5C_33276
chr1	86351272	-	C	21	6	0.286	0	0	T	15	M	0.138	0.5	1.0283e-09	1.95536e-05	1.90607e-09	7.44934	ttctgtccatCagtgatagat	m5C_33227
chr1	86351275	-	C	21	6	0.286	0	0	T	15	M	0.138	0.5	1.0283e-09	1.95536e-05	1.90607e-09	7.44934	cctttctgtcCatcagtgata	m5C_33080
chr1	86351276	-	C	22	7	0.318	0	0	T	15	M	0.164	0.527	2.82222e-11	3.39625e-05	5.25481e-11	12.0815	tcctttctgtCcatcagtgat	m5C_33807
chr1	86351280	-	C	21	6	0.286	0	0	T	15	M	0.138	0.5	1.0283e-09	1.95536e-05	1.90607e-09	7.44934	gagctcctttCtgtccatcag	m5C_33878
chr1	86351284	-	C	21	8	0.381	0	0	T	13	M	0.208	0.591	2.63789e-13	5.39333e-05	4.92673e-13	20.8815	cattgagctcCtttctgtcca	m5C_33853
chr1	86351285	-	C	21	6	0.286	0	0	T	15	M	0.138	0.5	1.0283e-09	1.95536e-05	1.90607e-09	7.44934	tcattgagctCctttctgtcc	m5C_33822
chr1	86351287	-	C	20	7	0.35	0	0	T	13	M	0.181	0.567	1.13178e-11	3.39625e-05	2.10874e-11	13.8834	tctcattgagCtcctttctgt	m5C_33389
chr1	86351294	-	C	20	7	0.35	0	0	T	13	M	0.181	0.567	1.13178e-11	3.39625e-05	2.10874e-11	13.8834	agtatcttctCattgagctcc	m5C_33269
chr1	86351296	-	C	19	6	0.316	0	0	T	13	M	0.154	0.54	4.53483e-10	0.00146045	8.41732e-10	8.61325	gcagtatcttCtcattgagct	m5C_33460
chr1	86351299	-	C	19	5	0.263	0	0	T	14	M	0.118	0.488	2.42624e-08	0.00098015	4.4606e-08	4.49526	tctgcagtatCttctcattga	m5C_33217
chr1	86352011	-	C	20	14	0.7	0	0	C	14	M	0.481	0.855	0	0.000335142	0	134.686	aagttctgatCcagctatgtc	m5C_33172
chr1	86352016	-	C	23	19	0.826	0	0	C	19	M	0.629	0.93	0	0.000859433	0	238.875	tagtcaagttCtgatccagct	m5C_33403
chr1	86352022	-	C	24	18	0.75	0	0	C	18	M	0.551	0.88	0	0.00072916	0	198.361	tctagatagtCaagttctgat	m5C_33816
chr1	86352031	-	C	28	23	0.821	0	0	C	23	M	0.644	0.921	0	0.00152457	0	296.278	gaaaattcctCtagatagtca	m5C_33228
chr1	86352033	-	C	29	22	0.759	0	0	C	22	M	0.579	0.878	0	0.00133563	0	254.725	aagaaaattcCtctagatagt	m5C_33533
chr1	86352034	-	C	31	22	0.71	0	0	C	22	M	0.534	0.839	0	6.33295e-05	0	234.992	caagaaaattCctctagatag	m5C_33123
chr1	86352044	-	C	42	30	0.714	0	0	C	30	M	0.564	0.828	0	1.15676e-05	0	338.595	gatgaaatctCaagaaaattc	m5C_33510
chr1	86352046	-	C	46	35	0.761	0	0	C	35	M	0.621	0.861	0	2.52784e-05	0	434.452	ttgatgaaatCtcaagaaaat	m5C_33932
chr1	86352067	-	C	85	69	0.812	0	0	C	69	M	0.716	0.881	0	3.29948e-08	0	987.925	gactgattacCtgagaaataa	m5C_33553
chr1	86352068	-	C	86	76	0.884	0	0	C	76	M	0.799	0.936	0	7.78883e-08	0	1214.52	tgactgattaCctgagaaata	m5C_33917
chr1	86352075	-	C	87	72	0.828	0	0	C	72	M	0.735	0.893	0	4.8235e-08	0	1058.15	gatatgatgaCtgattacctg	m5C_33199
chr1	86352088	-	C	10	8	0.8	0	0	C	8	M	0.49	0.943	0	0.0772553	0	78.4251	aaaatgacaaCtggatatgat	m5C_33519
chr1	86356261	-	C	30	10	0.333	0	0	T	20	M	0.192	0.512	4.66294e-15	2.00128e-06	8.72382e-15	27.5596	tgctgatgtgCtttatagttt	m5C_33606
chr1	86356269	-	C	262	96	0.366	0	0	T	166	M	0.31	0.426	0	0	0	595.949	atgaaatatgCtgatgtgctt	m5C_33339
chr1	86356291	-	C	369	125	0.339	0	0	T	244	M	0.292	0.388	0	0	0	730.861	aatactgaacCatggggttga	m5C_33747
chr1	86356292	-	C	373	139	0.373	0	0	T	234	M	0.325	0.423	0	0	0	903.825	taatactgaaCcatggggttg	m5C_33886
chr1	86356297	-	C	365	131	0.359	0	0	T	234	M	0.311	0.409	0	0	0	815.862	ggacttaataCtgaaccatgg	m5C_33789
chr1	86356304	-	C	377	145	0.385	0	0	T	232	M	0.337	0.435	0	0	0	977.02	gacaaagggaCttaatactga	m5C_33523
chr1	86356312	-	C	341	137	0.403	1	0.003	T	203	M	0.352	0.456	0	0	0	964.944	tgatgagtgaCaaagggactt	m5C_33879
chr1	86356326	-	C	205	102	0.498	0	0	T	103	M	0.43	0.565	0	0	0	876.778	agcactagcaCaagtgatgag	m5C_33222
chr1	86356328	-	C	102	44	0.431	0	0	T	58	M	0.339	0.528	0	5.66214e-13	0	298.738	gtagcactagCacaagtgatg	m5C_33157
chr1	86356454	-	C	23	6	0.261	0	0	T	17	M	0.125	0.465	2.1303e-09	1.95536e-05	3.94403e-09	6.52888	catctagaacCtgttaaagca	m5C_33690
chr1	86526947	+	C	17	3	0.176	0	0	T	14	M	0.062	0.41	2.14448e-05	0.000298	3.60959e-05	0.86712	agatcaccacCaaggtgaggc	m5C_33071
chr1	87101362	-	C	11	3	0.273	0	0	T	8	M	0.097	0.566	3.11975e-06	0.000298	5.49249e-06	1.60979	gagaacccggCcttctggaac	m5C_33802
chr1	87776962	+	C	44	6	0.136	0	0	T	38	M	0.064	0.267	2.7706e-07	5.95e-10	5.04228e-07	2.51918	ggtaaaaggtCtgattgcact	m5C_31902
chr1	87776971	+	C	40	7	0.175	0	0	T	33	M	0.087	0.32	5.78213e-09	2.06515e-09	1.0688e-08	5.04301	tctgattgcaCtgaatgtcac	m5C_32298
chr1	87776979	+	C	31	6	0.194	0	0	T	25	M	0.092	0.363	2.13026e-08	1.4761e-07	3.91883e-08	4.22867	cactgaatgtCacagcccctt	m5C_32171
chr1	87776990	+	C	19	4	0.211	0	0	T	15	M	0.085	0.433	1.03444e-06	0.00059203	1.8355e-06	2.0368	acagccccttCcttgccctcg	m5C_33045
chr1	87776996	+	C	12	2	0.167	0	0	T	10	M	0.047	0.448	0.000205616	0.0001	0.000279417	0.34631	ccttccttgcCctcgactccc	m5C_32368
chr1	87777083	+	C	10	2	0.2	0	0	T	8	M	0.057	0.51	0.000113849	0.0001	0.000156184	0.44706	aggattctgcCagtgtgtgtt	m5C_32369
chr1	87777095	+	C	11	2	0.182	0	0	T	9	M	0.051	0.477	0.000155373	0.0001	0.000212071	0.39127	gtgtgtgttcCcgagagtgaa	m5C_32924
chr1	87777137	+	C	34	4	0.118	0	0	T	30	M	0.047	0.266	2.1848e-05	1e-08	3.67662e-05	0.87085	ccaacagaacCtgtgatgcag	m5C_32157
chr1	87777145	+	C	42	6	0.143	0	0	T	36	M	0.067	0.278	1.98496e-07	5.95e-10	3.61598e-07	2.70069	acctgtgatgCaggagtcttg	m5C_32533
chr1	87777164	+	C	80	13	0.163	0	0	T	67	M	0.097	0.258	8.12683e-14	6.66134e-16	1.51853e-13	16.5912	tgatgagtggCggatgggtgt	m5C_32271
chr1	87777177	+	C	81	8	0.101	2	0.025	T	71	M	0.052	0.187	1.09528e-07	1.11022e-16	2.00306e-07	2.90732	atgggtgtgaCagtgcatgat	m5C_32192
chr1	87777182	+	C	77	10	0.132	1	0.013	T	66	M	0.073	0.226	3.15162e-10	4.44089e-15	5.85235e-10	6.94253	tgtgacagtgCatgatctcaa	m5C_32027
chr1	87777190	+	C	73	11	0.151	0	0	T	62	M	0.086	0.25	1.04525e-11	1.59872e-14	1.94768e-11	10.4211	tgcatgatctCaagttttcaa	m5C_33035
chr1	87784788	+	C	27	4	0.148	0	0	T	23	M	0.059	0.325	6.7187e-06	3.97e-06	1.16171e-05	1.22404	tgctggcgtcCttggctatga	m5C_33038
chr1	87784793	+	C	28	3	0.107	0	0	T	25	M	0.037	0.272	0.000168979	1e-06	0.000230511	0.42004	gcgtccttggCtatgatctga	m5C_32262
chr1	87784800	+	C	28	6	0.214	0	0	T	22	M	0.102	0.395	9.84753e-09	1.95536e-05	1.81898e-08	4.906	tggctatgatCtgacatttta	m5C_32625
chr1	87784804	+	C	25	5	0.2	0	0	T	20	M	0.089	0.391	1.50419e-07	9.8506e-06	2.74283e-07	3.02261	tatgatctgaCattttaagct	m5C_32481
chr1	87784813	+	C	20	5	0.25	0	0	T	15	M	0.112	0.469	3.43642e-08	9.8506e-06	6.31325e-08	4.17456	acattttaagCtgagacctct	m5C_32217
chr1	87784820	+	C	11	2	0.182	0	0	T	9	M	0.051	0.477	0.000155373	0.0001	0.000212071	0.39127	aagctgagacCtcttatttta	m5C_32263
chr1	87960499	+	C	21	21	1	0	0	C	21	M	0.845	1	0	0.00116213	0	355.05	agtagaaaggCcaggaccaaa	m5C_32768
chr1	87960505	+	C	21	21	1	0	0	C	21	M	0.845	1	0	0.00116213	0	355.05	aaggccaggaCcaaatctaag	m5C_32778
chr1	87960506	+	C	20	20	1	0	0	C	20	M	0.839	1	0	0.00100358	0	335.548	aggccaggacCaaatctaaga	m5C_32064
chr1	87960511	+	C	21	19	0.905	0	0	C	19	M	0.711	0.973	0	0.000859433	0	270.125	aggaccaaatCtaagaaagac	m5C_32004
chr1	92360119	-	C	39	5	0.128	0	0	T	34	M	0.056	0.267	2.45786e-06	4.96e-08	4.33593e-06	1.57141	tgcatgctctCcgtggtggtg	m5C_39721
chr1	92462298	-	C	17	3	0.176	0	0	T	14	M	0.062	0.41	2.14448e-05	0.000298	3.60959e-05	0.86712	gctgaagaccCaaccaaggtg	m5C_38920
chr1	92462307	-	C	55	7	0.127	0	0	T	48	M	0.063	0.24	8.01171e-08	6.94e-12	1.46601e-07	3.13151	tcctgggaagCtgaagaccca	m5C_39107
chr1	93413493	-	C	21	6	0.286	0	0	T	15	M	0.138	0.5	1.0283e-09	1.95536e-05	1.90607e-09	7.44934	gcaggaagatCgggtgagcaa	m5C_39554
chr1	93413514	-	C	50	8	0.16	0	0	T	42	M	0.083	0.285	1.73063e-09	2.75221e-11	3.20603e-09	5.84399	agtaaaggagCtgcaggctga	m5C_39648
chr1	93416626	-	C	10	1	0.1	0	0	T	9	M	0.018	0.404	0.0042662	0	0.00447177	0.04236	gctcaagtgaCagtggaatgt	m5C_39972
chr1	93417535	-	C	10	1	0.1	0	0	T	9	M	0.018	0.404	0.0042662	0	0.00447177	0.04236	gacctgatcaCaatcatagga	m5C_39120
chr1	93417537	-	C	10	1	0.1	0	0	T	9	M	0.018	0.404	0.0042662	0	0.00447177	0.04236	aggacctgatCacaatcatag	m5C_39379
chr1	93417542	-	C	10	2	0.2	0	0	T	8	M	0.057	0.51	0.000113849	0.0001	0.000156184	0.44706	ggaccaggacCtgatcacaat	m5C_39924
chr1	93421181	-	C	10	1	0.1	0	0	T	9	M	0.018	0.404	0.0042662	0	0.00447177	0.04236	attgaccttcCtgcagagaac	m5C_39979
chr1	93421186	-	C	10	1	0.1	0	0	T	9	M	0.018	0.404	0.0042662	0	0.00447177	0.04236	ccaagattgaCcttcctgcag	m5C_39263
chr1	93421352	-	C	14	2	0.143	0	0	T	12	M	0.04	0.399	0.000335142	0.0001	0.000417416	0.27863	gaggcgcaaaCattaaaaagg	m5C_39959
chr1	93421356	-	C	13	2	0.154	0	0	T	11	M	0.043	0.422	0.000265305	0.0001	0.000359149	0.3094	aaaggaggcgCaaacattaaa	m5C_39714
chr1	93423318	-	C	11	2	0.182	0	0	T	9	M	0.051	0.477	0.000155373	0.0001	0.000212071	0.39127	tcagaggcccCaagaatgagg	m5C_39077
chr1	93423321	-	C	10	3	0.3	0	0	T	7	M	0.108	0.603	2.00128e-06	0.000298	3.53344e-06	1.84277	aactcagaggCcccaagaatg	m5C_39844
chr1	93635340	-	C	15	3	0.2	0	0	T	12	M	0.07	0.452	1.24976e-05	0.000298	2.12968e-05	1.03664	ggactggtcaCgtcagcgggg	m5C_39911
chr1	93635354	-	C	14	2	0.143	0	0	T	12	M	0.04	0.399	0.000335142	0.0001	0.000417416	0.27863	ggagcggctgCgacggactgg	m5C_38969
chr1	93635357	-	C	13	3	0.231	0	0	T	10	M	0.082	0.503	6.65202e-06	0.000298	1.15056e-05	1.27035	ggcggagcggCtgcgacggac	m5C_39516
chr1	93635573	-	C	19	4	0.211	0	0	T	15	M	0.085	0.433	1.03444e-06	0.00059203	1.8355e-06	2.0368	gaagcgggccCggagtccgag	m5C_39490
chr1	100180162	-	C	11	2	0.182	0	0	T	9	M	0.051	0.477	0.000155373	0.0001	0.000212071	0.39127	gctgaggagcCaatggggcaa	m5C_22696
chr1	100180163	-	C	11	2	0.182	0	0	T	9	M	0.051	0.477	0.000155373	0.0001	0.000212071	0.39127	ggctgaggagCcaatggggca	m5C_22671
chr1	100180171	-	C	23	5	0.217	0	0	T	18	M	0.097	0.419	8.72229e-08	9.8506e-06	1.59568e-07	3.41103	atgtgattggCtgaggagcca	m5C_22773
chr1	100180195	-	C	67	7	0.104	0	0	T	60	M	0.052	0.2	3.85826e-07	9.99201e-15	7.00556e-07	2.31377	atcgcaggttCagacatttgg	m5C_22774
chr1	100180203	-	C	63	7	0.111	0	0	T	56	M	0.055	0.212	2.37372e-07	9.99201e-15	4.32308e-07	2.54465	cgagaggaatCgcaggttcag	m5C_22868
chr1	100180218	-	C	40	4	0.1	0	0	T	36	M	0.04	0.231	4.91544e-05	0	8.17202e-05	0.68209	taatcttgctCagtacgagag	m5C_22751
chr1	100180220	-	C	36	4	0.111	0	0	T	32	M	0.044	0.253	2.91128e-05	1e-08	4.89004e-05	0.79951	ggtaatcttgCtcagtacgag	m5C_22860
chr1	100180224	-	C	34	7	0.206	0	0	T	27	M	0.103	0.368	1.43996e-09	3.4167e-07	2.66833e-09	6.4054	ccacggtaatCttgctcagta	m5C_22784
chr1	100180233	-	C	16	2	0.125	0	0	T	14	M	0.035	0.36	0.000507942	0.0001	0.000629214	0.23044	gtgttgttgcCacggtaatct	m5C_22632
chr1	100180234	-	C	14	2	0.143	0	0	T	12	M	0.04	0.399	0.000335142	0.0001	0.000417416	0.27863	tgtgttgttgCcacggtaatc	m5C_22862
chr1	100180353	-	C	13	9	0.692	0	0	C	9	M	0.424	0.873	0	0.00343573	0	76.264	tcagctcttcCtatcattgtg	m5C_22627
chr1	100180354	-	C	13	8	0.615	0	0	C	8	M	0.355	0.823	6.66134e-16	0.00269008	1.24703e-15	43.1284	gtcagctcttCctatcattgt	m5C_22621
chr1	100180357	-	C	12	8	0.667	0	0	C	8	M	0.391	0.862	2.22045e-16	0.00269008	4.15781e-16	48.9164	gatgtcagctCttcctatcat	m5C_22689
chr1	100180359	-	C	12	8	0.667	0	0	C	8	M	0.391	0.862	2.22045e-16	0.00269008	4.15781e-16	48.9164	ttgatgtcagCtcttcctatc	m5C_22847
chr1	100180362	-	C	13	10	0.769	0	0	C	10	M	0.497	0.918	0	0.0042662	0	99.4862	cctttgatgtCagctcttcct	m5C_22777
chr1	100180371	-	C	18	13	0.722	0	0	C	13	M	0.491	0.875	0	0.00724894	0	127.73	ctttttgatcCtttgatgtca	m5C_22794
chr1	100180372	-	C	18	15	0.833	0	0	C	15	M	0.608	0.942	0	0.00962977	0	182.333	gctttttgatCctttgatgtc	m5C_22741
chr1	100180381	-	C	15	12	0.8	0	0	C	12	M	0.548	0.93	0	0.00617454	0	131.554	agcgatgttgCtttttgatcc	m5C_22609
chr1	102527850	+	C	28	3	0.107	0	0	T	25	M	0.037	0.272	0.000168979	1e-06	0.000230511	0.42004	tcaaccacatCtgtgggtgtg	m5C_22894
chr1	102628207	-	C	12	8	0.667	0	0	C	8	M	0.391	0.862	2.22045e-16	0.00269008	4.15781e-16	48.9164	gggattatgaCtaagcgcctc	m5C_22985
chr1	102628221	-	C	12	8	0.667	0	0	C	8	M	0.391	0.862	2.22045e-16	0.00269008	4.15781e-16	48.9164	aagctaccatCtgtgggatta	m5C_23033
chr1	102628224	-	C	18	7	0.389	0	0	T	11	M	0.203	0.614	4.00224e-12	0.00203104	7.46266e-12	16.2001	gcgaagctacCatctgtggga	m5C_22996
chr1	102628225	-	C	19	9	0.474	0	0	T	10	M	0.273	0.683	8.88178e-16	0.00343573	1.66248e-15	37.0215	ggcgaagctaCcatctgtggg	m5C_22999
chr1	102628228	-	C	23	8	0.348	0	0	T	15	M	0.188	0.551	7.20091e-13	5.39333e-05	1.34425e-12	18.2732	tggggcgaagCtaccatctgt	m5C_22964
chr1	102628233	-	C	23	9	0.391	0	0	T	14	M	0.222	0.592	1.0214e-14	8.02948e-05	1.91009e-14	27.9	gccaatggggCgaagctacca	m5C_23025
chr1	102628241	-	C	25	6	0.24	0	0	T	19	M	0.115	0.434	4.10445e-09	1.95536e-05	7.59333e-09	5.78492	gctgaggagcCaatggggcga	m5C_23029
chr1	102628242	-	C	26	8	0.32	1	0.038	T	17	M	0.172	0.516	1.76803e-12	5.39333e-05	3.29814e-12	16.1761	ggctgaggagCcaatggggcg	m5C_22943
chr1	102628250	-	C	29	4	0.138	0	0	T	25	M	0.055	0.306	9.72017e-06	3.97e-06	1.67654e-05	1.10218	atgtgcttggCtgaggagcca	m5C_23000
chr1	102628255	-	C	30	3	0.1	0	0	T	27	M	0.035	0.256	0.000222598	0	0.000302332	0.37912	gctgtatgtgCttggctgagg	m5C_22992
chr1	102628270	-	C	29	4	0.138	0	0	T	25	M	0.055	0.306	9.72017e-06	3.97e-06	1.67654e-05	1.10218	caggttcagaCatttgctgta	m5C_22976
chr1	102628274	-	C	29	4	0.138	0	0	T	25	M	0.055	0.306	9.72017e-06	3.97e-06	1.67654e-05	1.10218	accgcaggttCagacatttgc	m5C_23014
chr1	102628282	-	C	31	5	0.161	0	0	T	26	M	0.071	0.326	5.93998e-07	4.96e-08	1.07664e-06	2.20798	tgagaggaacCgcaggttcag	m5C_22942
chr1	102628297	-	C	18	2	0.111	0	0	T	16	M	0.031	0.328	0.00072916	0.0001	0.000857291	0.19462	taatcctgctCagtatgagag	m5C_22983
chr1	102628299	-	C	15	5	0.333	0	0	T	10	M	0.152	0.583	4.63214e-09	0.00098015	8.56762e-09	6.32405	ggtaatcctgCtcagtatgag	m5C_22991
chr1	102628302	-	C	11	2	0.182	0	0	T	9	M	0.051	0.477	0.000155373	0.0001	0.000212071	0.39127	catggtaatcCtgctcagtat	m5C_22960
chr1	102628303	-	C	10	1	0.1	0	0	T	9	M	0.018	0.404	0.0042662	0	0.00447177	0.04236	ccatggtaatCctgctcagta	m5C_23006
chr1	106714501	+	C	15	2	0.133	0	0	T	13	M	0.037	0.379	0.000415803	0.0001	0.000516338	0.25264	gccgcggccgCcccggggagc	m5C_34541
chr1	106714505	-	C	11	2	0.182	0	0	T	9	M	0.051	0.477	0.000155373	0.0001	0.000212071	0.39127	gcgcgctcccCggggcggccg	m5C_34613
chr1	106714507	-	C	11	4	0.364	0	0	T	7	M	0.152	0.646	4.39389e-08	0.00059203	8.06652e-08	4.46321	gcgcgcgctcCccggggcggc	m5C_34675
chr1	106714512	-	C	10	1	0.1	0	0	T	9	M	0.018	0.404	0.0042662	0	0.00447177	0.04236	gccgggcgcgCgctccccggg	m5C_34653
chr1	106796464	-	C	10	2	0.2	0	0	T	8	M	0.057	0.51	0.000113849	0.0001	0.000156184	0.44706	tagtaggggaCccctcggatc	m5C_34703
chr1	114584165	+	C	13	13	1	0	0	C	13	M	0.772	1	0	0.00724894	0	200.694	aagtgttcctCtctacagaaa	m5C_34147
chr1	114584167	+	C	15	15	1	0	0	C	15	M	0.796	1	0	0.00962977	0	238.833	gtgttcctctCtacagaaaga	m5C_33951
chr1	114584178	+	C	17	16	0.941	0	0	C	16	M	0.73	0.99	0	0.0109329	0	233.656	tacagaaagaCtaactgaatc	m5C_33978
chr1	114584188	+	C	14	10	0.714	0	0	C	10	M	0.454	0.883	0	0.0042662	0	90.7009	ctaactgaatCaactaacccg	m5C_34092
chr1	118459162	-	C	105	11	0.105	0	0	T	94	M	0.06	0.178	8.2573e-10	0	1.53113e-09	5.94595	ctctgctttaCcttggtgcaa	m5C_37864
chr1	118459170	-	C	105	12	0.114	0	0	T	93	M	0.067	0.189	5.92981e-11	0	1.1036e-10	8.17294	ggttagagctCtgctttacct	m5C_37692
chr1	118459172	-	C	105	17	0.163	1	0.01	T	87	M	0.105	0.246	0	0	0	35.5757	tcggttagagCtctgctttac	m5C_37831
chr1	118459200	-	C	51	8	0.157	0	0	T	43	M	0.082	0.28	2.08264e-09	2.75221e-11	3.85604e-09	5.67355	actgctaacgCctgacaacac	m5C_37822
chr1	118459209	-	C	50	8	0.16	0	0	T	42	M	0.083	0.285	1.73063e-09	2.75221e-11	3.20603e-09	5.84399	gagggcagtaCtgctaacgcc	m5C_37804
chr1	120113408	-	C	67	9	0.136	1	0.015	T	57	M	0.073	0.239	1.26653e-09	3.53717e-13	2.34728e-09	5.8802	gacataatgcCttggtttttt	m5C_36559
chr1	122193882	-	C	13	3	0.231	0	0	T	10	M	0.082	0.503	6.65202e-06	0.000298	1.15056e-05	1.27035	gtaggatttgCtgaaggaggc	m5C_37073
chr1	122193893	-	C	15	6	0.4	0	0	T	9	M	0.198	0.643	5.99831e-11	0.00146045	1.11629e-10	12.1586	ggcgcacgccCgtaggatttg	m5C_37005
chr1	122193894	-	C	16	10	0.625	0	0	C	10	M	0.386	0.815	0	0.0042662	0	77.2813	tggcgcacgcCcgtaggattt	m5C_37099
chr1	122193895	-	C	16	6	0.375	0	0	T	10	M	0.185	0.614	1.05705e-10	0.00146045	1.96477e-10	11.0619	gtggcgcacgCccgtaggatt	m5C_37088
chr1	122193897	-	C	15	3	0.2	0	0	T	12	M	0.07	0.452	1.24976e-05	0.000298	2.12968e-05	1.03664	tggtggcgcaCgcccgtagga	m5C_37132
chr1	122193899	-	C	14	4	0.286	0	0	T	10	M	0.117	0.546	1.85689e-07	0.00059203	3.38367e-07	3.15591	agtggtggcgCacgcccgtag	m5C_37008
chr1	122193901	-	C	13	4	0.308	0	0	T	9	M	0.127	0.576	1.20373e-07	0.00059203	2.19999e-07	3.50969	gtagtggtggCgcacgcccgt	m5C_37051
chr1	122193913	-	C	12	2	0.167	0	0	T	10	M	0.047	0.448	0.000205616	0.0001	0.000279417	0.34631	caaaaatagtCggtagtggtg	m5C_37121
chr1	122357196	-	C	45	12	0.267	0	0	T	33	M	0.16	0.41	5.55111e-16	7.46971e-08	1.03929e-15	29.2263	cagcccaaagCgggtggtaaa	m5C_37064
chr1	122357201	-	C	80	16	0.2	0	0	T	64	M	0.127	0.3	0	1.06581e-14	0	40.6488	gaatgcagccCaaagcgggtg	m5C_37002
chr1	122357202	-	C	86	18	0.209	0	0	T	68	M	0.137	0.307	0	4.4853e-14	0	49.2109	ggaatgcagcCcaaagcgggt	m5C_37085
chr1	122357203	-	C	88	22	0.256	2	0.023	T	64	M	0.175	0.357	0	4.42313e-13	0	77.189	gggaatgcagCccaaagcggg	m5C_36997
chr1	122357206	-	C	97	19	0.198	1	0.01	T	77	M	0.131	0.289	0	8.88178e-16	0	49.6	cttgggaatgCagcccaaagc	m5C_37071
chr1	122357223	-	C	91	15	0.165	0	0	T	76	M	0.103	0.254	1.33227e-15	0	2.49342e-15	22.8739	ttcccggagtCgggttgcttg	m5C_37022
chr1	122357230	-	C	39	5	0.128	0	0	T	34	M	0.056	0.267	2.45786e-06	4.96e-08	4.33593e-06	1.57141	ttgggtcttcCcggagtcggg	m5C_37013
chr1	122357231	-	C	38	5	0.132	0	0	T	33	M	0.058	0.273	2.0976e-06	4.96e-08	3.70294e-06	1.63358	cttgggtcttCccggagtcgg	m5C_37104
chr1	122357234	-	C	26	6	0.231	0	0	T	20	M	0.11	0.421	5.56759e-09	1.95536e-05	1.02921e-08	5.46455	aggcttgggtCttcccggagt	m5C_37037
chr1	122357282	-	C	30	3	0.1	0	0	T	27	M	0.035	0.256	0.000222598	0	0.000302332	0.37912	cccagcgccgCttgtgggctc	m5C_37014
chr1	122357285	-	C	31	6	0.194	0	0	T	25	M	0.092	0.363	2.13026e-08	1.4761e-07	3.91883e-08	4.22867	ctccccagcgCcgcttgtggg	m5C_37110
chr1	122357290	-	C	30	3	0.1	0	0	T	27	M	0.035	0.256	0.000222598	0	0.000302332	0.37912	acccactcccCagcgccgctt	m5C_37072
chr1	125405852	-	C	10	1	0.1	0	0	T	9	M	0.018	0.404	0.0042662	0	0.00447177	0.04236	actgcgaaagCagtgaaggta	m5C_41139
chr1	125405858	-	C	10	1	0.1	0	0	T	9	M	0.018	0.404	0.0042662	0	0.00447177	0.04236	ttggaaactgCgaaagcagtg	m5C_41188
chr1	125405870	-	C	12	3	0.25	0	0	T	9	M	0.089	0.532	4.64228e-06	0.000298	8.04771e-06	1.42302	cctgagcagtCcttggaaact	m5C_41359
chr1	125407316	-	C	10	1	0.1	0	0	T	9	M	0.018	0.404	0.0042662	0	0.00447177	0.04236	acagtggagaCggagtcactc	m5C_41296
chr1	125407335	-	C	52	6	0.115	0	0	T	46	M	0.054	0.23	9.01973e-07	9.99978e-13	1.62991e-06	1.95739	ctgacgggtaCagtaatagac	m5C_41173
chr1	125407341	-	C	52	8	0.157	1	0.019	T	43	M	0.082	0.28	2.08264e-09	2.75221e-11	3.85604e-09	5.67355	cggacgctgaCgggtacagta	m5C_41280
chr1	125407345	-	C	49	5	0.102	0	0	T	44	M	0.044	0.218	9.67145e-06	1e-10	1.6686e-05	1.11269	agagcggacgCtgacgggtac	m5C_41318
chr1	125407347	-	C	51	6	0.118	0	0	T	45	M	0.055	0.234	7.87399e-07	9.99978e-13	1.42333e-06	2.01609	ggagagcggaCgctgacgggt	m5C_41363
chr1	125416304	-	C	26	3	0.115	0	0	T	23	M	0.04	0.29	0.000125364	1e-06	0.000171861	0.46859	atgacctagaCttcttcattg	m5C_41157
chr1	125435312	-	C	19	2	0.105	0	0	T	17	M	0.029	0.314	0.000859433	0.0001	0.00100875	0.18001	ggacggctgcCggcctgtgtg	m5C_41319
chr1	126832185	-	C	48	7	0.146	0	0	T	41	M	0.072	0.272	2.64231e-08	2.06515e-09	4.85713e-08	3.84487	ggttttgcctCtgagcagttc	m5C_45310
chr1	126832187	-	C	47	5	0.106	0	0	T	42	M	0.046	0.226	7.55424e-06	1e-10	1.3059e-05	1.1858	tgggttttgcCtctgagcagt	m5C_45338
chr1	126832198	-	C	50	5	0.1	0	0	T	45	M	0.043	0.214	1.08968e-05	0	1.86013e-05	1.07877	tccccgtgtgCtgggttttgc	m5C_45476
chr1	127375133	+	C	10	1	0.1	0	0	T	9	M	0.018	0.404	0.0042662	0	0.00447177	0.04236	tttctctgtcCcaatgatgaa	m5C_44932
chr1	127375158	+	C	10	1	0.1	0	0	T	9	M	0.018	0.404	0.0042662	0	0.00447177	0.04236	catgctaataCtgagccacca	m5C_44838
chr1	127375164	+	C	10	1	0.1	0	0	T	9	M	0.018	0.404	0.0042662	0	0.00447177	0.04236	aatactgagcCaccagccagg	m5C_45021
chr1	127375167	+	C	10	2	0.2	0	0	T	8	M	0.057	0.51	0.000113849	0.0001	0.000156184	0.44706	actgagccacCagccaggcta	m5C_44644
chr1	127375197	+	C	12	2	0.167	0	0	T	10	M	0.047	0.448	0.000205616	0.0001	0.000279417	0.34631	ggtttgggtgCcagtgagttt	m5C_45172
chr1	127375222	+	C	15	2	0.133	0	0	T	13	M	0.037	0.379	0.000415803	0.0001	0.000516338	0.25264	atacttctcaCgtggagacct	m5C_45087
chr1	127375230	+	C	14	2	0.143	0	0	T	12	M	0.04	0.399	0.000335142	0.0001	0.000417416	0.27863	cacgtggagaCctgagggaca	m5C_44488
chr1	128285292	-	C	47	6	0.128	0	0	T	41	M	0.06	0.252	4.42942e-07	5.95e-10	8.03683e-07	2.28141	ggtgcccttcCtggggctgat	m5C_43296
chr1	128286653	-	C	32	7	0.219	0	0	T	25	M	0.11	0.388	8.49188e-10	3.4167e-07	1.57452e-09	6.99971	cgagggtacaCggtctggagc	m5C_43223
chr1	128287676	-	C	32	7	0.219	0	0	T	25	M	0.11	0.388	8.49188e-10	3.4167e-07	1.57452e-09	6.99971	tggccagactCtggctccttc	m5C_43215
chr1	128295223	-	C	85	12	0.141	0	0	T	73	M	0.083	0.231	3.77853e-12	2.22045e-16	7.04603e-12	11.3278	atgtggtggcCcttcagaacc	m5C_43154
chr1	128295322	-	C	72	10	0.139	0	0	T	62	M	0.077	0.237	1.72528e-10	4.44089e-15	3.20566e-10	7.53973	gacttagtatCtgggacacat	m5C_42904
chr1	128300321	-	C	64	12	0.188	0	0	T	52	M	0.111	0.3	8.17124e-14	7.5796e-12	1.52682e-13	17.3771	gacgtggaagCcgctgaccgg	m5C_42410
chr1	128300338	-	C	50	8	0.16	0	0	T	42	M	0.083	0.285	1.73063e-09	2.75221e-11	3.20603e-09	5.84399	acccgggggtCcaaagggacg	m5C_42148
chr1	128307928	-	C	27	7	0.259	0	0	T	20	M	0.132	0.447	1.87399e-10	3.39625e-05	3.48169e-10	8.96768	tcctccgaggCctcagggctg	m5C_42191
chr1	128308200	-	C	11	5	0.455	0	0	T	6	M	0.213	0.72	4.42543e-10	0.00098015	8.21477e-10	9.94847	gtcctcattcCctgggtcggc	m5C_42488
chr1	128311583	-	C	45	8	0.178	0	0	T	37	M	0.093	0.313	6.40319e-10	5.4612e-09	1.18763e-09	6.83583	tcaggactgcCcatcgactgg	m5C_42610
chr1	128460269	-	C	13	2	0.154	0	0	T	11	M	0.043	0.422	0.000265305	0.0001	0.000359149	0.3094	tgctgctgtcCctagaggaaa	m5C_43189
chr1	128460274	-	C	14	5	0.357	0	0	T	9	M	0.163	0.612	2.80327e-09	0.00098015	5.18833e-09	6.98918	tgaggtgctgCtgtccctaga	m5C_42452
chr1	128460277	-	C	14	6	0.429	0	0	T	8	M	0.214	0.674	3.22731e-11	0.00146045	6.00829e-11	13.4584	ggatgaggtgCtgctgtccct	m5C_42419
chr1	130826763	+	C	127	19	0.15	0	0	T	108	M	0.098	0.222	0	0	0	37.2082	ggcttgcaggCtgtgcccgaa	m5C_47590
chr1	130834403	+	C	24	3	0.125	0	0	T	21	M	0.043	0.31	9.05376e-05	1e-06	0.000137841	0.52694	acctgagcggCacagcccccc	m5C_46691
chr1	130834410	+	C	24	3	0.125	0	0	T	21	M	0.043	0.31	9.05376e-05	1e-06	0.000137841	0.52694	cggcacagccCccctggaagc	m5C_47118
chr1	130834413	+	C	22	3	0.136	0	0	T	19	M	0.047	0.333	6.33295e-05	1e-06	0.000104413	0.59813	cacagcccccCtggaagccac	m5C_47338
chr1	130841813	+	C	60	11	0.183	0	0	T	49	M	0.106	0.299	8.97171e-13	3.18601e-12	1.67466e-12	13.9909	gaggcctgtcCttcgatgtca	m5C_47511
chr1	130844986	+	C	78	12	0.154	0	0	T	66	M	0.09	0.25	1.20348e-12	4.77396e-14	2.2454e-12	12.9095	gatcacaggcCtgaggaagga	m5C_47577
chr1	130846483	+	C	131	20	0.153	0	0	T	111	M	0.101	0.224	0	0	0	40.423	cttgtggggaCccaggcccag	m5C_46576
chr1	130846592	+	C	26	6	0.231	0	0	T	20	M	0.11	0.421	5.56759e-09	1.95536e-05	1.02921e-08	5.46455	aggatgctggCttctattggt	m5C_47506
chr1	130847434	+	C	137	16	0.117	0	0	T	121	M	0.073	0.181	6.76126e-14	0	1.26355e-13	15.4201	ctccatgaccCtgaacccggt	m5C_46912
chr1	130848488	+	C	159	22	0.138	0	0	T	137	M	0.093	0.201	0	0	0	40.9997	caaagtcgctCtggaagaaga	m5C_47009
chr1	130848561	+	C	43	7	0.163	0	0	T	36	M	0.081	0.3	1.06155e-08	2.06515e-09	1.95547e-08	4.53052	gggccttttgCcaacgaaaga	m5C_46690
chr1	130848615	+	C	141	18	0.128	0	0	T	123	M	0.082	0.193	4.44089e-16	0	8.31451e-16	22.7426	aacagagcatCtggggatgct	m5C_47317
chr1	130849080	+	C	78	13	0.167	0	0	T	65	M	0.1	0.265	5.61773e-14	1.23013e-13	1.04991e-13	17.2374	ggtgctatagCtgtgtgggtg	m5C_47174
chr1	130849543	+	C	110	17	0.155	0	0	T	93	M	0.099	0.234	0	0	0	33.5871	acttcaagaaCtccagagatt	m5C_47631
chr1	130849774	+	C	120	15	0.125	0	0	T	105	M	0.077	0.196	1.16351e-13	0	2.17377e-13	14.9845	cagaagaatcCaagaaagcaa	m5C_46639
chr1	130850882	+	C	49	8	0.163	0	0	T	41	M	0.085	0.29	1.43196e-09	5.4612e-09	2.65362e-09	6.02288	ccacgatggtCcccaggaagc	m5C_46467
chr1	130850903	+	C	65	10	0.154	0	0	T	55	M	0.086	0.261	5.4484e-11	1.16884e-12	1.01406e-10	8.8032	ctaggcagtgCtgaccaccca	m5C_47422
chr1	130851053	+	C	82	14	0.171	0	0	T	68	M	0.105	0.266	5.32907e-15	1.88738e-15	9.96974e-15	20.8849	ctagttacgcCtgtttaggag	m5C_47555
chr1	130851079	+	C	40	6	0.15	0	0	T	34	M	0.071	0.291	1.39593e-07	5.95e-10	2.55065e-07	2.90429	gtgaggcgttCttttctctat	m5C_46971
chr1	130851084	+	C	38	9	0.237	0	0	T	29	M	0.13	0.392	3.66174e-12	1.21043e-06	6.82828e-12	13.3739	gcgttcttttCtctatgaaga	m5C_47776
chr1	130851124	+	C	66	9	0.136	0	0	T	57	M	0.073	0.239	1.26653e-09	3.53717e-13	2.34728e-09	5.8802	aggaggtgaaCctgagagaca	m5C_47108
chr1	130851655	+	C	29	7	0.241	0	0	T	22	M	0.122	0.421	3.55907e-10	3.39625e-05	6.6082e-10	8.08124	tggtgtgctcCtgcaatccca	m5C_47801
chr1	130851715	+	C	33	7	0.212	0	0	T	26	M	0.107	0.378	1.11099e-09	3.4167e-07	2.0592e-09	6.69165	tccttggctaCctagggagtt	m5C_46802
chr1	130851716	+	C	33	5	0.152	0	0	T	28	M	0.067	0.309	8.78354e-07	4.96e-08	1.58739e-06	2.01384	ccttggctacCtagggagttt	m5C_46538
chr1	130851752	+	C	119	14	0.118	0	0	T	105	M	0.071	0.188	1.5572e-12	0	2.90506e-12	11.8007	tacattgagaCttggattcaa	m5C_47198
chr1	130852094	+	C	105	11	0.105	0	0	T	94	M	0.06	0.178	8.2573e-10	0	1.53113e-09	5.94595	gagttttgagCagacaggtag	m5C_47319
chr1	131573823	+	C	63	7	0.111	0	0	T	56	M	0.055	0.212	2.37372e-07	9.99201e-15	4.32308e-07	2.54465	caggggagccCaagtccttct	m5C_46775
chr1	131573855	+	C	300	43	0.143	0	0	T	257	M	0.108	0.188	0	0	0	93.0384	agcccgtggaCggtgtgaggc	m5C_47755
chr1	131573914	+	C	11	2	0.182	0	0	T	9	M	0.051	0.477	0.000155373	0.0001	0.000212071	0.39127	cttgggaatgCagcccaaagc	m5C_47351
chr1	131573918	+	C	10	1	0.1	0	0	T	9	M	0.018	0.404	0.0042662	0	0.00447177	0.04236	ggaatgcagcCcaaagcaggt	m5C_46673
chr1	131574016	+	C	63	11	0.175	0	0	T	52	M	0.1	0.286	1.664e-12	3.18601e-12	3.10423e-12	13.0076	ttcaagagggCgtgaaaccgt	m5C_47381
chr1	131574023	+	C	51	7	0.137	0	0	T	44	M	0.068	0.257	4.34151e-08	6.94e-12	7.97379e-08	3.51016	gggcgtgaaaCcgttaagagg	m5C_47052
chr1	131574024	+	C	49	5	0.102	0	0	T	44	M	0.044	0.218	9.67145e-06	1e-10	1.6686e-05	1.11269	ggcgtgaaacCgttaagaggt	m5C_46698
chr1	131624030	+	C	14	3	0.214	0	0	T	11	M	0.076	0.476	9.23855e-06	0.000298	1.59412e-05	1.1435	tctttggggtCtggtggctga	m5C_47031
chr1	132023668	+	C	11	3	0.273	0	0	T	8	M	0.097	0.566	3.11975e-06	0.000298	5.49249e-06	1.60979	cagttgtggaCtgagagacca	m5C_52689
chr1	132023676	+	C	12	2	0.167	0	0	T	10	M	0.047	0.448	0.000205616	0.0001	0.000279417	0.34631	gactgagagaCcaagggacta	m5C_53414
chr1	132023677	+	C	12	2	0.167	0	0	T	10	M	0.047	0.448	0.000205616	0.0001	0.000279417	0.34631	actgagagacCaagggactag	m5C_53605
chr1	133131692	+	C	25	5	0.2	0	0	T	20	M	0.089	0.391	1.50419e-07	9.8506e-06	2.74283e-07	3.02261	ccagcctgcgCtgacgccgct	m5C_52811
chr1	133131732	+	C	10	1	0.1	0	0	T	9	M	0.018	0.404	0.0042662	0	0.00447177	0.04236	tctgagaagcCgccaaggaaa	m5C_53231
chr1	133164114	+	C	14	2	0.143	0	0	T	12	M	0.04	0.399	0.000335142	0.0001	0.000417416	0.27863	gccggcgctgCccgttagcag	m5C_52735
chr1	133164115	+	C	14	2	0.143	0	0	T	12	M	0.04	0.399	0.000335142	0.0001	0.000417416	0.27863	ccggcgctgcCcgttagcagc	m5C_52792
chr1	133164128	+	C	15	3	0.2	0	0	T	12	M	0.07	0.452	1.24976e-05	0.000298	2.12968e-05	1.03664	ttagcagccgCgacggcagga	m5C_52709
chr1	133164131	+	C	14	2	0.143	0	0	T	12	M	0.04	0.399	0.000335142	0.0001	0.000417416	0.27863	gcagccgcgaCggcaggagcc	m5C_52837
chr1	133164134	+	C	15	3	0.2	0	0	T	12	M	0.07	0.452	1.24976e-05	0.000298	2.12968e-05	1.03664	gccgcgacggCaggagcctcc	m5C_53118
chr1	133164141	+	C	15	2	0.133	0	0	T	13	M	0.037	0.379	0.000415803	0.0001	0.000516338	0.25264	cggcaggagcCtcctaattac	m5C_52461
chr1	133164143	+	C	14	2	0.143	0	0	T	12	M	0.04	0.399	0.000335142	0.0001	0.000417416	0.27863	gcaggagcctCctaattactc	m5C_53203
chr1	134079006	-	C	16	3	0.188	0	0	T	13	M	0.066	0.43	1.65306e-05	0.000298	2.81124e-05	0.94556	tcgccgccgcCgtgggtttcc	m5C_50821
chr1	134079010	-	C	16	2	0.125	0	0	T	14	M	0.035	0.36	0.000507942	0.0001	0.000629214	0.23044	gagatcgccgCcgccgtgggt	m5C_51067
chr1	134361928	-	C	11	2	0.182	0	0	T	9	M	0.051	0.477	0.000155373	0.0001	0.000212071	0.39127	gcggggatggCcgcagagccg	m5C_51905
chr1	134424015	+	C	37	8	0.216	0	0	T	29	M	0.114	0.372	9.66126e-11	6.77878e-07	1.79723e-10	9.12273	ggtgcgggtgCtgacgcttcc	m5C_50165
chr1	134424027	+	C	37	7	0.189	0	0	T	30	M	0.095	0.342	2.9813e-09	3.4167e-07	5.51695e-09	5.6575	gacgcttcctCtgcaagccca	m5C_50235
chr1	135254337	-	C	18	4	0.222	0	0	T	14	M	0.09	0.452	7.68604e-07	0.00059203	1.38946e-06	2.20134	ggatggccgaCggctcgtcta	m5C_51334
chr1	135254997	-	C	16	5	0.312	0	0	T	11	M	0.142	0.556	7.348e-09	0.00098015	1.35781e-08	5.76056	cgctcagaggCcgtggcccaa	m5C_51778
chr1	135258410	-	C	17	3	0.176	0	0	T	14	M	0.062	0.41	2.14448e-05	0.000298	3.60959e-05	0.86712	tagatttcttCccttcctgtg	m5C_51378
chr1	135258413	-	C	18	2	0.111	0	0	T	16	M	0.031	0.328	0.00072916	0.0001	0.000857291	0.19462	gcttagatttCttcccttcct	m5C_51315
chr1	135258428	-	C	21	3	0.143	0	0	T	18	M	0.05	0.346	5.22305e-05	1e-06	8.67524e-05	0.63986	gcggagccttCgaccgcttag	m5C_51173
chr1	135258431	-	C	22	3	0.136	0	0	T	19	M	0.047	0.333	6.33295e-05	1e-06	0.000104413	0.59813	cctgcggagcCttcgaccgct	m5C_51767
chr1	135729257	+	C	11	2	0.182	0	0	T	9	M	0.051	0.477	0.000155373	0.0001	0.000212071	0.39127	cgcccgtgcgCctcccagcag	m5C_50364
chr1	135827438	+	C	21	6	0.286	0	0	T	15	M	0.138	0.5	1.0283e-09	1.95536e-05	1.90607e-09	7.44934	gcagagaggcCcttgggccca	m5C_50705
chr1	136364988	+	C	13	2	0.154	0	0	T	11	M	0.043	0.422	0.000265305	0.0001	0.000359149	0.3094	ccaggcagcgCcgaaggagcc	m5C_46067
chr1	136365008	+	C	38	7	0.184	0	0	T	31	M	0.092	0.334	3.74285e-09	3.4167e-07	6.92513e-09	5.43963	ctcggttggcCccggatagcc	m5C_46077
chr1	136365017	+	C	40	8	0.2	0	0	T	32	M	0.105	0.348	2.06687e-10	5.4612e-09	3.83921e-10	8.13503	ccccggatagCcgggtcccgt	m5C_45874
chr1	136365023	+	C	38	5	0.132	0	0	T	33	M	0.058	0.273	2.0976e-06	4.96e-08	3.70294e-06	1.63358	atagccgggtCccgtccgtcc	m5C_45650
chr1	136365025	+	C	39	8	0.205	0	0	T	31	M	0.108	0.355	1.61633e-10	6.77878e-07	3.00332e-10	8.44384	agccgggtccCgtccgtccca	m5C_45689
chr1	136365028	+	C	32	9	0.281	0	0	T	23	M	0.156	0.454	5.278e-13	1.21043e-06	9.85412e-13	17.1983	cgggtcccgtCcgtcccagct	m5C_45921
chr1	136365029	+	C	32	6	0.188	0	0	T	26	M	0.089	0.353	2.70295e-08	1.4761e-07	4.96801e-08	4.0366	gggtcccgtcCgtcccagctc	m5C_46054
chr1	136365032	+	C	22	6	0.273	0	0	T	16	M	0.132	0.482	1.495e-09	1.95536e-05	2.7701e-09	6.96352	tcccgtccgtCccagctcagc	m5C_45972
chr1	136365033	+	C	20	4	0.2	0	0	T	16	M	0.081	0.416	1.3678e-06	3.97e-06	2.42115e-06	1.89187	cccgtccgtcCcagctcagcg	m5C_45665
chr1	136365070	+	C	13	4	0.308	0	0	T	9	M	0.127	0.576	1.20373e-07	0.00059203	2.19999e-07	3.50969	ccccccccgcCgggcgtccgg	m5C_45912
chr1	136365074	+	C	15	2	0.133	0	0	T	13	M	0.037	0.379	0.000415803	0.0001	0.000516338	0.25264	ccccgccgggCgtccggaccg	m5C_45752
chr1	136365078	+	C	17	4	0.235	0	0	T	13	M	0.096	0.473	5.59754e-07	0.00059203	1.01482e-06	2.38949	gccgggcgtcCggaccggggt	m5C_45798
chr1	136365082	+	C	20	4	0.2	0	0	T	16	M	0.081	0.416	1.3678e-06	3.97e-06	2.42115e-06	1.89187	ggcgtccggaCcggggtctgg	m5C_45985
chr1	136365083	+	C	18	4	0.222	0	0	T	14	M	0.09	0.452	7.68604e-07	0.00059203	1.38946e-06	2.20134	gcgtccggacCggggtctggt	m5C_45774
chr1	137460920	-	C	12	4	0.333	0	0	T	8	M	0.138	0.609	7.46971e-08	0.00059203	1.36706e-07	3.9373	ggcgctgggtCttgggtcatc	m5C_46285
chr1	138963877	+	C	11	3	0.273	0	0	T	8	M	0.097	0.566	3.11975e-06	0.000298	5.49249e-06	1.60979	ccatggaccgCaggaccaggt	m5C_43645
chr1	143094318	-	C	11	4	0.364	0	0	T	7	M	0.152	0.646	4.39389e-08	0.00059203	8.06652e-08	4.46321	aaatatgtgtCgtgggggacg	m5C_40489
chr1	143094347	-	C	14	3	0.25	2	0.143	T	9	M	0.089	0.532	4.64228e-06	0.000298	8.04771e-06	1.42302	acccaccgatCtggccagggt	m5C_40464
chr1	151344664	+	C	19	3	0.158	0	0	T	16	M	0.055	0.376	3.43703e-05	0.000298	5.72469e-05	0.73926	cagcctcccgCccggtcgccc	m5C_49168
chr1	151344674	+	C	16	4	0.25	0	0	T	12	M	0.102	0.495	3.98432e-07	0.00059203	7.23028e-07	2.60642	cccggtcgccCcgagcccctt	m5C_49008
chr1	151344699	+	C	10	2	0.2	0	0	T	8	M	0.057	0.51	0.000113849	0.0001	0.000156184	0.44706	cgccttccgcCtgcagcccgt	m5C_49305
chr1	151356206	+	C	17	3	0.176	0	0	T	14	M	0.062	0.41	2.14448e-05	0.000298	3.60959e-05	0.86712	aggtgtttggCagtgatgatg	m5C_49101
chr1	151356218	+	C	18	2	0.111	0	0	T	16	M	0.031	0.328	0.00072916	0.0001	0.000857291	0.19462	gtgatgatgaCcacattcagt	m5C_49255
chr1	151359628	+	C	11	2	0.182	0	0	T	9	M	0.051	0.477	0.000155373	0.0001	0.000212071	0.39127	gcagaaaaagCcaccccgtga	m5C_48919
chr1	151360145	+	C	19	2	0.105	0	0	T	17	M	0.029	0.314	0.000859433	0.0001	0.00100875	0.18001	ggactagggaCagcagagatg	m5C_48959
chr1	151360148	+	C	20	2	0.1	0	0	T	18	M	0.028	0.301	0.00100358	0	0.00113905	0.16711	ctagggacagCagagatgaat	m5C_49193
chr1	151360161	+	C	15	2	0.133	0	0	T	13	M	0.037	0.379	0.000415803	0.0001	0.000516338	0.25264	agatgaatggCaaactcatag	m5C_49455
chr1	151360165	+	C	15	2	0.133	0	0	T	13	M	0.037	0.379	0.000415803	0.0001	0.000516338	0.25264	gaatggcaaaCtcatagctgc	m5C_49378
chr1	151360167	+	C	14	2	0.143	0	0	T	12	M	0.04	0.399	0.000335142	0.0001	0.000417416	0.27863	atggcaaactCatagctgcag	m5C_49324
chr1	151360172	+	C	13	4	0.308	0	0	T	9	M	0.127	0.576	1.20373e-07	0.00059203	2.19999e-07	3.50969	aaactcatagCtgcaggtaag	m5C_49260
chr1	151361629	+	C	20	7	0.35	0	0	T	13	M	0.181	0.567	1.13178e-11	3.39625e-05	2.10874e-11	13.8834	agtcgctgtgCttgatggtga	m5C_49344
chr1	154687282	+	C	32	5	0.156	0	0	T	27	M	0.069	0.318	7.24836e-07	4.96e-08	1.31099e-06	2.10726	ctctgtggggCccctctgacc	m5C_55687
chr1	154687284	+	C	25	5	0.2	0	0	T	20	M	0.089	0.391	1.50419e-07	9.8506e-06	2.74283e-07	3.02261	ctgtggggccCctctgacctg	m5C_55739
chr1	155097674	-	C	12	3	0.273	1	0.083	T	8	M	0.097	0.566	3.11975e-06	0.000298	5.49249e-06	1.60979	gaccttatggCtttgtagata	m5C_56207
chr1	155098141	-	C	10	3	0.3	0	0	T	7	M	0.108	0.603	2.00128e-06	0.000298	3.53344e-06	1.84277	tttcctctgcCagcagcacag	m5C_56458
chr1	155098145	-	C	12	7	0.583	0	0	C	7	M	0.32	0.807	4.77396e-14	0.00203104	8.92256e-14	29.7934	ggactttcctCtgccagcagc	m5C_56846
chr1	155098148	-	C	12	3	0.25	0	0	T	9	M	0.089	0.532	4.64228e-06	0.000298	8.04771e-06	1.42302	cagggactttCctctgccagc	m5C_56018
chr1	155098152	-	C	12	3	0.25	0	0	T	9	M	0.089	0.532	4.64228e-06	0.000298	8.04771e-06	1.42302	cagacagggaCtttcctctgc	m5C_56461
chr1	155098158	-	C	12	3	0.25	0	0	T	9	M	0.089	0.532	4.64228e-06	0.000298	8.04771e-06	1.42302	ggggtgcagaCagggactttc	m5C_56118
chr1	155953658	-	C	10	2	0.2	0	0	T	8	M	0.057	0.51	0.000113849	0.0001	0.000156184	0.44706	ggtagttagtCgggaagaccg	m5C_56281
chr1	156040958	+	C	10	1	0.1	0	0	T	9	M	0.018	0.404	0.0042662	0	0.00447177	0.04236	cctagtggtaCcgctgatcct	m5C_57413
chr1	156040959	+	C	10	1	0.1	0	0	T	9	M	0.018	0.404	0.0042662	0	0.00447177	0.04236	ctagtggtacCgctgatcctg	m5C_57579
chr1	156040961	+	C	10	1	0.1	0	0	T	9	M	0.018	0.404	0.0042662	0	0.00447177	0.04236	agtggtaccgCtgatcctgac	m5C_57159
chr1	156040966	+	C	10	1	0.1	0	0	T	9	M	0.018	0.404	0.0042662	0	0.00447177	0.04236	taccgctgatCctgactgtcc	m5C_57034
chr1	156040967	+	C	10	1	0.1	0	0	T	9	M	0.018	0.404	0.0042662	0	0.00447177	0.04236	accgctgatcCtgactgtccc	m5C_57243
chr1	156044270	+	C	10	1	0.1	0	0	T	9	M	0.018	0.404	0.0042662	0	0.00447177	0.04236	aaacctcaccCggcccggaca	m5C_57580
chr1	156044273	+	C	10	1	0.1	0	0	T	9	M	0.018	0.404	0.0042662	0	0.00447177	0.04236	cctcacccggCccggacatgg	m5C_57096
chr1	156044274	+	C	10	1	0.1	0	0	T	9	M	0.018	0.404	0.0042662	0	0.00447177	0.04236	ctcacccggcCcggacatgga	m5C_57306
chr1	156044275	+	C	10	2	0.2	0	0	T	8	M	0.057	0.51	0.000113849	0.0001	0.000156184	0.44706	tcacccggccCggacatggac	m5C_57461
chr1	156044279	+	C	10	1	0.1	0	0	T	9	M	0.018	0.404	0.0042662	0	0.00447177	0.04236	ccggcccggaCatggacagga	m5C_56915
chr1	156044294	+	C	10	1	0.1	0	0	T	9	M	0.018	0.404	0.0042662	0	0.00447177	0.04236	acaggattgaCagattaatag	m5C_56956
chr1	156706080	-	C	10	2	0.2	0	0	T	8	M	0.057	0.51	0.000113849	0.0001	0.000156184	0.44706	ataagccagcCaggacgtggg	m5C_57896
chr1	159340291	+	C	48	5	0.104	0	0	T	43	M	0.045	0.222	8.55999e-06	1e-10	1.47898e-05	1.14833	acaatggaagCtgcggagtca	m5C_48494
chr1	159340327	+	C	37	5	0.135	0	0	T	32	M	0.059	0.28	1.78158e-06	4.96e-08	3.15046e-06	1.69981	gagaagctgtCttttgtctgc	m5C_48643
chr1	159340334	+	C	35	4	0.114	0	0	T	31	M	0.045	0.26	2.52784e-05	1e-08	4.25224e-05	0.83396	tgtcttttgtCtgcagaaggc	m5C_48658
chr1	159340352	+	C	30	5	0.167	0	0	T	25	M	0.073	0.336	4.83153e-07	4.96e-08	8.76474e-07	2.31681	ggcagcaatcCtacatcaaca	m5C_48672
chr1	159340355	+	C	34	5	0.147	0	0	T	29	M	0.064	0.301	1.05748e-06	4.96e-08	1.87615e-06	1.92698	agcaatcctaCatcaacatgg	m5C_48676
chr1	159340370	+	C	44	5	0.114	0	0	T	39	M	0.05	0.24	5.09525e-06	1e-10	8.83085e-06	1.31069	acatggaggtCtctgtctgac	m5C_48595
chr1	159340376	+	C	49	8	0.163	0	0	T	41	M	0.085	0.29	1.43196e-09	5.4612e-09	2.65362e-09	6.02288	aggtctctgtCtgacttagga	m5C_48597
chr1	159340380	+	C	47	5	0.106	0	0	T	42	M	0.046	0.226	7.55424e-06	1e-10	1.3059e-05	1.1858	ctctgtctgaCttaggatagc	m5C_48484
chr1	159340400	+	C	30	8	0.267	0	0	T	22	M	0.142	0.444	1.18352e-11	6.77878e-07	2.20507e-11	12.3976	ctggctaagtCcgatcgttcc	m5C_48634
chr1	159340405	+	C	30	3	0.1	0	0	T	27	M	0.035	0.256	0.000222598	0	0.000302332	0.37912	taagtccgatCgttcccctcc	m5C_48705
chr1	159340411	+	C	27	4	0.148	0	0	T	23	M	0.059	0.325	6.7187e-06	3.97e-06	1.16171e-05	1.22404	cgatcgttccCctccatacaa	m5C_48557
chr1	159340423	+	C	20	2	0.1	0	0	T	18	M	0.028	0.301	0.00100358	0	0.00113905	0.16711	tccatacaacCttttgaattt	m5C_48638
chr1	160609787	-	C	10	1	0.1	0	0	T	9	M	0.018	0.404	0.0042662	0	0.00447177	0.04236	gggagaaggaCctggaggaag	m5C_74669
chr1	160959531	+	C	10	1	0.1	0	0	T	9	M	0.018	0.404	0.0042662	0	0.00447177	0.04236	gatgttgtggCagcggggagt	m5C_73923
chr1	160962290	+	C	15	2	0.133	0	0	T	13	M	0.037	0.379	0.000415803	0.0001	0.000516338	0.25264	agtaaaggaaCgagagagcag	m5C_73906
chr1	160962298	+	C	16	2	0.125	0	0	T	14	M	0.035	0.36	0.000507942	0.0001	0.000629214	0.23044	aacgagagagCagaggttgga	m5C_73825
chr1	160962310	+	C	14	2	0.143	0	0	T	12	M	0.04	0.399	0.000335142	0.0001	0.000417416	0.27863	gaggttggacCttcagagaag	m5C_73826
chr1	160962313	+	C	14	2	0.143	0	0	T	12	M	0.04	0.399	0.000335142	0.0001	0.000417416	0.27863	gttggaccttCagagaagagc	m5C_73873
chr1	161035183	+	C	17	2	0.118	0	0	T	15	M	0.033	0.343	0.000612192	0.0001	0.00072113	0.21129	agctgtgcggCattctgagca	m5C_73967
chr1	161035403	+	C	125	78	0.624	0	0	C	78	M	0.537	0.704	0	1.20348e-12	0	837.066	cgtgttcatgCtatgatgaag	m5C_73904
chr1	161035415	+	C	238	95	0.399	0	0	T	143	M	0.339	0.463	0	0	0	644.135	atgatgaaggCtatgttggta	m5C_73763
chr1	161035430	+	C	259	99	0.384	1	0.004	T	159	M	0.326	0.444	0	0	0	646.47	ttggtagggaCaactgagctt	m5C_74096
chr1	161035433	+	C	260	95	0.367	1	0.004	T	164	M	0.31	0.427	0	0	0	589.849	gtagggacaaCtgagcttgtt	m5C_74175
chr1	161035438	+	C	246	95	0.386	0	0	T	151	M	0.328	0.448	0	0	0	622.309	gacaactgagCttgttgatga	m5C_74037
chr1	161035452	+	C	195	48	0.247	1	0.005	T	146	M	0.192	0.313	0	0	0	184.317	ttgatgaataCcaacgattct	m5C_73867
chr1	161035453	+	C	190	47	0.247	0	0	T	143	M	0.191	0.313	0	0	0	179.941	tgatgaatacCaacgattctg	m5C_73998
chr1	161035456	+	C	187	46	0.246	0	0	T	141	M	0.19	0.312	0	0	0	174.603	tgaataccaaCgattctgatg	m5C_74064
chr1	161035461	+	C	165	42	0.255	0	0	T	123	M	0.194	0.326	0	0	0	163.117	accaacgattCtgatggcaga	m5C_73823
chr1	161035758	+	C	25	4	0.16	0	0	T	21	M	0.064	0.347	4.49596e-06	3.97e-06	7.80513e-06	1.36959	ttaggaatggCagtgtggacc	m5C_73982
chr1	161035768	+	C	24	5	0.208	0	0	T	19	M	0.092	0.405	1.15303e-07	9.8506e-06	2.10837e-07	3.20706	cagtgtggacCtctgtgatgg	m5C_73993
chr1	161035770	+	C	23	5	0.217	0	0	T	18	M	0.097	0.419	8.72229e-08	9.8506e-06	1.59568e-07	3.41103	gtgtggacctCtgtgatggga	m5C_73884
chr1	161035796	+	C	12	2	0.167	0	0	T	10	M	0.047	0.448	0.000205616	0.0001	0.000279417	0.34631	tgtgggatctCacagccaggt	m5C_73897
chr1	161035852	+	C	153	39	0.255	0	0	T	114	M	0.192	0.329	0	0	0	150.1	gaccacaaagCccatgatggt	m5C_73841
chr1	161035853	+	C	199	41	0.206	0	0	T	158	M	0.156	0.268	0	0	0	127.641	accacaaagcCcatgatggta	m5C_74172
chr1	161035854	+	C	281	44	0.157	0	0	T	237	M	0.119	0.204	0	0	0	104.507	ccacaaagccCatgatggtat	m5C_73965
chr1	161035877	+	C	629	92	0.147	3	0.005	T	534	M	0.121	0.177	0	0	0	223.343	gagtagtggaCagaagggatt	m5C_74006
chr1	161035889	+	C	584	113	0.193	0	0	T	471	M	0.163	0.227	0	0	0	369.507	gaagggatttCtgaaaaacac	m5C_74205
chr1	161035897	+	C	537	78	0.145	0	0	T	459	M	0.118	0.178	0	0	0	184.031	ttctgaaaaaCacttttctga	m5C_73963
chr1	161035899	+	C	521	105	0.202	0	0	T	416	M	0.169	0.238	0	0	0	355.595	ctgaaaaacaCttttctgagg	m5C_73806
chr1	161035904	+	C	475	75	0.158	0	0	T	400	M	0.128	0.193	0	0	0	191.795	aaacacttttCtgaggcttta	m5C_74016
chr1	161035910	+	C	189	45	0.238	0	0	T	144	M	0.183	0.304	0	0	0	164.675	ttttctgaggCtttaattcag	m5C_74095
chr1	161035991	+	C	11	2	0.182	0	0	T	9	M	0.051	0.477	0.000155373	0.0001	0.000212071	0.39127	agttctgtggCaaaggaggat	m5C_73972
chr1	161036059	+	C	67	18	0.269	0	0	T	49	M	0.177	0.385	0	2.88935e-10	0	63.7994	aaggacagtgCcacaatgatg	m5C_74173
chr1	161036060	+	C	98	24	0.245	0	0	T	74	M	0.17	0.339	0	1.73195e-14	0	81.8153	aggacagtgcCacaatgatga	m5C_73933
chr1	161036062	+	C	127	32	0.252	0	0	T	95	M	0.185	0.334	0	0	0	118.083	gacagtgccaCaatgatgaca	m5C_74090
chr1	161036071	+	C	159	32	0.203	1	0.006	T	126	M	0.147	0.272	0	0	0	94.2552	acaatgatgaCatcatatttg	m5C_74034
chr1	161036074	+	C	171	39	0.228	0	0	T	132	M	0.172	0.297	0	0	0	133.82	atgatgacatCatatttgcta	m5C_73837
chr1	161036082	+	C	184	33	0.179	0	0	T	151	M	0.131	0.241	0	0	0	86.2297	atcatatttgCtactcttgac	m5C_73745
chr1	161036085	+	C	187	34	0.184	2	0.011	T	151	M	0.135	0.246	0	0	0	91.5294	atatttgctaCtcttgacagc	m5C_73779
chr1	161036087	+	C	196	39	0.199	0	0	T	157	M	0.149	0.26	0	0	0	116.307	atttgctactCttgacagctg	m5C_74149
chr1	161036092	+	C	196	37	0.189	0	0	T	159	M	0.14	0.249	0	0	0	103.728	ctactcttgaCagctggggtg	m5C_73870
chr1	161036095	+	C	199	27	0.136	0	0	T	172	M	0.095	0.19	0	0	0	51.2723	ctcttgacagCtggggtgacg	m5C_74092
chr1	161036104	+	C	173	27	0.156	0	0	T	146	M	0.11	0.218	0	0	0	59.1467	gctggggtgaCgatagcttta	m5C_74110
chr1	161036110	+	C	133	22	0.165	0	0	T	111	M	0.112	0.238	0	0	0	49.213	gtgacgatagCtttaaaccac	m5C_73900
chr1	161036117	+	C	116	22	0.19	0	0	T	94	M	0.129	0.27	0	0	0	56.6337	tagctttaaaCcaccatgatt	m5C_73880
chr1	161036118	+	C	114	21	0.184	0	0	T	93	M	0.124	0.265	0	0	0	51.9789	agctttaaacCaccatgatta	m5C_74085
chr1	161036120	+	C	93	16	0.172	0	0	T	77	M	0.109	0.261	1.11022e-16	0	2.07934e-16	27.7647	ctttaaaccaCcatgattata	m5C_74032
chr1	161036121	+	C	81	13	0.16	0	0	T	68	M	0.096	0.255	9.73666e-14	6.66134e-16	1.8192e-13	16.2826	tttaaaccacCatgattataa	m5C_74101
chr1	161036132	+	C	54	7	0.13	0	0	T	47	M	0.064	0.244	6.90744e-08	6.94e-12	1.26473e-07	3.21983	atgattataaCtgaggcacac	m5C_74052
chr1	161036682	+	C	47	39	0.83	0	0	C	39	M	0.699	0.911	0	4.33685e-05	0	544.908	ctgaacacagCctgcatgatg	m5C_73921
chr1	161036683	+	C	93	77	0.828	0	0	C	77	M	0.739	0.891	0	5.95884e-09	0	1137.54	tgaacacagcCtgcatgatga	m5C_74075
chr1	161036686	+	C	119	102	0.857	0	0	C	102	M	0.783	0.909	0	5.87635e-10	0	1597.51	acacagcctgCatgatgacga	m5C_73816
chr1	161036694	+	C	124	105	0.847	0	0	C	105	M	0.773	0.9	0	5.92981e-11	0	1623.4	tgcatgatgaCgaacaaatac	m5C_74011
chr1	161036698	+	C	125	106	0.855	1	0.008	C	106	M	0.782	0.906	0	6.69624e-11	0	1658.24	tgatgacgaaCaaatactgac	m5C_73833
chr1	161036704	+	C	123	103	0.837	0	0	C	103	M	0.762	0.892	0	4.63142e-11	0	1570.04	cgaacaaataCtgactacctg	m5C_74025
chr1	161036708	+	C	125	100	0.8	0	0	C	100	M	0.721	0.861	0	3.16351e-11	0	1442.82	caaatactgaCtacctgaaga	m5C_73804
chr1	161036711	+	C	120	94	0.783	0	0	C	94	M	0.701	0.848	0	1.41695e-11	0	1318.73	atactgactaCctgaagatct	m5C_73909
chr1	161036712	+	C	114	90	0.789	0	0	C	90	M	0.706	0.854	0	1.33088e-10	0	1270.49	tactgactacCtgaagatctt	m5C_74105
chr1	161036720	+	C	103	79	0.767	0	0	C	79	M	0.677	0.838	0	4.83809e-10	0	1069.12	acctgaagatCttattagctc	m5C_73976
chr1	161036728	+	C	87	65	0.747	0	0	C	65	M	0.647	0.827	0	1.92927e-08	0	840.687	atcttattagCtctatctgat	m5C_73802
chr1	161036730	+	C	78	58	0.744	0	0	C	58	M	0.637	0.827	0	1.22812e-07	0	738.763	cttattagctCtatctgatgg	m5C_73932
chr1	161036734	+	C	65	48	0.738	0	0	C	48	M	0.62	0.83	0	5.14055e-07	0	595.67	ttagctctatCtgatggtggg	m5C_74131
chr1	161037000	+	C	12	7	0.583	0	0	C	7	M	0.32	0.807	4.77396e-14	0.00203104	8.92256e-14	29.7934	tgatgttgatCaaatgtctga	m5C_74153
chr1	161037007	+	C	13	8	0.615	0	0	C	8	M	0.355	0.823	6.66134e-16	0.00269008	1.24703e-15	43.1284	gatcaaatgtCtgagctgaaa	m5C_73753
chr1	161037012	+	C	14	10	0.714	0	0	C	10	M	0.454	0.883	0	0.0042662	0	90.7009	aatgtctgagCtgaaaataac	m5C_73916
chr1	161037022	+	C	12	7	0.583	0	0	C	7	M	0.32	0.807	4.77396e-14	0.00203104	8.92256e-14	29.7934	ctgaaaataaCttgtagacaa	m5C_74192
chr1	161037030	+	C	12	6	0.5	0	0	CT	6	M	0.254	0.746	7.5796e-12	0.00146045	1.41254e-11	16.9326	aacttgtagaCaatttttaac	m5C_73849
chr1	161037372	+	C	117	26	0.222	0	0	T	91	M	0.156	0.306	0	0	0	81.3295	tagtgatgatCaataaagtta	m5C_73744
chr1	161037385	+	C	129	26	0.202	0	0	T	103	M	0.141	0.279	0	0	0	73.5376	taaagttaaaCagatgggaat	m5C_74054
chr1	161037396	+	C	138	25	0.181	0	0	T	113	M	0.126	0.254	0	0	0	62.9123	agatgggaatCtctctgaata	m5C_73940
chr1	161037398	+	C	137	28	0.204	0	0	T	109	M	0.145	0.28	0	0	0	81.4007	atgggaatctCtctgaataag	m5C_74012
chr1	161037400	+	C	140	34	0.243	0	0	T	106	M	0.179	0.32	0	0	0	121.932	gggaatctctCtgaataagat	m5C_74139
chr1	161037429	+	C	65	13	0.2	0	0	T	52	M	0.121	0.313	3.77476e-15	1.62789e-11	7.06287e-15	22.646	gattgttaagCtgaaacagta	m5C_73914
chr1	161037435	+	C	14	3	0.214	0	0	T	11	M	0.076	0.476	9.23855e-06	0.000298	1.59412e-05	1.1435	taagctgaaaCagtatttaag	m5C_74185
chr1	161037607	+	C	28	16	0.571	0	0	C	16	M	0.391	0.735	0	0.000507942	0	125.026	caagccgataCcatgatgata	m5C_74028
chr1	161037608	+	C	29	17	0.586	0	0	C	17	M	0.407	0.745	0	0.000612192	0	138.508	aagccgatacCatgatgataa	m5C_73859
chr1	161037619	+	C	42	20	0.476	0	0	T	22	M	0.334	0.623	0	1.3678e-06	0	133.437	atgatgataaCatagttcagc	m5C_73839
chr1	161037626	+	C	47	19	0.404	0	0	T	28	M	0.276	0.547	0	1.03444e-06	0	105.031	taacatagttCagcagactta	m5C_74187
chr1	161037629	+	C	46	18	0.391	0	0	T	28	M	0.264	0.535	0	7.68604e-07	0	95.0149	catagttcagCagacttaact	m5C_73824
chr1	161037633	+	C	46	19	0.413	0	0	T	27	M	0.283	0.557	0	1.03444e-06	0	107.496	gttcagcagaCttaactctga	m5C_74148
chr1	161037638	+	C	47	33	0.702	0	0	C	33	M	0.56	0.813	0	1.87906e-05	0	369.746	gcagacttaaCtctgatgaac	m5C_74184
chr1	161037640	+	C	48	27	0.562	0	0	C	27	M	0.423	0.693	0	6.7187e-06	0	228.284	agacttaactCtgatgaacaa	m5C_74170
chr1	161037648	+	C	46	22	0.478	0	0	T	24	M	0.341	0.619	0	2.28483e-06	0	150.148	ctctgatgaaCaatcatgtct	m5C_73989
chr1	161037652	+	C	45	25	0.556	0	0	C	25	M	0.412	0.691	0	4.49596e-06	0	205.879	gatgaacaatCatgtctttcg	m5C_74200
chr1	161037657	+	C	40	23	0.575	0	0	C	23	M	0.422	0.715	0	2.89528e-06	0	194.096	acaatcatgtCtttcgctcct	m5C_73957
chr1	161037661	+	C	40	25	0.625	0	0	C	25	M	0.47	0.758	0	4.49596e-06	0	235.161	tcatgtctttCgctcctatct	m5C_73840
chr1	161037663	+	C	40	24	0.6	0	0	C	24	M	0.446	0.737	0	3.62685e-06	0	214.059	atgtctttcgCtcctatctga	m5C_74199
chr1	161037665	+	C	41	25	0.61	0	0	C	25	M	0.457	0.743	0	4.49596e-06	0	228.633	gtctttcgctCctatctgatg	m5C_73775
chr1	161037666	+	C	38	22	0.579	0	0	C	22	M	0.422	0.721	0	6.33295e-05	0	185.645	tctttcgctcCtatctgatgt	m5C_73766
chr1	161037670	+	C	39	23	0.59	0	0	C	23	M	0.434	0.729	0	7.60525e-05	0	199.724	tcgctcctatCtgatgtatct	m5C_74165
chr1	161038084	+	C	102	81	0.794	0	0	C	81	M	0.706	0.861	0	6.37294e-10	0	1143.19	tagcttgtaaCcagtgatgtg	m5C_73945
chr1	161038085	+	C	108	77	0.713	0	0	C	77	M	0.621	0.79	0	3.64333e-10	0	957.092	agcttgtaacCagtgatgtga	m5C_74009
chr1	161038101	+	C	123	101	0.821	0	0	C	101	M	0.744	0.879	0	3.5973e-11	0	1502.9	tgtgatgattCtgccaaatga	m5C_74150
chr1	161038104	+	C	126	89	0.706	0	0	C	89	M	0.622	0.779	0	6.92846e-12	0	1106.57	gatgattctgCcaaatgatac	m5C_73762
chr1	161038105	+	C	121	77	0.636	0	0	C	77	M	0.548	0.717	0	1.0123e-12	0	843.425	atgattctgcCaaatgataca	m5C_73781
chr1	161038114	+	C	103	68	0.66	0	0	C	68	M	0.564	0.744	0	9.07857e-11	0	767.635	ccaaatgataCaaagtgatat	m5C_73946
chr1	161038125	+	C	81	52	0.65	1	0.012	C	52	M	0.541	0.745	0	2.49597e-09	0	562.43	aaagtgatatCacctttaaac	m5C_74137
chr1	161038127	+	C	81	56	0.691	0	0	C	56	M	0.584	0.781	0	4.95791e-09	0	654.1	agtgatatcaCctttaaaccg	m5C_73767
chr1	161038128	+	C	81	54	0.667	0	0	C	54	M	0.559	0.76	0	3.54342e-09	0	603.208	gtgatatcacCtttaaaccgt	m5C_73830
chr1	161038135	+	C	70	44	0.629	0	0	C	44	M	0.511	0.732	0	1.28596e-08	0	450.093	cacctttaaaCcgttccattt	m5C_73937
chr1	161038136	+	C	66	44	0.677	1	0.015	C	44	M	0.556	0.778	0	2.7706e-07	0	489.401	acctttaaacCgttccatttt	m5C_74183
chr1	161038140	+	C	54	39	0.722	0	0	C	39	M	0.591	0.824	0	2.45786e-06	0	461.053	ttaaaccgttCcattttattt	m5C_74107
chr1	161038141	+	C	49	39	0.796	0	0	C	39	M	0.664	0.885	0	4.33685e-05	0	517.629	taaaccgttcCattttatttc	m5C_74106
chr1	161038151	+	C	29	23	0.793	0	0	C	23	M	0.616	0.902	0	0.00152457	0	283.404	cattttatttCtgaggttact	m5C_74160
chr1	161038315	+	C	125	119	0.952	0	0	C	119	M	0.899	0.978	0	2.91277e-10	0	2140.16	ctccagaataCatgatgatct	m5C_74159
chr1	161038324	+	C	140	131	0.936	0	0	C	131	M	0.882	0.966	0	6.41798e-12	0	2311.73	acatgatgatCtcacacaact	m5C_74129
chr1	161038326	+	C	149	136	0.913	0	0	C	136	M	0.856	0.948	0	1.10882e-11	0	2329.55	atgatgatctCacacaacttg	m5C_74026
chr1	161038328	+	C	148	136	0.919	0	0	C	136	M	0.864	0.953	0	1.10882e-11	0	2349.07	gatgatctcaCacaacttgaa	m5C_74051
chr1	161038330	+	C	152	137	0.901	0	0	C	137	M	0.844	0.939	0	9.44911e-13	0	2311.37	tgatctcacaCaacttgaact	m5C_74005
chr1	161038333	+	C	150	140	0.933	0	0	C	140	M	0.882	0.963	0	1.32572e-12	0	2468.58	tctcacacaaCttgaactctc	m5C_73935
chr1	161038339	+	C	156	142	0.91	0	0	C	142	M	0.855	0.946	0	1.6539e-12	0	2428.21	acaacttgaaCtctctcactg	m5C_74133
chr1	161038341	+	C	153	137	0.895	0	0	C	137	M	0.837	0.935	0	9.44911e-13	0	2293.05	aacttgaactCtctcactgat	m5C_74056
chr1	161038343	+	C	151	136	0.901	0	0	C	136	M	0.843	0.939	0	8.42437e-13	0	2291.79	cttgaactctCtcactgatta	m5C_74179
chr1	161038345	+	C	140	123	0.879	0	0	C	123	M	0.814	0.923	0	2.54074e-12	0	2002.77	tgaactctctCactgattact	m5C_73747
chr1	161038347	+	C	138	117	0.848	0	0	C	117	M	0.779	0.898	0	1.75423e-11	0	1821.8	aactctctcaCtgattacttg	m5C_73815
chr1	161038354	+	C	120	104	0.867	0	0	C	104	M	0.794	0.916	0	5.24412e-11	0	1652.25	tcactgattaCttgatgatag	m5C_74146
chr1	161038373	+	C	78	71	0.91	0	0	C	71	M	0.826	0.956	0	6.07424e-07	0	1173.13	agtaaaagatCtgatgttctg	m5C_73811
chr1	161241664	-	C	13	4	0.308	0	0	T	9	M	0.127	0.576	1.20373e-07	0.00059203	2.19999e-07	3.50969	ctgaggatgtCagctggcagc	m5C_74819
chr1	161241820	-	C	17	3	0.176	0	0	T	14	M	0.062	0.41	2.14448e-05	0.000298	3.60959e-05	0.86712	tagttcccacCctctccgaag	m5C_74575
chr1	161241823	-	C	17	2	0.118	0	0	T	15	M	0.033	0.343	0.000612192	0.0001	0.00072113	0.21129	tggtagttccCaccctctccg	m5C_74429
chr1	161244226	-	C	15	2	0.133	0	0	T	13	M	0.037	0.379	0.000415803	0.0001	0.000516338	0.25264	tcgagaaggaCgctaacaaca	m5C_74229
chr1	162740361	-	C	15	3	0.2	0	0	T	12	M	0.07	0.452	1.24976e-05	0.000298	2.12968e-05	1.03664	gggcgagcccCttggaagcgc	m5C_55662
chr1	162740362	-	C	15	2	0.133	0	0	T	13	M	0.037	0.379	0.000415803	0.0001	0.000516338	0.25264	ggggcgagccCcttggaagcg	m5C_55507
chr1	162740385	-	C	15	3	0.2	0	0	T	12	M	0.07	0.452	1.24976e-05	0.000298	2.12968e-05	1.03664	cctcccctgaCcctgatccgt	m5C_55183
chr1	163795070	-	C	10	10	1	0	0	C	10	M	0.722	1	0	0.0042662	0	144.492	tttaaggtgaCgatttgtagt	m5C_55612
chr1	164437536	-	C	36	5	0.139	0	0	T	31	M	0.061	0.287	1.50551e-06	4.96e-08	2.66432e-06	1.77049	tgttctgcagCtgtgtctgag	m5C_63006
chr1	164438342	-	C	22	5	0.227	0	0	T	17	M	0.101	0.434	6.50248e-08	9.8506e-06	1.19067e-07	3.63762	atggtgagaaCattgggtaca	m5C_62920
chr1	164438470	-	C	27	5	0.185	0	0	T	22	M	0.082	0.367	2.47138e-07	9.8506e-06	4.50016e-07	2.70248	cggcttccctCtgcagtatta	m5C_62751
chr1	164443202	-	C	96	14	0.146	0	0	T	82	M	0.089	0.23	6.10623e-14	0	1.14118e-13	16.4467	ttttcgaggaCtgtggcagta	m5C_62746
chr1	164443320	-	C	38	7	0.184	0	0	T	31	M	0.092	0.334	3.74285e-09	3.4167e-07	6.92513e-09	5.43963	atccagaagaCtgagatctcc	m5C_63281
chr1	164453579	-	C	27	6	0.222	0	0	T	21	M	0.106	0.408	7.45066e-09	1.95536e-05	1.3767e-08	5.17274	ttatggctgcCtggctggcat	m5C_63499
chr1	164457851	-	C	89	9	0.101	0	0	T	80	M	0.054	0.181	2.47704e-08	0	4.5539e-08	3.70462	caccatggccCgcggaaaagc	m5C_62613
chr1	164457853	-	C	88	9	0.102	0	0	T	79	M	0.055	0.183	2.21877e-08	0	4.08142e-08	3.77103	gacaccatggCccgcggaaaa	m5C_62779
chr1	164457905	-	C	112	15	0.135	1	0.009	T	96	M	0.084	0.211	3.33067e-14	0	6.2261e-14	16.9076	agggcgcgcgCcgcactcgcc	m5C_63155
chr1	164457911	-	C	114	16	0.14	0	0	T	98	M	0.088	0.216	2.88658e-15	0	5.40134e-15	20.5354	acgcccagggCgcgcgccgca	m5C_62767
chr1	164457950	-	C	45	8	0.178	0	0	T	37	M	0.093	0.313	6.40319e-10	5.4612e-09	1.18763e-09	6.83583	agagccgggcCgcggggacac	m5C_63371
chr1	164457951	-	C	43	5	0.116	0	0	T	38	M	0.051	0.245	4.43822e-06	1e-10	7.70743e-06	1.35703	cagagccgggCcgcggggaca	m5C_62904
chr1	164457980	-	C	35	4	0.114	0	0	T	31	M	0.045	0.26	2.52784e-05	1e-08	4.25224e-05	0.83396	gcggcagcggCgcgtctcgct	m5C_63576
chr1	164458031	-	C	40	4	0.1	0	0	T	36	M	0.04	0.231	4.91544e-05	0	8.17202e-05	0.68209	cccgctctgcCtaggctgctc	m5C_62774
chr1	164458047	-	C	26	3	0.115	0	0	T	23	M	0.04	0.29	0.000125364	1e-06	0.000171861	0.46859	cgcacctcccCctcctcccgc	m5C_63097
chr1	164458073	-	C	12	3	0.25	0	0	T	9	M	0.089	0.532	4.64228e-06	0.000298	8.04771e-06	1.42302	ctcgtccctcCtccctccgcc	m5C_63564
chr1	164458087	-	C	33	4	0.121	0	0	T	29	M	0.048	0.273	1.87906e-05	1e-08	3.1942e-05	0.91044	gcgcgccctcCtccctcgtcc	m5C_62654
chr1	164458115	-	C	59	6	0.102	0	0	T	53	M	0.047	0.205	2.16372e-06	9.99978e-13	3.81943e-06	1.61268	gtgcggggctCggagccgccc	m5C_62768
chr1	164458117	-	C	60	7	0.117	0	0	T	53	M	0.058	0.222	1.6105e-07	9.99201e-15	2.93643e-07	2.74259	aggtgcggggCtcggagccgc	m5C_63315
chr1	164458136	-	C	48	5	0.104	0	0	T	43	M	0.045	0.222	8.55999e-06	1e-10	1.47898e-05	1.14833	cggccgcgcgCccacctctag	m5C_63208
chr1	164458143	-	C	50	7	0.14	0	0	T	43	M	0.07	0.262	3.69316e-08	6.94e-12	6.78457e-08	3.61635	ccgagagcggCcgcgcgccca	m5C_62672
chr1	164458174	-	C	28	3	0.107	0	0	T	25	M	0.037	0.272	0.000168979	1e-06	0.000230511	0.42004	ccccggaaggCgatcggagtg	m5C_62714
chr1	164458191	-	C	26	4	0.16	1	0.038	T	21	M	0.064	0.347	4.49596e-06	3.97e-06	7.80513e-06	1.36959	gcggggttcgCtgagcccccc	m5C_63480
chr1	164458193	-	C	28	5	0.179	0	0	T	23	M	0.079	0.356	3.11854e-07	9.8506e-06	5.67413e-07	2.56286	ctgcggggttCgctgagcccc	m5C_62686
chr1	164458200	-	C	20	2	0.1	0	0	T	18	M	0.028	0.301	0.00100358	0	0.00113905	0.16711	gcagcagctgCggggttcgct	m5C_62764
chr1	164458222	-	C	14	2	0.143	0	0	T	12	M	0.04	0.399	0.000335142	0.0001	0.000417416	0.27863	agtggtgcagCtacagcttga	m5C_63230
chr1	164458325	-	C	18	2	0.111	0	0	T	16	M	0.031	0.328	0.00072916	0.0001	0.000857291	0.19462	cctgcgcgccCgtgtgccgag	m5C_62782
chr1	164826510	+	C	19	2	0.105	0	0	T	17	M	0.029	0.314	0.000859433	0.0001	0.00100875	0.18001	tagtggtgagCatagtcacct	m5C_62092
chr1	165194273	-	C	18	5	0.278	0	0	T	13	M	0.125	0.509	1.67438e-08	0.00098015	3.08098e-08	4.85992	ttctgagcggCcaggacaccg	m5C_63456
chr1	165194281	-	C	18	2	0.111	0	0	T	16	M	0.031	0.328	0.00072916	0.0001	0.000857291	0.19462	gaagaaagttCtgagcggcca	m5C_63059
chr1	165194293	-	C	13	2	0.154	0	0	T	11	M	0.043	0.422	0.000265305	0.0001	0.000359149	0.3094	catggacaagCtgaagaaagt	m5C_62871
chr1	165194297	-	C	13	4	0.308	0	0	T	9	M	0.127	0.576	1.20373e-07	0.00059203	2.19999e-07	3.50969	ctgacatggaCaagctgaaga	m5C_62643
chr1	165194303	-	C	12	3	0.25	0	0	T	9	M	0.089	0.532	4.64228e-06	0.000298	8.04771e-06	1.42302	gggaccctgaCatggacaagc	m5C_63686
chr1	165194307	-	C	11	3	0.273	0	0	T	8	M	0.097	0.566	3.11975e-06	0.000298	5.49249e-06	1.60979	ggtcgggaccCtgacatggac	m5C_62618
chr1	165194308	-	C	12	5	0.417	0	0	T	7	M	0.193	0.68	8.77507e-10	0.00098015	1.6268e-09	8.75142	cggtcgggacCctgacatgga	m5C_63325
chr1	165194309	-	C	12	3	0.25	0	0	T	9	M	0.089	0.532	4.64228e-06	0.000298	8.04771e-06	1.42302	gcggtcgggaCcctgacatgg	m5C_62826
chr1	165642294	-	C	28	27	0.964	0	0	C	27	M	0.823	0.994	0	0.00244411	0	444.352	cgagaggtccCgggttcaaat	m5C_63736
chr1	165642295	-	C	29	27	0.931	0	0	C	27	M	0.78	0.981	0	0.00244411	0	421.389	gcgagaggtcCcgggttcaaa	m5C_63027
chr1	165642296	-	C	28	5	0.179	0	0	T	23	M	0.079	0.356	3.11854e-07	9.8506e-06	5.67413e-07	2.56286	tgcgagaggtCccgggttcaa	m5C_62964
chr1	165708034	+	C	12	2	0.167	0	0	T	10	M	0.047	0.448	0.000205616	0.0001	0.000279417	0.34631	tgggcggcggCgcgcgcctgg	m5C_62328
chr1	165708041	+	C	12	3	0.25	0	0	T	9	M	0.089	0.532	4.64228e-06	0.000298	8.04771e-06	1.42302	cggcgcgcgcCtggctgcact	m5C_61987
chr1	165708045	+	C	12	2	0.167	0	0	T	10	M	0.047	0.448	0.000205616	0.0001	0.000279417	0.34631	gcgcgcctggCtgcactcggc	m5C_61971
chr1	166130501	+	C	17	2	0.118	0	0	T	15	M	0.033	0.343	0.000612192	0.0001	0.00072113	0.21129	ccagacagccCagacctgtcc	m5C_64128
chr1	166130510	+	C	18	2	0.111	0	0	T	16	M	0.031	0.328	0.00072916	0.0001	0.000857291	0.19462	ccagacctgtCcagtgccctg	m5C_64570
chr1	166130561	+	C	10	2	0.2	0	0	T	8	M	0.057	0.51	0.000113849	0.0001	0.000156184	0.44706	ggagccagacCatgttgggga	m5C_64291
chr1	166165245	+	C	16	4	0.25	0	0	T	12	M	0.102	0.495	3.98432e-07	0.00059203	7.23028e-07	2.60642	cggtggagctCggggcgtagc	m5C_64022
chr1	166165259	+	C	15	4	0.267	0	0	T	11	M	0.109	0.52	2.76218e-07	0.00059203	5.02732e-07	2.8589	gcgtagcactCcagaccagcc	m5C_64536
chr1	166166189	+	C	22	5	0.227	0	0	T	17	M	0.101	0.434	6.50248e-08	9.8506e-06	1.19067e-07	3.63762	cacctggtgaCtccacccaag	m5C_64194
chr1	167290100	-	C	13	4	0.308	0	0	T	9	M	0.127	0.576	1.20373e-07	0.00059203	2.19999e-07	3.50969	agctgctgctCccgcaggtct	m5C_64708
chr1	167290108	-	C	13	2	0.154	0	0	T	11	M	0.043	0.422	0.000265305	0.0001	0.000359149	0.3094	agggctgcagCtgctgctccc	m5C_65006
chr1	167296065	-	C	14	2	0.143	0	0	T	12	M	0.04	0.399	0.000335142	0.0001	0.000417416	0.27863	gccgctcctgCggggcaagct	m5C_64669
chr1	167340277	-	C	10	4	0.4	0	0	T	6	M	0.168	0.687	2.41678e-08	0.039404	4.44379e-08	5.12387	gcttctgggtCggggttttgt	m5C_64786
chr1	167340283	-	C	10	4	0.444	1	0.1	T	5	M	0.189	0.733	1.21854e-08	0.039404	2.24347e-08	5.976	cgacctgcttCtgggtcgggg	m5C_64662
chr1	167340286	-	C	10	6	0.6	0	0	C	6	M	0.313	0.832	1.16884e-12	0.00146045	2.18086e-12	22.3851	agacgacctgCttctgggtcg	m5C_64953
chr1	167340303	-	C	10	5	0.5	0	0	CT	5	M	0.237	0.763	2.02894e-10	0.00098015	3.76881e-10	11.466	ggcgctaaacCattcgtagac	m5C_65086
chr1	167340311	-	C	14	6	0.429	0	0	T	8	M	0.214	0.674	3.22731e-11	0.00146045	6.00829e-11	13.4584	tggaacctggCgctaaaccat	m5C_64696
chr1	167340315	-	C	19	4	0.211	0	0	T	15	M	0.085	0.433	1.03444e-06	0.00059203	1.8355e-06	2.0368	cgtgtggaacCtggcgctaaa	m5C_64857
chr1	167340316	-	C	20	4	0.2	0	0	T	16	M	0.081	0.416	1.3678e-06	3.97e-06	2.42115e-06	1.89187	tcgtgtggaaCctggcgctaa	m5C_64676
chr1	167340325	-	C	20	6	0.3	0	0	T	14	M	0.145	0.519	6.91572e-10	1.95536e-05	1.2825e-09	7.99546	aacgcacgttCgtgtggaacc	m5C_64754
chr1	167340329	-	C	20	5	0.25	0	0	T	15	M	0.112	0.469	3.43642e-08	9.8506e-06	6.31325e-08	4.17456	gttgaacgcaCgttcgtgtgg	m5C_65114
chr1	167340331	-	C	18	3	0.167	0	0	T	15	M	0.058	0.392	2.73522e-05	0.000298	4.59607e-05	0.79896	acgttgaacgCacgttcgtgt	m5C_64741
chr1	167340333	-	C	20	3	0.15	0	0	T	17	M	0.052	0.36	4.26209e-05	1e-06	7.08929e-05	0.6866	tcacgttgaaCgcacgttcgt	m5C_64960
chr1	167340340	-	C	20	3	0.15	0	0	T	17	M	0.052	0.36	4.26209e-05	1e-06	7.08929e-05	0.6866	tcgcccgtcaCgttgaacgca	m5C_65111
chr1	167340342	-	C	23	4	0.174	0	0	T	19	M	0.07	0.371	2.89528e-06	3.97e-06	5.10481e-06	1.54597	tctcgcccgtCacgttgaacg	m5C_64734
chr1	167340345	-	C	28	7	0.25	0	0	T	21	M	0.127	0.434	2.60032e-10	3.39625e-05	4.82936e-10	8.50516	ccctctcgccCgtcacgttga	m5C_64962
chr1	167340346	-	C	28	5	0.179	0	0	T	23	M	0.079	0.356	3.11854e-07	9.8506e-06	5.67413e-07	2.56286	gccctctcgcCcgtcacgttg	m5C_65067
chr1	167340347	-	C	32	6	0.188	0	0	T	26	M	0.089	0.353	2.70295e-08	1.4761e-07	4.96801e-08	4.0366	cgccctctcgCccgtcacgtt	m5C_64910
chr1	167340349	-	C	30	4	0.133	0	0	T	26	M	0.053	0.297	1.15676e-05	1e-08	1.97392e-05	1.04848	gccgccctctCgcccgtcacg	m5C_64913
chr1	167340351	-	C	33	4	0.121	0	0	T	29	M	0.048	0.273	1.87906e-05	1e-08	3.1942e-05	0.91044	gggccgccctCtcgcccgtca	m5C_65042
chr1	167340353	-	C	32	9	0.281	0	0	T	23	M	0.156	0.454	5.278e-13	1.21043e-06	9.85412e-13	17.1983	gggggccgccCtctcgcccgt	m5C_65089
chr1	167340354	-	C	33	9	0.273	0	0	T	24	M	0.151	0.442	7.504e-13	1.21043e-06	1.40079e-12	16.4418	agggggccgcCctctcgcccg	m5C_64679
chr1	167340355	-	C	32	6	0.188	0	0	T	26	M	0.089	0.353	2.70295e-08	1.4761e-07	4.96801e-08	4.0366	aagggggccgCcctctcgccc	m5C_64988
chr1	167340357	-	C	29	3	0.103	0	0	T	26	M	0.036	0.264	0.000194461	1e-06	0.0002651	0.39874	gaaagggggcCgccctctcgc	m5C_64700
chr1	167340358	-	C	32	6	0.188	0	0	T	26	M	0.089	0.353	2.70295e-08	1.4761e-07	4.96801e-08	4.0366	ggaaagggggCcgccctctcg	m5C_64922
chr1	167340369	-	C	111	19	0.171	0	0	T	92	M	0.112	0.252	0	0	0	42.7153	ggggtgcggcCggaaaggggg	m5C_65115
chr1	167340370	-	C	115	23	0.2	0	0	T	92	M	0.137	0.282	0	0	0	63.0797	cggggtgcggCcggaaagggg	m5C_65000
chr1	167340389	-	C	133	18	0.135	0	0	T	115	M	0.087	0.204	2.22045e-16	0	4.15781e-16	24.6126	gagccgttgtCttgggaaacg	m5C_65002
chr1	167340403	-	C	75	8	0.107	0	0	T	67	M	0.055	0.197	6.92843e-08	1.11022e-16	1.26854e-07	3.1529	ggatccggtgCggagagccgt	m5C_64943
chr1	167340408	-	C	61	13	0.213	0	0	T	48	M	0.129	0.331	1.44329e-15	1.62789e-11	2.70118e-15	24.8871	gaccgggatcCggtgcggaga	m5C_64938
chr1	167340409	-	C	59	6	0.102	0	0	T	53	M	0.047	0.205	2.16372e-06	9.99978e-13	3.81943e-06	1.61268	ggaccgggatCcggtgcggag	m5C_64697
chr1	167340415	-	C	56	14	0.25	0	0	T	42	M	0.155	0.377	0	2.80327e-09	0	43.4474	gcgtcgggacCgggatccggt	m5C_64770
chr1	167340421	-	C	47	8	0.17	0	0	T	39	M	0.089	0.301	9.67033e-10	5.4612e-09	1.79265e-09	6.40846	cgccgggcgtCgggaccggga	m5C_64655
chr1	167340424	-	C	40	4	0.1	0	0	T	36	M	0.04	0.231	4.91544e-05	0	8.17202e-05	0.68209	ccccgccgggCgtcgggaccg	m5C_64771
chr1	167340428	-	C	40	11	0.275	0	0	T	29	M	0.161	0.428	4.32987e-15	3.11975e-06	8.10132e-15	25.4502	ctccccccgcCgggcgtcggg	m5C_64974
chr1	167340431	-	C	35	5	0.143	0	0	T	30	M	0.063	0.294	1.26538e-06	4.96e-08	2.24093e-06	1.84605	ggtctcccccCgccgggcgtc	m5C_65033
chr1	167340432	-	C	36	4	0.111	0	0	T	32	M	0.044	0.253	2.91128e-05	1e-08	4.89004e-05	0.79951	gggtctccccCcgccgggcgt	m5C_64750
chr1	167340434	-	C	33	6	0.182	0	0	T	27	M	0.086	0.344	3.40076e-08	1.4761e-07	6.24881e-08	3.85848	cggggtctccCcccgccgggc	m5C_64937
chr1	167340438	-	C	19	5	0.263	0	0	T	14	M	0.118	0.488	2.42624e-08	0.00098015	4.4606e-08	4.49526	ggcgcggggtCtccccccgcc	m5C_64912
chr1	167340452	-	C	18	2	0.111	0	0	T	16	M	0.031	0.328	0.00072916	0.0001	0.000857291	0.19462	gtcctccccgCagcggcgcgg	m5C_65038
chr1	167340456	-	C	79	8	0.101	0	0	T	71	M	0.052	0.187	1.09528e-07	1.11022e-16	2.00306e-07	2.90732	ccgcgtcctcCccgcagcggc	m5C_64931
chr1	167340457	-	C	90	14	0.156	0	0	T	76	M	0.095	0.244	2.26485e-14	0	4.23418e-14	18.1443	cccgcgtcctCcccgcagcgg	m5C_64761
chr1	167340459	-	C	110	13	0.12	2	0.018	T	95	M	0.072	0.195	5.79803e-12	0	1.08096e-11	10.4752	tccccgcgtcCtccccgcagc	m5C_64793
chr1	167340466	-	C	198	20	0.101	0	0	T	178	M	0.066	0.151	1.9984e-15	0	3.73974e-15	19.504	ggcggggtccCcgcgtcctcc	m5C_65001
chr1	167340468	-	C	201	32	0.159	0	0	T	169	M	0.115	0.216	0	0	0	73.6548	tcggcggggtCcccgcgtcct	m5C_65037
chr1	167340516	-	C	28	3	0.111	1	0.036	T	24	M	0.039	0.281	0.000145998	1e-06	0.000200002	0.44324	aaggagcctcCgttggccccg	m5C_65112
chr1	167350384	+	C	23	3	0.13	0	0	T	20	M	0.045	0.321	7.60525e-05	1e-06	0.00012526	0.56069	gtggatgcttCcggcacggag	m5C_63873
chr1	167350414	+	C	14	2	0.143	0	0	T	12	M	0.04	0.399	0.000335142	0.0001	0.000417416	0.27863	gagccagccaCcggtaacctg	m5C_64186
chr1	168607826	+	C	10	2	0.2	0	0	T	8	M	0.057	0.51	0.000113849	0.0001	0.000156184	0.44706	ttgatgttggCtattcacttg	m5C_59359
chr1	168607833	+	C	10	1	0.1	0	0	T	9	M	0.018	0.404	0.0042662	0	0.00447177	0.04236	tggctattcaCttgatctatg	m5C_59238
chr1	168607839	+	C	10	1	0.1	0	0	T	9	M	0.018	0.404	0.0042662	0	0.00447177	0.04236	ttcacttgatCtatgttgctt	m5C_59248
chr1	170149399	-	C	10	1	0.1	0	0	T	9	M	0.018	0.404	0.0042662	0	0.00447177	0.04236	agaatgcagaCagtcagaacg	m5C_71276
chr1	170149403	-	C	11	2	0.182	0	0	T	9	M	0.051	0.477	0.000155373	0.0001	0.000212071	0.39127	ctcaagaatgCagacagtcag	m5C_70862
chr1	170149413	-	C	10	1	0.1	0	0	T	9	M	0.018	0.404	0.0042662	0	0.00447177	0.04236	gttttccccgCtcaagaatgc	m5C_70990
chr1	170149415	-	C	11	2	0.182	0	0	T	9	M	0.051	0.477	0.000155373	0.0001	0.000212071	0.39127	gagttttcccCgctcaagaat	m5C_70278
chr1	170156940	-	C	10	2	0.2	0	0	T	8	M	0.057	0.51	0.000113849	0.0001	0.000156184	0.44706	cagaaaggagCagactgtggg	m5C_70036
chr1	170156974	-	C	10	3	0.3	0	0	T	7	M	0.108	0.603	2.00128e-06	0.000298	3.53344e-06	1.84277	agtggctgacCcgcggttcat	m5C_70591
chr1	170156975	-	C	10	2	0.2	0	0	T	8	M	0.057	0.51	0.000113849	0.0001	0.000156184	0.44706	aagtggctgaCccgcggttca	m5C_70806
chr1	170156979	-	C	10	1	0.1	0	0	T	9	M	0.018	0.404	0.0042662	0	0.00447177	0.04236	gtaaaagtggCtgacccgcgg	m5C_71003
chr1	171028051	+	C	13	4	0.308	0	0	T	9	M	0.127	0.576	1.20373e-07	0.00059203	2.19999e-07	3.50969	ggtgtgctgaCccctgcgatt	m5C_69502
chr1	171028052	+	C	14	3	0.214	0	0	T	11	M	0.076	0.476	9.23855e-06	0.000298	1.59412e-05	1.1435	gtgtgctgacCcctgcgattt	m5C_69346
chr1	171028053	+	C	14	3	0.214	0	0	T	11	M	0.076	0.476	9.23855e-06	0.000298	1.59412e-05	1.1435	tgtgctgaccCctgcgatttc	m5C_69171
chr1	171028054	+	C	13	3	0.231	0	0	T	10	M	0.082	0.503	6.65202e-06	0.000298	1.15056e-05	1.27035	gtgctgacccCtgcgatttcc	m5C_69574
chr1	171028057	+	C	14	3	0.214	0	0	T	11	M	0.076	0.476	9.23855e-06	0.000298	1.59412e-05	1.1435	ctgacccctgCgatttcccca	m5C_69990
chr1	171028063	+	C	14	7	0.5	0	0	CT	7	M	0.268	0.732	2.84661e-13	0.00203104	5.31637e-13	23.5347	cctgcgatttCcccaaatgcg	m5C_69642
chr1	171028064	+	C	14	3	0.214	0	0	T	11	M	0.076	0.476	9.23855e-06	0.000298	1.59412e-05	1.1435	ctgcgatttcCccaaatgcgg	m5C_69226
chr1	171028065	+	C	13	3	0.231	0	0	T	10	M	0.082	0.503	6.65202e-06	0.000298	1.15056e-05	1.27035	tgcgatttccCcaaatgcggg	m5C_69476
chr1	171028066	+	C	14	4	0.286	0	0	T	10	M	0.117	0.546	1.85689e-07	0.00059203	3.38367e-07	3.15591	gcgatttcccCaaatgcggga	m5C_69465
chr1	171028072	+	C	14	3	0.214	0	0	T	11	M	0.076	0.476	9.23855e-06	0.000298	1.59412e-05	1.1435	tccccaaatgCgggaaactcg	m5C_69424
chr1	171028079	+	C	14	4	0.286	0	0	T	10	M	0.117	0.546	1.85689e-07	0.00059203	3.38367e-07	3.15591	atgcgggaaaCtcgactgcat	m5C_69491
chr1	171028081	+	C	15	4	0.267	0	0	T	11	M	0.109	0.52	2.76218e-07	0.00059203	5.02732e-07	2.8589	gcgggaaactCgactgcataa	m5C_69946
chr1	171028084	+	C	15	5	0.333	0	0	T	10	M	0.152	0.583	4.63214e-09	0.00098015	8.56762e-09	6.32405	ggaaactcgaCtgcataattt	m5C_69471
chr1	171028087	+	C	14	4	0.286	0	0	T	10	M	0.117	0.546	1.85689e-07	0.00059203	3.38367e-07	3.15591	aactcgactgCataatttgtg	m5C_69414
chr1	171028109	+	C	14	4	0.286	0	0	T	10	M	0.117	0.546	1.85689e-07	0.00059203	3.38367e-07	3.15591	tagtgggggaCtgtgttcgtg	m5C_69321
chr1	171028116	+	C	15	5	0.333	0	0	T	10	M	0.152	0.583	4.63214e-09	0.00098015	8.56762e-09	6.32405	ggactgtgttCgtgctctccc	m5C_69879
chr1	171028120	+	C	14	3	0.214	0	0	T	11	M	0.076	0.476	9.23855e-06	0.000298	1.59412e-05	1.1435	tgtgttcgtgCtctccccttt	m5C_69589
chr1	171028122	+	C	13	2	0.154	0	0	T	11	M	0.043	0.422	0.000265305	0.0001	0.000359149	0.3094	tgttcgtgctCtcccctttaa	m5C_69438
chr1	171028124	+	C	13	4	0.308	0	0	T	9	M	0.127	0.576	1.20373e-07	0.00059203	2.19999e-07	3.50969	ttcgtgctctCccctttaaaa	m5C_69719
chr1	171028125	+	C	13	3	0.231	0	0	T	10	M	0.082	0.503	6.65202e-06	0.000298	1.15056e-05	1.27035	tcgtgctctcCcctttaaaaa	m5C_69722
chr1	171028126	+	C	14	2	0.143	0	0	T	12	M	0.04	0.399	0.000335142	0.0001	0.000417416	0.27863	cgtgctctccCctttaaaaaa	m5C_69843
chr1	171028127	+	C	13	4	0.308	0	0	T	9	M	0.127	0.576	1.20373e-07	0.00059203	2.19999e-07	3.50969	gtgctctcccCtttaaaaaaa	m5C_69680
chr1	171044986	+	C	27	8	0.308	1	0.037	T	18	M	0.165	0.5	2.67975e-12	5.39333e-05	4.9981e-12	15.2759	gtttgcctagCattggtggtt	m5C_69753
chr1	171044997	+	C	30	11	0.367	0	0	T	19	M	0.219	0.545	0	3.11975e-06	0	48.1221	attggtggttCagtggtagaa	m5C_69770
chr1	171045010	+	C	33	11	0.333	0	0	T	22	M	0.198	0.504	2.22045e-16	3.11975e-06	4.15781e-16	34.0074	tggtagaattCtcgcctgcca	m5C_69294
chr1	171045012	+	C	32	9	0.281	0	0	T	23	M	0.156	0.454	5.278e-13	1.21043e-06	9.85412e-13	17.1983	gtagaattctCgcctgccacg	m5C_69914
chr1	171045014	+	C	32	7	0.219	0	0	T	25	M	0.11	0.388	8.49188e-10	3.4167e-07	1.57452e-09	6.99971	agaattctcgCctgccacgcg	m5C_69773
chr1	171045015	+	C	34	8	0.235	0	0	T	26	M	0.124	0.4	4.18511e-11	6.77878e-07	7.79057e-11	10.3259	gaattctcgcCtgccacgcgg	m5C_69677
chr1	171045018	+	C	31	6	0.194	0	0	T	25	M	0.092	0.363	2.13026e-08	1.4761e-07	3.91883e-08	4.22867	ttctcgcctgCcacgcgggag	m5C_69679
chr1	171045019	+	C	31	9	0.29	0	0	T	22	M	0.161	0.466	3.66152e-13	1.21043e-06	6.83732e-13	18.0154	tctcgcctgcCacgcgggagg	m5C_69467
chr1	171045021	+	C	32	27	0.844	0	0	C	27	M	0.682	0.931	0	0.000145998	0	368.526	tcgcctgccaCgcgggaggcc	m5C_69821
chr1	171045023	+	C	32	12	0.375	0	0	T	20	M	0.229	0.547	0	4.64228e-06	0	55.0408	gcctgccacgCgggaggcccg	m5C_69241
chr1	171045030	+	C	33	32	0.97	0	0	C	32	M	0.847	0.995	0	0.000287474	0	541.958	acgcgggaggCccgggttcga	m5C_69619
chr1	171045031	+	C	30	29	0.967	0	0	C	29	M	0.833	0.994	0	0.000194461	0	483.31	cgcgggaggcCcgggttcgat	m5C_69255
chr1	171045032	+	C	28	24	0.857	0	0	C	24	M	0.685	0.943	0	0.00172943	0	328.847	gcgggaggccCgggttcgatt	m5C_69789
chr1	171102401	+	C	10	1	0.1	0	0	T	9	M	0.018	0.404	0.0042662	0	0.00447177	0.04236	agtatccccgCctgtcacgcg	m5C_69794
chr1	171102408	+	C	15	13	0.867	0	0	C	13	M	0.621	0.963	0	0.00724894	0	161.506	ccgcctgtcaCgcgggagacc	m5C_69302
chr1	171102417	+	C	17	16	0.941	0	0	C	16	M	0.73	0.99	0	0.0109329	0	233.656	acgcgggagaCcggggttcga	m5C_69635
chr1	171102418	+	C	18	15	0.833	0	0	C	15	M	0.608	0.942	0	0.00962977	0	182.333	cgcgggagacCggggttcgat	m5C_69508
chr1	171102425	+	C	17	2	0.133	2	0.118	T	13	M	0.037	0.379	0.000415803	0.0001	0.000516338	0.25264	gaccggggttCgattccccga	m5C_69301
chr1	171102778	+	C	82	9	0.11	0	0	T	73	M	0.059	0.196	1.11046e-08	0	2.0455e-08	4.21141	tagtggtgagCatagctgcct	m5C_69368
chr1	171102786	+	C	83	9	0.108	0	0	T	74	M	0.058	0.193	1.25117e-08	0	2.30346e-08	4.13262	agcatagctgCcttccaagca	m5C_69741
chr1	171102787	+	C	85	12	0.141	0	0	T	73	M	0.083	0.231	3.77853e-12	2.22045e-16	7.04603e-12	11.3278	gcatagctgcCttccaagcag	m5C_69703
chr1	171102790	+	C	89	13	0.146	0	0	T	76	M	0.087	0.234	3.78142e-13	6.66134e-16	7.06108e-13	14.1133	tagctgccttCcaagcagttg	m5C_69455
chr1	171102795	+	C	90	9	0.1	0	0	T	81	M	0.054	0.179	2.7615e-08	0	5.07542e-08	3.64001	gccttccaagCagttgacccg	m5C_69263
chr1	171102802	+	C	88	80	0.909	0	0	C	80	M	0.831	0.953	0	1.22309e-07	0	1329.19	aagcagttgaCccgggttcga	m5C_69819
chr1	171102803	+	C	89	80	0.899	0	0	C	80	M	0.819	0.946	0	1.22309e-07	0	1310.18	agcagttgacCcgggttcgat	m5C_69539
chr1	171102804	+	C	85	79	0.929	0	0	C	79	M	0.854	0.967	0	1.09528e-07	0	1350.01	gcagttgaccCgggttcgatt	m5C_69419
chr1	171102816	+	C	32	5	0.156	0	0	T	27	M	0.069	0.318	7.24836e-07	4.96e-08	1.31099e-06	2.10726	ggttcgattcCcggccaacgc	m5C_69939
chr1	171102820	+	C	26	8	0.308	0	0	T	18	M	0.165	0.5	2.67975e-12	5.39333e-05	4.9981e-12	15.2759	cgattcccggCcaacgcataa	m5C_69500
chr1	171103074	+	C	10	1	0.1	0	0	T	9	M	0.018	0.404	0.0042662	0	0.00447177	0.04236	ggattcggcgCtctcaccgcc	m5C_69533
chr1	171103080	+	C	10	1	0.1	0	0	T	9	M	0.018	0.404	0.0042662	0	0.00447177	0.04236	ggcgctctcaCcgccgcggcc	m5C_69777
chr1	171103081	+	C	10	2	0.2	0	0	T	8	M	0.057	0.51	0.000113849	0.0001	0.000156184	0.44706	gcgctctcacCgccgcggccc	m5C_69308
chr1	171103089	+	C	10	1	0.1	0	0	T	9	M	0.018	0.404	0.0042662	0	0.00447177	0.04236	accgccgcggCccgggttcga	m5C_69966
chr1	171103090	+	C	10	8	0.8	0	0	C	8	M	0.49	0.943	0	0.0772553	0	78.4251	ccgccgcggcCcgggttcgat	m5C_69631
chr1	171103091	+	C	11	10	0.909	0	0	C	10	M	0.623	0.984	0	0.0042662	0	124.527	cgccgcggccCgggttcgatt	m5C_69243
chr1	171103108	+	C	11	2	0.182	0	0	T	9	M	0.051	0.477	0.000155373	0.0001	0.000212071	0.39127	gattcccggtCagggaagtgc	m5C_69408
chr1	171129379	-	C	11	3	0.273	0	0	T	8	M	0.097	0.566	3.11975e-06	0.000298	5.49249e-06	1.60979	agggattgtcCtgctcagcta	m5C_71144
chr1	171503060	-	C	46	9	0.196	0	0	T	37	M	0.107	0.332	2.93551e-11	1.21854e-08	5.46564e-11	10.0957	tgaggccttgCtttagcaagg	m5C_71387
chr1	171503064	-	C	46	9	0.196	0	0	T	37	M	0.107	0.332	2.93551e-11	1.21854e-08	5.46564e-11	10.0957	tttttgaggcCttgctttagc	m5C_70146
chr1	171503065	-	C	47	7	0.149	0	0	T	40	M	0.074	0.277	2.22158e-08	2.06515e-09	4.08645e-08	3.96798	ttttttgaggCcttgctttag	m5C_70213
chr1	171503079	-	C	56	17	0.304	0	0	T	39	M	0.199	0.433	0	1.12588e-08	0	67.6606	gagtcttacaCtaattttttg	m5C_70332
chr1	171503081	-	C	56	15	0.268	0	0	T	41	M	0.17	0.396	0	4.63214e-09	0	50.8715	ctgagtcttaCactaattttt	m5C_71459
chr1	171503085	-	C	56	15	0.268	0	0	T	41	M	0.17	0.396	0	4.63214e-09	0	50.8715	aattctgagtCttacactaat	m5C_71005
chr1	171503091	-	C	56	18	0.321	0	0	T	38	M	0.214	0.452	0	1.67438e-08	0	77.043	aggaacaattCtgagtcttac	m5C_70380
chr1	171503096	-	C	57	14	0.246	0	0	T	43	M	0.152	0.371	0	2.80327e-09	0	42.6516	tggagaggaaCaattctgagt	m5C_71195
chr1	171503108	-	C	43	12	0.279	0	0	T	31	M	0.167	0.427	2.22045e-16	7.46971e-08	4.15781e-16	31.457	taaagatttcCgtggagagga	m5C_71344
chr1	171503109	-	C	38	12	0.316	0	0	T	26	M	0.191	0.475	0	4.64228e-06	0	45.8026	ctaaagatttCcgtggagagg	m5C_70678
chr1	171503119	-	C	11	4	0.364	0	0	T	7	M	0.152	0.646	4.39389e-08	0.00059203	8.06652e-08	4.46321	tcgccttttaCtaaagatttc	m5C_70961
chr1	171518214	-	C	68	23	0.338	0	0	T	45	M	0.237	0.457	0	2.1303e-09	0	109.085	gccctgacttCtccattgtgg	m5C_70715
chr1	171518385	-	C	42	9	0.214	0	0	T	33	M	0.117	0.359	1.09894e-11	1.21854e-08	2.04764e-11	11.5454	agcactgcatCggtggaggag	m5C_70576
chr1	171529155	-	C	46	11	0.239	0	0	T	35	M	0.139	0.379	2.84217e-14	4.39389e-08	5.3132e-14	20.7303	gccttgtgtgCtggcgtgagg	m5C_70819
chr1	172082876	+	C	29	3	0.103	0	0	T	26	M	0.036	0.264	0.000194461	1e-06	0.0002651	0.39874	cggcgggaccCgctaacctga	m5C_60454
chr1	172092313	+	C	10	1	0.1	0	0	T	9	M	0.018	0.404	0.0042662	0	0.00447177	0.04236	ctggtggtatCagctagcctg	m5C_61360
chr1	172092321	+	C	10	2	0.2	0	0	T	8	M	0.057	0.51	0.000113849	0.0001	0.000156184	0.44706	atcagctagcCtggaccagac	m5C_61201
chr1	172097761	+	C	13	3	0.231	0	0	T	10	M	0.082	0.503	6.65202e-06	0.000298	1.15056e-05	1.27035	accacggatgCcgtggtgaag	m5C_60635
chr1	172097772	+	C	10	1	0.1	0	0	T	9	M	0.018	0.404	0.0042662	0	0.00447177	0.04236	cgtggtgaagCatgtgctaga	m5C_60974
chr1	172505175	+	C	22	3	0.136	0	0	T	19	M	0.047	0.333	6.33295e-05	1e-06	0.000104413	0.59813	ttcctacggcCtgagccgaga	m5C_60689
chr1	172611873	+	C	15	5	0.333	0	0	T	10	M	0.152	0.583	4.63214e-09	0.00098015	8.56762e-09	6.32405	ttgtgttgggCtgcactcata	m5C_61271
chr1	172611878	+	C	15	4	0.267	0	0	T	11	M	0.109	0.52	2.76218e-07	0.00059203	5.02732e-07	2.8589	ttgggctgcaCtcatatcctt	m5C_60722
chr1	172611880	+	C	14	4	0.286	0	0	T	10	M	0.117	0.546	1.85689e-07	0.00059203	3.38367e-07	3.15591	gggctgcactCatatccttgg	m5C_60986
chr1	172611885	+	C	11	3	0.273	0	0	T	8	M	0.097	0.566	3.11975e-06	0.000298	5.49249e-06	1.60979	gcactcatatCcttggctgca	m5C_60586
chr1	178328750	-	C	15	3	0.2	0	0	T	12	M	0.07	0.452	1.24976e-05	0.000298	2.12968e-05	1.03664	aaatttggaaCcaagattgag	m5C_66673
chr1	178330174	-	C	11	5	0.455	0	0	T	6	M	0.213	0.72	4.42543e-10	0.00098015	8.21477e-10	9.94847	acagagggaaCtataaccagg	m5C_67058
chr1	178330186	-	C	10	1	0.1	0	0	T	9	M	0.018	0.404	0.0042662	0	0.00447177	0.04236	gtggaatgccCaacagaggga	m5C_67096
chr1	178330801	-	C	13	3	0.231	0	0	T	10	M	0.082	0.503	6.65202e-06	0.000298	1.15056e-05	1.27035	gatgaaataaCctatgttgaa	m5C_66548
chr1	178331110	-	C	13	2	0.154	0	0	T	11	M	0.043	0.422	0.000265305	0.0001	0.000359149	0.3094	ccagaacatgCtgtcctcaag	m5C_66802
chr1	178331124	-	C	20	2	0.1	0	0	T	18	M	0.028	0.301	0.00100358	0	0.00113905	0.16711	aggggaaggaCctaccagaac	m5C_67265
chr1	178331197	-	C	29	3	0.103	0	0	T	26	M	0.036	0.264	0.000194461	1e-06	0.0002651	0.39874	cagcggaaagCtgttgtagtg	m5C_66959
chr1	178331433	-	C	13	2	0.154	0	0	T	11	M	0.043	0.422	0.000265305	0.0001	0.000359149	0.3094	gaaaactgaaCacactgttgc	m5C_67210
chr1	178331473	-	C	10	1	0.1	0	0	T	9	M	0.018	0.404	0.0042662	0	0.00447177	0.04236	tgttaggtggCaggttttaag	m5C_66903
chr1	178331917	-	C	10	1	0.1	0	0	T	9	M	0.018	0.404	0.0042662	0	0.00447177	0.04236	gctggaaaaaCtacctgggtt	m5C_66614
chr1	178331932	-	C	20	3	0.15	0	0	T	17	M	0.052	0.36	4.26209e-05	1e-06	7.08929e-05	0.6866	attggcttgcCaggagctgga	m5C_67208
chr1	178331933	-	C	22	3	0.136	0	0	T	19	M	0.047	0.333	6.33295e-05	1e-06	0.000104413	0.59813	gattggcttgCcaggagctgg	m5C_67021
chr1	178332115	-	C	22	5	0.227	0	0	T	17	M	0.101	0.434	6.50248e-08	9.8506e-06	1.19067e-07	3.63762	ccaaaaggacCtgaagagaag	m5C_66687
chr1	178332116	-	C	22	3	0.136	0	0	T	19	M	0.047	0.333	6.33295e-05	1e-06	0.000104413	0.59813	accaaaaggaCctgaagagaa	m5C_66983
chr1	178332124	-	C	18	2	0.111	0	0	T	16	M	0.031	0.328	0.00072916	0.0001	0.000857291	0.19462	gttagaggacCaaaaggacct	m5C_67262
chr1	178332125	-	C	16	2	0.125	0	0	T	14	M	0.035	0.36	0.000507942	0.0001	0.000629214	0.23044	agttagaggaCcaaaaggacc	m5C_66976
chr1	178332137	-	C	11	2	0.182	0	0	T	9	M	0.051	0.477	0.000155373	0.0001	0.000212071	0.39127	cttagaggacCgagttagagg	m5C_67095
chr1	178332138	-	C	10	3	0.3	0	0	T	7	M	0.108	0.603	2.00128e-06	0.000298	3.53344e-06	1.84277	ccttagaggaCcgagttagag	m5C_67263
chr1	178333057	-	C	11	2	0.182	0	0	T	9	M	0.051	0.477	0.000155373	0.0001	0.000212071	0.39127	aaacatgcaaCtgtgagacag	m5C_67011
chr1	178336070	-	C	18	2	0.111	0	0	T	16	M	0.031	0.328	0.00072916	0.0001	0.000857291	0.19462	attttgagtaCatcgaagaaa	m5C_67229
chr1	178336104	-	C	18	2	0.111	0	0	T	16	M	0.031	0.328	0.00072916	0.0001	0.000857291	0.19462	gttaaaagacCgcgagaagat	m5C_66782
chr1	178336151	-	C	10	1	0.1	0	0	T	9	M	0.018	0.404	0.0042662	0	0.00447177	0.04236	taggagacggCaaaacagaac	m5C_67093
chr1	178336154	-	C	11	3	0.273	0	0	T	8	M	0.097	0.566	3.11975e-06	0.000298	5.49249e-06	1.60979	ttataggagaCggcaaaacag	m5C_66860
chr1	178337020	-	C	22	8	0.364	0	0	T	14	M	0.197	0.57	4.42313e-13	5.39333e-05	8.25883e-13	19.5029	agagcagcggCcccacctcgc	m5C_66680
chr1	178337411	-	C	12	2	0.167	0	0	T	10	M	0.047	0.448	0.000205616	0.0001	0.000279417	0.34631	gccatggagcCcgggaacggc	m5C_66997
chr1	178337422	-	C	12	4	0.333	0	0	T	8	M	0.138	0.609	7.46971e-08	0.00059203	1.36706e-07	3.9373	gaggccgcccCgccatggagc	m5C_66841
chr1	178337448	-	C	12	3	0.25	0	0	T	9	M	0.089	0.532	4.64228e-06	0.000298	8.04771e-06	1.42302	ccaggccgcgCtggacaacga	m5C_66570
chr1	178337452	-	C	15	3	0.2	0	0	T	12	M	0.07	0.452	1.24976e-05	0.000298	2.12968e-05	1.03664	gactccaggcCgcgctggaca	m5C_66989
chr1	178337453	-	C	16	3	0.188	0	0	T	13	M	0.066	0.43	1.65306e-05	0.000298	2.81124e-05	0.94556	cgactccaggCcgcgctggac	m5C_67142
chr1	178337460	-	C	16	6	0.375	0	0	T	10	M	0.185	0.614	1.05705e-10	0.00146045	1.96477e-10	11.0619	catggatcgaCtccaggccgc	m5C_67073
chr1	178337463	-	C	15	2	0.133	0	0	T	13	M	0.037	0.379	0.000415803	0.0001	0.000516338	0.25264	tctcatggatCgactccaggc	m5C_66877
chr1	178337624	-	C	17	2	0.118	0	0	T	15	M	0.033	0.343	0.000612192	0.0001	0.00072113	0.21129	cagcagccgcCgccgccacag	m5C_66856
chr1	178337641	-	C	25	3	0.12	0	0	T	22	M	0.042	0.3	0.000106926	1e-06	0.000147302	0.49637	ccgcccgggcCgaccagcagc	m5C_66914
chr1	178337670	-	C	14	3	0.214	0	0	T	11	M	0.076	0.476	9.23855e-06	0.000298	1.59412e-05	1.1435	cagcactcagCcatctccagc	m5C_66994
chr1	180736741	+	C	11	2	0.182	0	0	T	9	M	0.051	0.477	0.000155373	0.0001	0.000212071	0.39127	acgagagcggCtgcaaaagga	m5C_67659
chr1	180736744	+	C	10	1	0.1	0	0	T	9	M	0.018	0.404	0.0042662	0	0.00447177	0.04236	agagcggctgCaaaaggaaga	m5C_67844
chr1	180736768	+	C	14	2	0.143	0	0	T	12	M	0.04	0.399	0.000335142	0.0001	0.000417416	0.27863	gaagcggaagCgagaggagga	m5C_67905
chr1	180736782	+	C	10	4	0.4	0	0	T	6	M	0.168	0.687	2.41678e-08	0.039404	4.44379e-08	5.12387	aggaggaagaCcggctgagac	m5C_67903
chr1	180736786	+	C	10	2	0.2	0	0	T	8	M	0.057	0.51	0.000113849	0.0001	0.000156184	0.44706	ggaagaccggCtgagacggga	m5C_67839
chr1	181186008	-	C	20	3	0.15	0	0	T	17	M	0.052	0.36	4.26209e-05	1e-06	7.08929e-05	0.6866	ccagtgtggcCtggaatccag	m5C_67987
chr1	181186009	-	C	18	2	0.111	0	0	T	16	M	0.031	0.328	0.00072916	0.0001	0.000857291	0.19462	accagtgtggCctggaatcca	m5C_68398
chr1	181186036	-	C	19	2	0.105	0	0	T	17	M	0.029	0.314	0.000859433	0.0001	0.00100875	0.18001	atgagccaatCtcatgaagac	m5C_68357
chr1	181187633	-	C	10	1	0.1	0	0	T	9	M	0.018	0.404	0.0042662	0	0.00447177	0.04236	cagatgactgCtctgagcttt	m5C_67966
chr1	181211650	-	C	18	2	0.111	0	0	T	16	M	0.031	0.328	0.00072916	0.0001	0.000857291	0.19462	cggagcctccCcgcccccgcg	m5C_68101
chr1	181211651	-	C	19	2	0.105	0	0	T	17	M	0.029	0.314	0.000859433	0.0001	0.00100875	0.18001	gcggagcctcCccgcccccgc	m5C_68238
chr1	181211666	-	C	22	3	0.136	0	0	T	19	M	0.047	0.333	6.33295e-05	1e-06	0.000104413	0.59813	ccgactcggaCgccggcggag	m5C_67986
chr1	184822532	-	C	45	9	0.2	0	0	T	36	M	0.109	0.338	2.31837e-11	1.21854e-08	4.31766e-11	10.4289	ggatgaactcCtgattggtga	m5C_89132
chr1	184845670	-	C	40	6	0.15	0	0	T	34	M	0.071	0.291	1.39593e-07	5.95e-10	2.55065e-07	2.90429	gcggcgccggCagctgcagca	m5C_89239
chr1	184882848	-	C	23	3	0.13	0	0	T	20	M	0.045	0.321	7.60525e-05	1e-06	0.00012526	0.56069	acccggcgagCccggactgtg	m5C_89382
chr1	184882852	-	C	23	4	0.174	0	0	T	19	M	0.07	0.371	2.89528e-06	3.97e-06	5.10481e-06	1.54597	gaggacccggCgagcccggac	m5C_89193
chr1	184882856	-	C	22	5	0.227	0	0	T	17	M	0.101	0.434	6.50248e-08	9.8506e-06	1.19067e-07	3.63762	ggacgaggacCcggcgagccc	m5C_89431
chr1	185080067	-	C	57	7	0.123	0	0	T	50	M	0.061	0.232	1.06816e-07	6.94e-12	1.95353e-07	2.96603	acttcaagttCttttcttttt	m5C_89246
chr1	185125627	-	C	58	8	0.138	0	0	T	50	M	0.072	0.249	6.84459e-09	2.75221e-11	1.26506e-08	4.67567	atactcgttgCtgtggcaaga	m5C_89374
chr1	185312285	+	C	12	3	0.25	0	0	T	9	M	0.089	0.532	4.64228e-06	0.000298	8.04771e-06	1.42302	ctggaagtgaCcgtggaaaga	m5C_88150
chr1	185312297	+	C	14	3	0.214	0	0	T	11	M	0.076	0.476	9.23855e-06	0.000298	1.59412e-05	1.1435	gtggaaagaaCgaggtaagag	m5C_88767
chr1	185313714	+	C	10	1	0.1	0	0	T	9	M	0.018	0.404	0.0042662	0	0.00447177	0.04236	ggcaaacaccCtctgagcgct	m5C_88162
chr1	185313747	+	C	13	3	0.231	0	0	T	10	M	0.082	0.503	6.65202e-06	0.000298	1.15056e-05	1.27035	acgggagagtCtgtagcatgg	m5C_88548
chr1	185332211	+	C	16	2	0.125	0	0	T	14	M	0.035	0.36	0.000507942	0.0001	0.000629214	0.23044	gcagccggttCccggacagcg	m5C_88453
chr1	185332224	+	C	14	2	0.143	0	0	T	12	M	0.04	0.399	0.000335142	0.0001	0.000417416	0.27863	ggacagcgagCcaccaggccg	m5C_88402
chr1	190483140	-	C	22	6	0.273	0	0	T	16	M	0.132	0.482	1.495e-09	1.95536e-05	2.7701e-09	6.96352	cggtggcgcaCgcctgtagtc	m5C_86454
chr1	191121089	+	C	10	4	0.4	0	0	T	6	M	0.168	0.687	2.41678e-08	0.039404	4.44379e-08	5.12387	acctactatcCagcgaaacca	m5C_85650
chr1	191121092	+	C	10	10	1	0	0	C	10	M	0.722	1	0	0.0042662	0	144.492	tactatccagCgaaaccacag	m5C_85874
chr1	191121097	+	C	15	14	0.933	0	0	C	14	M	0.702	0.988	0	0.00840124	0	196.512	tccagcgaaaCcacagccaag	m5C_85422
chr1	191121098	+	C	17	16	0.941	0	0	C	16	M	0.73	0.99	0	0.0109329	0	233.656	ccagcgaaacCacagccaagg	m5C_85802
chr1	191121100	+	C	22	19	0.864	0	0	C	19	M	0.667	0.953	0	0.000859433	0	253.325	agcgaaaccaCagccaaggga	m5C_85345
chr1	191121103	+	C	24	21	0.913	1	0.042	C	21	M	0.732	0.976	0	0.00116213	0	307.455	gaaaccacagCcaagggaacg	m5C_85750
chr1	191121104	+	C	25	22	0.88	0	0	C	22	M	0.7	0.958	0	0.00133563	0	308.193	aaaccacagcCaagggaacgg	m5C_85391
chr1	191121112	+	C	95	80	0.842	0	0	C	80	M	0.756	0.902	0	8.7033e-09	0	1209.12	gccaagggaaCgggcttggcg	m5C_85779
chr1	191121116	+	C	100	84	0.84	0	0	C	84	M	0.756	0.899	0	9.49854e-10	0	1269.74	agggaacgggCttggcggaat	m5C_85331
chr1	191121121	+	C	99	80	0.808	0	0	C	80	M	0.72	0.874	0	8.7033e-09	0	1151.35	acgggcttggCggaatcagtg	m5C_85484
chr1	191121127	+	C	104	82	0.788	0	0	C	82	M	0.7	0.856	0	7.29315e-10	0	1148.69	ttggcggaatCagtggggaaa	m5C_85179
chr1	191121143	+	C	78	53	0.679	0	0	C	53	M	0.57	0.773	0	5.93661e-08	0	603.781	ggaaagaagaCcctgttgagc	m5C_85626
chr1	191121144	+	C	74	55	0.743	0	0	C	55	M	0.633	0.829	0	8.01171e-08	0	696.799	gaaagaagacCctgttgagct	m5C_85969
chr1	191121145	+	C	70	54	0.771	0	0	C	54	M	0.66	0.854	0	1.17334e-06	0	713.334	aaagaagaccCtgttgagctt	m5C_85692
chr1	191121153	+	C	50	30	0.6	0	0	C	30	M	0.462	0.724	0	4.83153e-07	0	277.087	ccctgttgagCttgactctag	m5C_85748
chr1	191121158	+	C	37	21	0.568	0	0	C	21	M	0.409	0.713	0	5.22305e-05	0	171.838	ttgagcttgaCtctagtctgg	m5C_85663
chr1	191121160	+	C	35	16	0.457	0	0	T	19	M	0.305	0.618	0	1.65306e-05	0	97.4905	gagcttgactCtagtctggca	m5C_85606
chr1	191121165	+	C	23	7	0.304	0	0	T	16	M	0.156	0.509	4.28899e-11	3.39625e-05	7.98366e-11	11.3242	tgactctagtCtggcactgta	m5C_85737
chr1	191718485	+	C	15	2	0.133	0	0	T	13	M	0.037	0.379	0.000415803	0.0001	0.000516338	0.25264	cctcgggccgCctgggccgcc	m5C_85483
chr1	191718513	+	C	21	3	0.143	0	0	T	18	M	0.05	0.346	5.22305e-05	1e-06	8.67524e-05	0.63986	cgtccatgacCgcgacccccg	m5C_85578
chr1	191718555	+	C	47	6	0.128	0	0	T	41	M	0.06	0.252	4.42942e-07	5.95e-10	8.03683e-07	2.28141	ccgccgccgcCggccctcggc	m5C_85635
chr1	191718566	+	C	45	5	0.111	0	0	T	40	M	0.048	0.235	5.8291e-06	1e-10	1.00966e-05	1.26683	ggccctcggcCctgtcgccgc	m5C_85347
chr1	191718587	+	C	25	5	0.2	0	0	T	20	M	0.089	0.391	1.50419e-07	9.8506e-06	2.74283e-07	3.02261	tcgccgctcgCgcccactgag	m5C_85281
chr1	191781598	+	C	10	1	0.1	0	0	T	9	M	0.018	0.404	0.0042662	0	0.00447177	0.04236	ctgcaaaagaCaaaagttggt	m5C_85738
chr1	192745643	+	C	10	3	0.3	0	0	T	7	M	0.108	0.603	2.00128e-06	0.000298	3.53344e-06	1.84277	aggaacatatCtgagtcatta	m5C_74901
chr1	192745649	+	C	10	2	0.2	0	0	T	8	M	0.057	0.51	0.000113849	0.0001	0.000156184	0.44706	atatctgagtCattaccaatt	m5C_74894
chr1	192745654	+	C	12	6	0.5	0	0	CT	6	M	0.254	0.746	7.5796e-12	0.00146045	1.41254e-11	16.9326	tgagtcattaCcaattttttg	m5C_75186
chr1	192745655	+	C	11	4	0.364	0	0	T	7	M	0.152	0.646	4.39389e-08	0.00059203	8.06652e-08	4.46321	gagtcattacCaattttttga	m5C_75133
chr1	192745669	+	C	11	3	0.273	0	0	T	8	M	0.097	0.566	3.11975e-06	0.000298	5.49249e-06	1.60979	tttttgaggtCttgcttcttg	m5C_75104
chr1	192745673	+	C	11	2	0.182	0	0	T	9	M	0.051	0.477	0.000155373	0.0001	0.000212071	0.39127	tgaggtcttgCttcttgcaag	m5C_75160
chr1	192745676	+	C	10	3	0.3	0	0	T	7	M	0.108	0.603	2.00128e-06	0.000298	3.53344e-06	1.84277	ggtcttgcttCttgcaaggct	m5C_75040
chr1	192745680	+	C	10	2	0.2	0	0	T	8	M	0.057	0.51	0.000113849	0.0001	0.000156184	0.44706	ttgcttcttgCaaggctaata	m5C_75014
chr1	193153253	+	C	19	2	0.105	0	0	T	17	M	0.029	0.314	0.000859433	0.0001	0.00100875	0.18001	tgtgctgcggCggtgtgaact	m5C_74964
chr1	193153284	+	C	19	3	0.158	0	0	T	16	M	0.055	0.376	3.43703e-05	0.000298	5.72469e-05	0.73926	tgctcctgagCacggactgag	m5C_75233
chr1	193632723	+	C	18	3	0.167	0	0	T	15	M	0.058	0.392	2.73522e-05	0.000298	4.59607e-05	0.79896	ggcatcgggaCggggtccggt	m5C_75229
chr1	193632729	+	C	20	5	0.25	0	0	T	15	M	0.112	0.469	3.43642e-08	9.8506e-06	6.31325e-08	4.17456	gggacggggtCcggtgcggag	m5C_75042
chr1	193632730	+	C	19	4	0.211	0	0	T	15	M	0.085	0.433	1.03444e-06	0.00059203	1.8355e-06	2.0368	ggacggggtcCggtgcggaga	m5C_75085
chr1	193632759	+	C	22	3	0.136	0	0	T	19	M	0.047	0.333	6.33295e-05	1e-06	0.000104413	0.59813	tcttgggaaaCtgggtgcggc	m5C_75010
chr1	193632769	+	C	37	6	0.162	0	0	T	31	M	0.077	0.311	7.91369e-08	1.4761e-07	1.44813e-07	3.26011	ctgggtgcggCcggaaagggg	m5C_75138
chr1	193632770	+	C	35	7	0.2	0	0	T	28	M	0.1	0.359	1.85007e-09	3.4167e-07	3.42706e-09	6.13884	tgggtgcggcCggaaaggggg	m5C_75094
chr1	193632781	+	C	56	6	0.107	0	0	T	50	M	0.05	0.215	1.50993e-06	9.99978e-13	2.67202e-06	1.74766	ggaaagggggCcgccctctcg	m5C_74925
chr1	193632784	+	C	57	6	0.105	0	0	T	51	M	0.049	0.211	1.70637e-06	9.99978e-13	3.01917e-06	1.70075	aagggggccgCcctctcgccc	m5C_75116
chr1	193632785	+	C	57	7	0.123	0	0	T	50	M	0.061	0.232	1.06816e-07	6.94e-12	1.95353e-07	2.96603	agggggccgcCctctcgcccg	m5C_75144
chr1	193632786	+	C	57	10	0.175	0	0	T	47	M	0.098	0.294	1.2087e-11	2.02894e-10	2.25196e-11	10.7198	gggggccgccCtctcgcccgt	m5C_74995
chr1	193632788	+	C	58	8	0.138	0	0	T	50	M	0.072	0.249	6.84459e-09	2.75221e-11	1.26506e-08	4.67567	gggccgccctCtcgcccgtca	m5C_75195
chr1	193632793	+	C	53	9	0.17	0	0	T	44	M	0.092	0.292	1.31749e-10	8.18588e-11	2.44846e-10	8.18071	gccctctcgcCcgtcacgttg	m5C_74916
chr1	193632797	+	C	40	4	0.1	0	0	T	36	M	0.04	0.231	4.91544e-05	0	8.17202e-05	0.68209	tctcgcccgtCacgttgagtg	m5C_74997
chr1	193632799	+	C	41	5	0.122	0	0	T	36	M	0.053	0.255	3.32984e-06	1e-10	5.86136e-06	1.45793	tcgcccgtcaCgttgagtgcg	m5C_74931
chr1	193632808	+	C	13	3	0.231	0	0	T	10	M	0.082	0.503	6.65202e-06	0.000298	1.15056e-05	1.27035	acgttgagtgCgcgtacgttg	m5C_75033
chr1	193632887	-	C	10	10	1	0	0	C	10	M	0.722	1	0	0.0042662	0	144.492	gagggagctgCtctgctacgt	m5C_75317
chr1	193632890	-	C	15	15	1	0	0	C	15	M	0.796	1	0	0.00962977	0	238.833	agcgagggagCtgctctgcta	m5C_75562
chr1	193632898	-	C	13	13	1	0	0	C	13	M	0.772	1	0	0.00724894	0	200.694	tagatcgcagCgagggagctg	m5C_75382
chr1	193632901	-	C	15	14	0.933	0	0	C	14	M	0.702	0.988	0	0.00840124	0	196.512	caatagatcgCagcgagggag	m5C_75606
chr1	193632903	-	C	17	17	1	0	0	C	17	M	0.816	1	0	0.012309	0	277.33	ttcaatagatCgcagcgaggg	m5C_75377
chr1	193632911	-	C	10	10	1	0	0	C	10	M	0.722	1	0	0.0042662	0	144.492	ggctgactttCaatagatcgc	m5C_75349
chr10	5075858	-	C	14	5	0.357	0	0	T	9	M	0.163	0.612	2.80327e-09	0.00098015	5.18833e-09	6.98918	agtggctgacCcagatggaga	m5C_76157
chr10	7681156	-	C	10	1	0.1	0	0	T	9	M	0.018	0.404	0.0042662	0	0.00447177	0.04236	ttcccggcgtCgcttgcgcgg	m5C_82827
chr10	7681163	-	C	10	1	0.1	0	0	T	9	M	0.018	0.404	0.0042662	0	0.00447177	0.04236	tgggcatttcCcggcgtcgct	m5C_82758
chr10	7702913	+	C	19	2	0.105	0	0	T	17	M	0.029	0.314	0.000859433	0.0001	0.00100875	0.18001	acagtggtgaCtctggggata	m5C_82318
chr10	7702915	+	C	18	2	0.111	0	0	T	16	M	0.031	0.328	0.00072916	0.0001	0.000857291	0.19462	agtggtgactCtggggataaa	m5C_82220
chr10	8052567	+	C	12	3	0.25	0	0	T	9	M	0.089	0.532	4.64228e-06	0.000298	8.04771e-06	1.42302	gatcctggggCtgaggtaaag	m5C_84519
chr10	8548903	-	C	12	2	0.167	0	0	T	10	M	0.047	0.448	0.000205616	0.0001	0.000279417	0.34631	ggatattgggCgaaagttaga	m5C_84614
chr10	10101010	+	C	10	1	0.1	0	0	T	9	M	0.018	0.404	0.0042662	0	0.00447177	0.04236	caggtcgaggCttatccattg	m5C_97768
chr10	10101016	+	C	10	1	0.1	0	0	T	9	M	0.018	0.404	0.0042662	0	0.00447177	0.04236	gaggcttatcCattgcactcc	m5C_97892
chr10	10101025	+	C	13	2	0.154	0	0	T	11	M	0.043	0.422	0.000265305	0.0001	0.000359149	0.3094	ccattgcactCcggatgtgct	m5C_97728
chr10	10101026	+	C	13	2	0.154	0	0	T	11	M	0.043	0.422	0.000265305	0.0001	0.000359149	0.3094	cattgcactcCggatgtgctg	m5C_97824
chr10	10101038	+	C	11	3	0.273	0	0	T	8	M	0.097	0.566	3.11975e-06	0.000298	5.49249e-06	1.60979	gatgtgctgaCccctgcgatt	m5C_97804
chr10	10101040	+	C	10	1	0.1	0	0	T	9	M	0.018	0.404	0.0042662	0	0.00447177	0.04236	tgtgctgaccCctgcgatttc	m5C_97744
chr10	11281141	-	C	13	2	0.167	1	0.077	T	10	M	0.047	0.448	0.000205616	0.0001	0.000279417	0.34631	ccgcctttcgCgcctttgctt	m5C_98073
chr10	11281147	-	C	35	5	0.143	0	0	T	30	M	0.063	0.294	1.26538e-06	4.96e-08	2.24093e-06	1.84605	ccgggtccgcCtttcgcgcct	m5C_98119
chr10	11281151	-	C	34	7	0.206	0	0	T	27	M	0.103	0.368	1.43996e-09	3.4167e-07	2.66833e-09	6.4054	cctgccgggtCcgcctttcgc	m5C_98086
chr10	11491975	-	C	222	32	0.144	0	0	T	190	M	0.104	0.196	0	0	0	66.5535	tccaccgtggCtatttcagag	m5C_98117
chr10	11491984	-	C	522	73	0.14	1	0.002	T	448	M	0.113	0.173	0	0	0	164.887	aggcgtacttCcaccgtggct	m5C_98083
chr10	11492034	-	C	170	28	0.165	0	0	T	142	M	0.116	0.228	0	0	0	65.2296	ggggtggggcCggtggggaat	m5C_97945
chr10	11492046	-	C	49	6	0.122	0	0	T	43	M	0.057	0.242	5.94514e-07	5.95e-10	1.0775e-06	2.14222	tgggcagggcCgggggtgggg	m5C_98104
chr10	11492047	-	C	41	5	0.122	0	0	T	36	M	0.053	0.255	3.32984e-06	1e-10	5.86136e-06	1.45793	gtgggcagggCcgggggtggg	m5C_98023
chr10	11492091	-	C	24	5	0.208	0	0	T	19	M	0.092	0.405	1.15303e-07	9.8506e-06	2.10837e-07	3.20706	ggcgctctagCggcaggcgcg	m5C_98106
chr10	11492095	-	C	60	18	0.3	0	0	T	42	M	0.199	0.425	0	2.88935e-10	0	71.6328	gtccggcgctCtagcggcagg	m5C_97985
chr10	11492097	-	C	81	12	0.148	0	0	T	69	M	0.087	0.241	1.99263e-12	2.22045e-16	3.71701e-12	12.191	gcgtccggcgCtctagcggca	m5C_98097
chr10	11492099	-	C	101	12	0.119	0	0	T	89	M	0.069	0.196	3.5973e-11	0	6.69694e-11	8.68356	ccgcgtccggCgctctagcgg	m5C_98067
chr10	11492102	-	C	118	17	0.144	0	0	T	101	M	0.092	0.219	2.22045e-16	0	4.15781e-16	24.4648	tccccgcgtcCggcgctctag	m5C_97978
chr10	11492103	-	C	116	18	0.155	0	0	T	98	M	0.1	0.232	0	0	0	36.1675	ctccccgcgtCcggcgctcta	m5C_98020
chr10	11492109	-	C	125	13	0.104	0	0	T	112	M	0.062	0.17	4.33686e-11	0	8.07264e-11	8.3242	ccctccctccCcgcgtccggc	m5C_98142
chr10	11492111	-	C	125	13	0.104	0	0	T	112	M	0.062	0.17	4.33686e-11	0	8.07264e-11	8.3242	ccccctccctCcccgcgtccg	m5C_98159
chr10	11492113	-	C	129	18	0.14	0	0	T	111	M	0.09	0.21	1.11022e-16	0	2.07934e-16	25.8807	tcccccctccCtccccgcgtc	m5C_97998
chr10	11492114	-	C	134	14	0.104	0	0	T	120	M	0.063	0.168	8.93508e-12	0	1.66499e-11	9.78541	ttcccccctcCctccccgcgt	m5C_98016
chr10	11492117	-	C	133	22	0.165	0	0	T	111	M	0.112	0.238	0	0	0	49.213	ttgttcccccCtccctccccg	m5C_98044
chr10	11492119	-	C	132	25	0.189	0	0	T	107	M	0.132	0.265	0	0	0	65.8519	cgttgttcccCcctccctccc	m5C_97995
chr10	11492120	-	C	130	15	0.115	0	0	T	115	M	0.071	0.182	4.14335e-13	0	7.73676e-13	13.2215	acgttgttccCccctccctcc	m5C_97986
chr10	11492121	-	C	119	12	0.101	0	0	T	107	M	0.059	0.168	2.91277e-10	0	5.40901e-10	6.7089	cacgttgttcCcccctccctc	m5C_98157
chr10	11492134	-	C	265	38	0.143	0	0	T	227	M	0.106	0.191	0	0	0	80.7787	acccctccacCcacacgttgt	m5C_98045
chr10	11492137	-	C	365	42	0.115	0	0	T	323	M	0.086	0.152	0	0	0	72.463	ccgacccctcCacccacacgt	m5C_98096
chr10	11492142	-	C	477	65	0.136	0	0	T	412	M	0.108	0.17	0	0	0	140.884	tcctcccgacCcctccaccca	m5C_98010
chr10	11492143	-	C	491	49	0.1	0	0	T	442	M	0.076	0.129	0	0	0	74.7859	ttcctcccgaCccctccaccc	m5C_97949
chr10	11492147	-	C	509	91	0.179	0	0	T	418	M	0.148	0.214	0	0	0	269.247	cccgttcctcCcgacccctcc	m5C_97966
chr10	11492156	-	C	543	76	0.14	0	0	T	467	M	0.113	0.172	0	0	0	172.22	ttcccgctccCcgttcctccc	m5C_98090
chr10	11492168	-	C	514	52	0.101	0	0	T	462	M	0.078	0.13	0	0	0	81.1048	cccggcagatCtttcccgctc	m5C_98058
chr10	11492177	-	C	540	64	0.119	0	0	T	476	M	0.094	0.149	0	0	0	120.21	gctggtggtcCcggcagatct	m5C_97970
chr10	11492178	-	C	550	67	0.122	0	0	T	483	M	0.097	0.152	0	0	0	130.081	tgctggtggtCccggcagatc	m5C_98029
chr10	11492194	-	C	261	32	0.123	0	0	T	229	M	0.088	0.168	0	0	0	56.4483	ggcatgtgtcCagctgtgctg	m5C_98056
chr10	11492195	-	C	289	30	0.104	0	0	T	259	M	0.074	0.144	0	0	0	44.2109	cggcatgtgtCcagctgtgct	m5C_98137
chr10	11492202	-	C	327	46	0.141	0	0	T	281	M	0.107	0.183	0	0	0	98.5763	aacccggcggCatgtgtccag	m5C_98014
chr10	11492208	-	C	401	50	0.125	0	0	T	351	M	0.096	0.161	0	0	0	95.8716	ggattcaaccCggcggcatgt	m5C_98155
chr10	11492209	-	C	406	43	0.106	0	0	T	363	M	0.08	0.14	0	0	0	68.4426	aggattcaacCcggcggcatg	m5C_98072
chr10	11492223	-	C	385	44	0.114	0	0	T	341	M	0.086	0.15	0	0	0	75.8947	tgcagtctgcCcggaggattc	m5C_97964
chr10	11492235	-	C	41	9	0.22	0	0	T	32	M	0.12	0.367	8.44957e-12	1.21854e-08	1.57456e-11	11.962	gggtgtggtcCatgcagtctg	m5C_98166
chr10	16851848	-	C	10	10	1	0	0	C	10	M	0.722	1	0	0.0042662	0	144.492	agcactggtaCaggaacagct	m5C_76772
chr10	18524157	+	C	16	5	0.312	0	0	T	11	M	0.142	0.556	7.348e-09	0.00098015	1.35781e-08	5.76056	aggatgggtgCcctgggctct	m5C_78914
chr10	18524169	+	C	16	2	0.125	0	0	T	14	M	0.035	0.36	0.000507942	0.0001	0.000629214	0.23044	ctgggctctaCtgaagatacg	m5C_78658
chr10	18524250	+	C	10	3	0.3	0	0	T	7	M	0.108	0.603	2.00128e-06	0.000298	3.53344e-06	1.84277	ggaggtgcgtCgagtactggg	m5C_78764
chr10	18524256	+	C	10	3	0.3	0	0	T	7	M	0.108	0.603	2.00128e-06	0.000298	3.53344e-06	1.84277	gcgtcgagtaCtgggatgctt	m5C_78479
chr10	18524268	+	C	10	1	0.1	0	0	T	9	M	0.018	0.404	0.0042662	0	0.00447177	0.04236	gggatgctttCgaggcccaaa	m5C_78381
chr10	18526337	+	C	13	2	0.154	0	0	T	11	M	0.043	0.422	0.000265305	0.0001	0.000359149	0.3094	gcagttgaggCcagtgaggaa	m5C_78323
chr10	18526338	+	C	13	3	0.231	0	0	T	10	M	0.082	0.503	6.65202e-06	0.000298	1.15056e-05	1.27035	cagttgaggcCagtgaggaag	m5C_78812
chr10	18527590	+	C	13	2	0.154	0	0	T	11	M	0.043	0.422	0.000265305	0.0001	0.000359149	0.3094	gtggatgtatCtaaggaagag	m5C_78913
chr10	18845207	+	C	16	3	0.188	0	0	T	13	M	0.066	0.43	1.65306e-05	0.000298	2.81124e-05	0.94556	tgcgctgcggCctggcctgcg	m5C_78429
chr10	18845213	+	C	16	4	0.25	0	0	T	12	M	0.102	0.495	3.98432e-07	0.00059203	7.23028e-07	2.60642	gcggcctggcCtgcgagcgct	m5C_78729
chr10	18845216	+	C	16	3	0.188	0	0	T	13	M	0.066	0.43	1.65306e-05	0.000298	2.81124e-05	0.94556	gcctggcctgCgagcgctgca	m5C_78937
chr10	18845222	+	C	16	2	0.125	0	0	T	14	M	0.035	0.36	0.000507942	0.0001	0.000629214	0.23044	cctgcgagcgCtgcaggtgga	m5C_78721
chr10	19592141	+	C	12	3	0.25	0	0	T	9	M	0.089	0.532	4.64228e-06	0.000298	8.04771e-06	1.42302	ctgatgctgtCtgcgaaggtc	m5C_78397
chr10	20233422	+	C	18	6	0.333	0	0	T	12	M	0.163	0.563	2.88935e-10	0.00146045	5.36556e-10	9.31706	cagagaacgcCgagaggaacg	m5C_87126
chr10	20233443	+	C	10	4	0.4	0	0	T	6	M	0.168	0.687	2.41678e-08	0.039404	4.44379e-08	5.12387	agaaaaacagCtaggtagtcc	m5C_87101
chr10	20325687	+	C	10	2	0.2	0	0	T	8	M	0.057	0.51	0.000113849	0.0001	0.000156184	0.44706	tctggatgcaCgagaaaagtc	m5C_87684
chr10	20325697	+	C	10	1	0.1	0	0	T	9	M	0.018	0.404	0.0042662	0	0.00447177	0.04236	cgagaaaagtCcatcttcaga	m5C_87223
chr10	20325698	+	C	10	1	0.1	0	0	T	9	M	0.018	0.404	0.0042662	0	0.00447177	0.04236	gagaaaagtcCatcttcagag	m5C_87320
chr10	20325704	+	C	10	1	0.1	0	0	T	9	M	0.018	0.404	0.0042662	0	0.00447177	0.04236	agtccatcttCagagaggaga	m5C_87033
chr10	22343856	+	C	11	2	0.182	0	0	T	9	M	0.051	0.477	0.000155373	0.0001	0.000212071	0.39127	tgagaaagacCtgcgcagggc	m5C_77883
chr10	22343859	+	C	11	2	0.182	0	0	T	9	M	0.051	0.477	0.000155373	0.0001	0.000212071	0.39127	gaaagacctgCgcagggccaa	m5C_77930
chr10	22345017	+	C	10	1	0.1	0	0	T	9	M	0.018	0.404	0.0042662	0	0.00447177	0.04236	gttggaggctCcagatgcaga	m5C_77684
chr10	22345032	+	C	11	2	0.182	0	0	T	9	M	0.051	0.477	0.000155373	0.0001	0.000212071	0.39127	tgcagacgagCttccccgatc	m5C_77789
chr10	22345036	+	C	10	1	0.1	0	0	T	9	M	0.018	0.404	0.0042662	0	0.00447177	0.04236	gacgagcttcCccgatcggac	m5C_77837
chr10	22345042	+	C	10	1	0.1	0	0	T	9	M	0.018	0.404	0.0042662	0	0.00447177	0.04236	cttccccgatCggactttgat	m5C_77564
chr10	22345046	+	C	11	2	0.182	0	0	T	9	M	0.051	0.477	0.000155373	0.0001	0.000212071	0.39127	cccgatcggaCtttgatccag	m5C_77619
chr10	23785351	-	C	10	3	0.3	0	0	T	7	M	0.108	0.603	2.00128e-06	0.000298	3.53344e-06	1.84277	aaagtggctaCagtattattg	m5C_78019
chr10	23785375	-	C	20	2	0.1	0	0	T	18	M	0.028	0.301	0.00100358	0	0.00113905	0.16711	cagctgaagcCtttaaggtcc	m5C_78011
chr10	23785376	-	C	21	3	0.143	0	0	T	18	M	0.05	0.346	5.22305e-05	1e-06	8.67524e-05	0.63986	gcagctgaagCctttaaggtc	m5C_77992
chr10	23785394	-	C	23	4	0.174	0	0	T	19	M	0.07	0.371	2.89528e-06	3.97e-06	5.10481e-06	1.54597	atggtacgagCcttaggggca	m5C_78243
chr10	23785406	-	C	16	4	0.25	0	0	T	12	M	0.102	0.495	3.98432e-07	0.00059203	7.23028e-07	2.60642	aatattaatgCcatggtacga	m5C_78159
chr10	23785421	-	C	12	4	0.333	0	0	T	8	M	0.138	0.609	7.46971e-08	0.00059203	1.36706e-07	3.9373	ttagaaagggCtggcaatatt	m5C_78195
chr10	23785762	-	C	110	17	0.155	0	0	T	93	M	0.099	0.234	0	0	0	33.5871	gcacgtcaccCtcctgaaaca	m5C_78157
chr10	23785764	-	C	106	17	0.16	0	0	T	89	M	0.103	0.242	0	0	0	34.8872	ctgcacgtcaCcctcctgaaa	m5C_77982
chr10	23785774	-	C	121	12	0.1	1	0.008	T	108	M	0.058	0.167	3.23648e-10	0	6.00981e-10	6.62014	gctgaggaaaCtgcacgtcac	m5C_78249
chr10	23785783	-	C	119	14	0.118	0	0	T	105	M	0.071	0.188	1.5572e-12	0	2.90506e-12	11.8007	ctgaatctcgCtgaggaaact	m5C_78189
chr10	23785785	-	C	120	12	0.1	0	0	T	108	M	0.058	0.167	3.23648e-10	0	6.00981e-10	6.62014	ttctgaatctCgctgaggaaa	m5C_77969
chr10	23785787	-	C	120	14	0.117	0	0	T	106	M	0.071	0.186	1.76303e-12	0	3.28887e-12	11.6471	tcttctgaatCtcgctgagga	m5C_78020
chr10	23785793	-	C	123	13	0.106	0	0	T	110	M	0.063	0.172	3.48068e-11	0	6.47986e-11	8.53989	tctccctcttCtgaatctcgc	m5C_78012
chr10	23785802	-	C	112	12	0.107	0	0	T	100	M	0.062	0.178	1.35224e-10	0	2.51287e-10	7.38507	tgaaaacagtCtccctcttct	m5C_78147
chr10	23785817	-	C	55	7	0.127	0	0	T	48	M	0.063	0.24	8.01171e-08	6.94e-12	1.46601e-07	3.13151	gtgggctgtaCatgatgaaaa	m5C_78100
chr10	23786474	-	C	99	15	0.152	0	0	T	84	M	0.094	0.235	5.10703e-15	0	9.55451e-15	20.1563	gctagtctgaCaaacctgtag	m5C_78081
chr10	23786478	-	C	134	28	0.211	1	0.007	T	105	M	0.15	0.287	0	0	0	83.9236	aacagctagtCtgacaaacct	m5C_78215
chr10	23786483	-	C	138	24	0.175	1	0.007	T	113	M	0.121	0.247	0	0	0	57.9077	tgagaaacagCtagtctgaca	m5C_77957
chr10	23786486	-	C	169	25	0.148	0	0	T	144	M	0.102	0.209	0	0	0	51.1248	gggtgagaaaCagctagtctg	m5C_78106
chr10	23786499	-	C	200	33	0.165	0	0	T	167	M	0.12	0.223	0	0	0	79.1788	tcaccccgttCatgggtgaga	m5C_78014
chr10	23786503	-	C	199	41	0.206	0	0	T	158	M	0.156	0.268	0	0	0	127.641	cccttcacccCgttcatgggt	m5C_78201
chr10	23786504	-	C	198	40	0.202	0	0	T	158	M	0.152	0.263	0	0	0	121.608	ccccttcaccCcgttcatggg	m5C_77968
chr10	23786505	-	C	194	36	0.186	0	0	T	158	M	0.137	0.246	0	0	0	98.7534	accccttcacCccgttcatgg	m5C_77963
chr10	23786506	-	C	193	36	0.187	0	0	T	157	M	0.138	0.247	0	0	0	99.2776	taccccttcaCcccgttcatg	m5C_78129
chr10	23786508	-	C	196	34	0.173	0	0	T	162	M	0.127	0.233	0	0	0	86.2737	gataccccttCaccccgttca	m5C_78253
chr10	23786511	-	C	202	37	0.183	0	0	T	165	M	0.136	0.242	0	0	0	100.573	tcggatacccCttcaccccgt	m5C_78028
chr10	23786512	-	C	205	52	0.254	0	0	T	153	M	0.199	0.317	0	0	0	206.964	gtcggataccCcttcaccccg	m5C_78077
chr10	23786513	-	C	204	43	0.211	0	0	T	161	M	0.16	0.272	0	0	0	137.963	tgtcggatacCccttcacccc	m5C_77967
chr10	23786514	-	C	205	41	0.2	0	0	T	164	M	0.151	0.26	0	0	0	123.81	ttgtcggataCcccttcaccc	m5C_78173
chr10	23786520	-	C	212	42	0.198	0	0	T	170	M	0.15	0.257	0	0	0	126.035	cttgaattgtCggatacccct	m5C_78116
chr10	23786530	-	C	167	39	0.234	0	0	T	128	M	0.176	0.303	0	0	0	137.124	tgcatgatgaCttgaattgtc	m5C_77959
chr10	23786538	-	C	96	32	0.337	1	0.01	T	63	M	0.25	0.437	0	5.278e-13	0	159.866	acagtgtttgCatgatgactt	m5C_78198
chr10	24826257	-	C	25	6	0.24	0	0	T	19	M	0.115	0.434	4.10445e-09	1.95536e-05	7.59333e-09	5.78492	gcacagaggaCtggagggctg	m5C_92652
chr10	28074982	+	C	15	2	0.133	0	0	T	13	M	0.037	0.379	0.000415803	0.0001	0.000516338	0.25264	tctccgcgagCcccccgacga	m5C_93570
chr10	28074986	+	C	15	2	0.133	0	0	T	13	M	0.037	0.379	0.000415803	0.0001	0.000516338	0.25264	cgcgagccccCcgacgaggcc	m5C_93534
chr10	28074990	+	C	14	3	0.214	0	0	T	11	M	0.076	0.476	9.23855e-06	0.000298	1.59412e-05	1.1435	agccccccgaCgaggccgggc	m5C_93656
chr10	30811143	+	C	22	3	0.136	0	0	T	19	M	0.047	0.333	6.33295e-05	1e-06	0.000104413	0.59813	ggaagcctccCtggtggtcta	m5C_89914
chr10	30811151	+	C	33	4	0.121	0	0	T	29	M	0.048	0.273	1.87906e-05	1e-08	3.1942e-05	0.91044	ccctggtggtCtagtggttag	m5C_89850
chr10	30811171	+	C	84	9	0.107	0	0	T	75	M	0.057	0.191	1.40741e-08	0	2.59064e-08	4.05609	ggattcggcgCtctcaccgcc	m5C_89938
chr10	30811178	+	C	96	13	0.135	0	0	T	83	M	0.081	0.218	1.11067e-12	0	2.07246e-12	12.5688	gcgctctcacCgccgcggccc	m5C_89915
chr10	30811181	+	C	91	11	0.121	0	0	T	80	M	0.069	0.204	1.51895e-10	0	2.8225e-10	7.43648	ctctcaccgcCgcggcccggg	m5C_89881
chr10	30811186	+	C	91	28	0.308	0	0	T	63	M	0.222	0.409	0	1.11355e-13	0	124.469	accgccgcggCccgggttcga	m5C_89939
chr10	30811187	+	C	93	75	0.806	0	0	C	75	M	0.715	0.874	0	4.58529e-09	0	1072.01	ccgccgcggcCcgggttcgat	m5C_89937
chr10	30811188	+	C	92	82	0.891	0	0	C	82	M	0.811	0.94	0	1.11046e-08	0	1330.63	cgccgcggccCgggttcgatt	m5C_89869
chr10	37136612	+	C	29	3	0.103	0	0	T	26	M	0.036	0.264	0.000194461	1e-06	0.0002651	0.39874	ttttcggggtCtcgctgctgg	m5C_89551
chr10	38965744	+	C	34	7	0.206	0	0	T	27	M	0.103	0.368	1.43996e-09	3.4167e-07	2.66833e-09	6.4054	tggatggaagCgaaagacaag	m5C_92969
chr10	40076711	-	C	12	2	0.167	0	0	T	10	M	0.047	0.448	0.000205616	0.0001	0.000279417	0.34631	agagtgggggCagcagaagct	m5C_97226
chr10	40076732	-	C	11	2	0.182	0	0	T	9	M	0.051	0.477	0.000155373	0.0001	0.000212071	0.39127	ttcccagcacCaaagagaaag	m5C_97655
chr10	40076733	-	C	12	3	0.25	0	0	T	9	M	0.089	0.532	4.64228e-06	0.000298	8.04771e-06	1.42302	gttcccagcaCcaaagagaaa	m5C_97153
chr10	40141876	-	C	12	2	0.167	0	0	T	10	M	0.047	0.448	0.000205616	0.0001	0.000279417	0.34631	acgaggtcagCgggcagtgag	m5C_97624
chr10	40141946	-	C	27	4	0.148	0	0	T	23	M	0.059	0.325	6.7187e-06	3.97e-06	1.16171e-05	1.22404	cgctccgctgCccggcccggg	m5C_97274
chr10	40141971	-	C	22	3	0.136	0	0	T	19	M	0.047	0.333	6.33295e-05	1e-06	0.000104413	0.59813	cgcccgggccCgcgccctcgg	m5C_97056
chr10	40142008	-	C	15	5	0.333	0	0	T	10	M	0.152	0.583	4.63214e-09	0.00098015	8.56762e-09	6.32405	gagcccgccgCcgagcgggag	m5C_97488
chr10	40142025	-	C	11	2	0.182	0	0	T	9	M	0.051	0.477	0.000155373	0.0001	0.000212071	0.39127	tggtgccgtcCcaggaggagc	m5C_97551
chr10	40258517	+	C	12	5	0.417	0	0	T	7	M	0.193	0.68	8.77507e-10	0.00098015	1.6268e-09	8.75142	agagaagtttCtctgactgtg	m5C_96992
chr10	40258519	+	C	13	4	0.308	0	0	T	9	M	0.127	0.576	1.20373e-07	0.00059203	2.19999e-07	3.50969	agaagtttctCtgactgtgta	m5C_96446
chr10	40258523	+	C	14	6	0.429	0	0	T	8	M	0.214	0.674	3.22731e-11	0.00146045	6.00829e-11	13.4584	gtttctctgaCtgtgtagagc	m5C_96375
chr10	40258533	+	C	18	6	0.333	0	0	T	12	M	0.163	0.563	2.88935e-10	0.00146045	5.36556e-10	9.31706	ctgtgtagagCacccgaaacc	m5C_96516
chr10	40258535	+	C	25	7	0.28	0	0	T	18	M	0.143	0.476	9.29387e-11	3.39625e-05	1.72894e-10	10.0304	gtgtagagcaCccgaaaccac	m5C_96790
chr10	40258536	+	C	36	6	0.167	0	0	T	30	M	0.079	0.319	6.47291e-08	1.4761e-07	1.18546e-07	3.39475	tgtagagcacCcgaaaccacg	m5C_96178
chr10	40258537	+	C	47	7	0.149	0	0	T	40	M	0.074	0.277	2.22158e-08	2.06515e-09	4.08645e-08	3.96798	gtagagcaccCgaaaccacga	m5C_96843
chr10	40258543	+	C	136	19	0.14	0	0	T	117	M	0.091	0.208	0	0	0	34.6928	cacccgaaacCacgaggagga	m5C_96774
chr10	40258569	+	C	344	40	0.116	0	0	T	304	M	0.087	0.154	0	0	0	69.2508	agtgtcctttCctgagcgtga	m5C_96600
chr10	40258570	+	C	346	52	0.151	2	0.006	T	292	M	0.117	0.193	0	0	0	121.861	gtgtcctttcCtgagcgtgaa	m5C_96167
chr10	40258575	+	C	352	39	0.111	2	0.006	T	311	M	0.083	0.149	0	0	0	64.4205	ctttcctgagCgtgaagccgg	m5C_96208
chr10	40258583	+	C	314	48	0.153	0	0	T	266	M	0.117	0.197	0	0	0	112.587	agcgtgaagcCggcttttagt	m5C_96734
chr10	40258586	+	C	305	40	0.131	0	0	T	265	M	0.098	0.174	0	0	0	78.2473	gtgaagccggCttttagtgct	m5C_96229
chr10	40258595	+	C	278	38	0.137	0	0	T	240	M	0.101	0.182	0	0	0	76.9366	gcttttagtgCtgcattttgc	m5C_96597
chr10	40258605	+	C	228	24	0.105	0	0	T	204	M	0.072	0.152	0	0	0	34.4456	ctgcattttgCaactgctatc	m5C_96605
chr10	40258608	+	C	211	26	0.123	0	0	T	185	M	0.085	0.174	0	0	0	44.4567	cattttgcaaCtgctatctgc	m5C_96894
chr10	40258611	+	C	166	19	0.115	1	0.006	T	146	M	0.075	0.173	6.66134e-16	0	1.24703e-15	21.6176	tttgcaactgCtatctgccat	m5C_96156
chr10	40258615	+	C	169	38	0.225	0	0	T	131	M	0.168	0.294	0	0	0	128.005	caactgctatCtgccattgat	m5C_96379
chr10	40258618	+	C	166	33	0.2	1	0.006	T	132	M	0.146	0.268	0	0	0	96.4293	ctgctatctgCcattgatgat	m5C_96325
chr10	40258619	+	C	169	30	0.178	0	0	T	139	M	0.127	0.242	0	0	0	76.3605	tgctatctgcCattgatgatc	m5C_96414
chr10	40258629	+	C	205	44	0.216	1	0.005	T	160	M	0.165	0.277	0	0	0	145.004	cattgatgatCgttctcaact	m5C_96213
chr10	40258633	+	C	206	44	0.214	0	0	T	162	M	0.163	0.275	0	0	0	143.559	gatgatcgttCtcaactctct	m5C_96595
chr10	40258635	+	C	208	44	0.212	0	0	T	164	M	0.162	0.272	0	0	0	142.142	tgatcgttctCaactctcttg	m5C_96326
chr10	40258638	+	C	230	41	0.178	0	0	T	189	M	0.134	0.233	0	0	0	110.05	tcgttctcaaCtctcttgagg	m5C_96458
chr10	40258640	+	C	233	45	0.194	1	0.004	T	187	M	0.148	0.25	0	0	0	133.416	gttctcaactCtcttgagggt	m5C_96542
chr10	40258642	+	C	247	51	0.207	1	0.004	T	195	M	0.161	0.262	0	0	0	164.575	tctcaactctCttgagggttg	m5C_96942
chr10	40258665	+	C	235	41	0.174	0	0	T	194	M	0.131	0.228	0	0	0	107.657	agggagaggaCacagtctgag	m5C_96146
chr10	40258667	+	C	231	41	0.177	0	0	T	190	M	0.134	0.232	0	0	0	109.563	ggagaggacaCagtctgagtg	m5C_96720
chr10	40258671	+	C	224	58	0.259	0	0	T	166	M	0.206	0.32	0	0	0	238.923	aggacacagtCtgagtggttt	m5C_96813
chr10	41519576	+	C	15	2	0.133	0	0	T	13	M	0.037	0.379	0.000415803	0.0001	0.000516338	0.25264	ccgccacctgCctcgccgtgc	m5C_96241
chr10	41519579	+	C	15	2	0.133	0	0	T	13	M	0.037	0.379	0.000415803	0.0001	0.000516338	0.25264	ccacctgcctCgccgtgctct	m5C_96577
chr10	41519581	+	C	15	3	0.2	0	0	T	12	M	0.07	0.452	1.24976e-05	0.000298	2.12968e-05	1.03664	acctgcctcgCcgtgctctgc	m5C_96791
chr10	41519594	+	C	17	3	0.176	0	0	T	14	M	0.062	0.41	2.14448e-05	0.000298	3.60959e-05	0.86712	tgctctgcgtCtcggccgcgc	m5C_96275
chr10	41519650	+	C	10	1	0.1	0	0	T	9	M	0.018	0.404	0.0042662	0	0.00447177	0.04236	gaggtgccgaCcacgaccacc	m5C_96828
chr10	42502306	+	C	18	4	0.222	0	0	T	14	M	0.09	0.452	7.68604e-07	0.00059203	1.38946e-06	2.20134	ggagagaagcCcgcggctgcc	m5C_99308
chr10	42502315	+	C	20	3	0.15	0	0	T	17	M	0.052	0.36	4.26209e-05	1e-06	7.08929e-05	0.6866	cccgcggctgCcgcggcgaca	m5C_99219
chr10	42502321	+	C	20	2	0.1	0	0	T	18	M	0.028	0.301	0.00100358	0	0.00113905	0.16711	gctgccgcggCgacagcgaaa	m5C_98752
chr10	43579234	+	C	23	4	0.174	0	0	T	19	M	0.07	0.371	2.89528e-06	3.97e-06	5.10481e-06	1.54597	agagtcgcgcCgcgcgccgac	m5C_99332
chr10	45876039	+	C	14	3	0.214	0	0	T	11	M	0.076	0.476	9.23855e-06	0.000298	1.59412e-05	1.1435	accctggctgCcttgtgggaa	m5C_94904
chr10	54074744	-	C	19	8	0.421	0	0	T	11	M	0.231	0.637	8.43769e-14	0.00269008	1.57658e-13	24.2039	gggctcggggCgcgtgcggag	m5C_94313
chr10	54075077	-	C	13	2	0.154	0	0	T	11	M	0.043	0.422	0.000265305	0.0001	0.000359149	0.3094	ctgagcggctCggcgccgggc	m5C_94293
chr10	54075548	-	C	14	3	0.214	0	0	T	11	M	0.076	0.476	9.23855e-06	0.000298	1.59412e-05	1.1435	cccctacgcaCgcggcgccct	m5C_94461
chr10	56739292	-	C	17	17	1	0	0	C	17	M	0.816	1	0	0.012309	0	277.33	ctgaacttgaCtgcttcccaa	m5C_94839
chr10	56739302	-	C	18	18	1	0	0	C	18	M	0.824	1	0	0.0137565	0	296.682	ccttcctggtCtgaacttgac	m5C_94737
chr10	56739307	-	C	16	16	1	0	0	C	16	M	0.806	1	0	0.0109329	0	258.044	catccccttcCtggtctgaac	m5C_94827
chr10	56739308	-	C	18	18	1	0	0	C	18	M	0.824	1	0	0.0137565	0	296.682	tcatccccttCctggtctgaa	m5C_94766
chr10	58477464	+	C	10	1	0.1	0	0	T	9	M	0.018	0.404	0.0042662	0	0.00447177	0.04236	atggtggaaaCttgaattttg	m5C_109721
chr10	58479014	+	C	10	2	0.2	0	0	T	8	M	0.057	0.51	0.000113849	0.0001	0.000156184	0.44706	cattttgagcCagtagtgcag	m5C_109910
chr10	58479846	+	C	13	4	0.308	0	0	T	9	M	0.127	0.576	1.20373e-07	0.00059203	2.19999e-07	3.50969	cttcagttggCactgatgagg	m5C_109188
chr10	58494978	+	C	11	6	0.545	0	0	C	6	M	0.28	0.787	3.18601e-12	0.00146045	5.94157e-12	19.3206	gtgatttctgCccagtgctct	m5C_109848
chr10	58494979	+	C	12	8	0.667	0	0	C	8	M	0.391	0.862	2.22045e-16	0.00269008	4.15781e-16	48.9164	tgatttctgcCcagtgctctg	m5C_109109
chr10	58494980	+	C	11	6	0.545	0	0	C	6	M	0.28	0.787	3.18601e-12	0.00146045	5.94157e-12	19.3206	gatttctgccCagtgctctga	m5C_109229
chr10	58494985	+	C	10	7	0.7	0	0	C	7	M	0.397	0.892	4.44089e-15	0.00203104	8.30869e-15	39.8629	ctgcccagtgCtctgagtgtc	m5C_109200
chr10	58494987	+	C	12	7	0.583	0	0	C	7	M	0.32	0.807	4.77396e-14	0.00203104	8.92256e-14	29.7934	gcccagtgctCtgagtgtcaa	m5C_109884
chr10	60173387	+	C	10	1	0.1	0	0	T	9	M	0.018	0.404	0.0042662	0	0.00447177	0.04236	ctttgatgttCtcgtttctct	m5C_103154
chr10	60173398	+	C	12	4	0.333	0	0	T	8	M	0.138	0.609	7.46971e-08	0.00059203	1.36706e-07	3.9373	tcgtttctctCtgctgccctt	m5C_102922
chr10	60295957	+	C	15	6	0.4	0	0	T	9	M	0.198	0.643	5.99831e-11	0.00146045	1.11629e-10	12.1586	gcaagaactaCgtggaccagt	m5C_103221
chr10	60300582	+	C	16	6	0.375	0	0	T	10	M	0.185	0.614	1.05705e-10	0.00146045	1.96477e-10	11.0619	tattggagatCctcgtggaag	m5C_102402
chr10	60300601	+	C	20	8	0.4	0	0	T	12	M	0.219	0.613	1.52101e-13	0.00269008	2.84132e-13	22.4368	agtgatggatCctggatttgt	m5C_102774
chr10	60300617	+	C	18	5	0.278	0	0	T	13	M	0.125	0.509	1.67438e-08	0.00098015	3.08098e-08	4.85992	tttgtgtgctCggtaagccgc	m5C_103141
chr10	60300788	+	C	18	5	0.278	0	0	T	13	M	0.125	0.509	1.67438e-08	0.00098015	3.08098e-08	4.85992	ttggagtttgCccttctgcct	m5C_102765
chr10	60300810	+	C	32	10	0.312	0	0	T	22	M	0.18	0.486	1.06581e-14	2.00128e-06	1.99307e-14	25.0836	taagctgctgCtgggaaccga	m5C_102454
chr10	60302387	+	C	23	6	0.261	0	0	T	17	M	0.125	0.465	2.1303e-09	1.95536e-05	3.94403e-09	6.52888	tcctgcacggCtttcccacca	m5C_102656
chr10	60302392	+	C	23	4	0.174	0	0	T	19	M	0.07	0.371	2.89528e-06	3.97e-06	5.10481e-06	1.54597	cacggctttcCcaccacctgt	m5C_102981
chr10	61105501	-	C	17	6	0.353	0	0	T	11	M	0.173	0.587	1.78128e-10	0.00146045	3.30954e-10	10.1253	agagccatctCcaggaacaca	m5C_103632
chr10	61147534	-	C	20	2	0.1	0	0	T	18	M	0.028	0.301	0.00100358	0	0.00113905	0.16711	gccgggtccaCagcctgagga	m5C_103611
chr10	61452583	-	C	20	2	0.1	0	0	T	18	M	0.028	0.301	0.00100358	0	0.00113905	0.16711	gccgccgccgCcgctgctgca	m5C_103912
chr10	61452586	-	C	19	4	0.211	0	0	T	15	M	0.085	0.433	1.03444e-06	0.00059203	1.8355e-06	2.0368	gccgccgccgCcgccgctgct	m5C_103741
chr10	61452589	-	C	20	3	0.15	0	0	T	17	M	0.052	0.36	4.26209e-05	1e-06	7.08929e-05	0.6866	gccgccgccgCcgccgccgct	m5C_103550
chr10	61452600	-	C	20	3	0.15	0	0	T	17	M	0.052	0.36	4.26209e-05	1e-06	7.08929e-05	0.6866	ccgccgccgcCgccgccgccg	m5C_103295
chr10	61648720	+	C	18	2	0.111	0	0	T	16	M	0.031	0.328	0.00072916	0.0001	0.000857291	0.19462	cggtgcatctCcgacaccatg	m5C_102512
chr10	62231130	-	C	10	1	0.1	0	0	T	9	M	0.018	0.404	0.0042662	0	0.00447177	0.04236	cccgcagcccCgcgcgggagc	m5C_101352
chr10	62231132	-	C	10	1	0.1	0	0	T	9	M	0.018	0.404	0.0042662	0	0.00447177	0.04236	gccccgcagcCccgcgcggga	m5C_101545
chr10	62391405	-	C	26	7	0.269	0	0	T	19	M	0.137	0.461	1.33054e-10	3.39625e-05	2.47259e-10	9.47401	cctgatcgacCtcacccggca	m5C_101323
chr10	62765578	-	C	12	7	0.583	0	0	C	7	M	0.32	0.807	4.77396e-14	0.00203104	8.92256e-14	29.7934	atgaactgaaCtcttccttga	m5C_102164
chr10	62765583	-	C	30	10	0.333	0	0	T	20	M	0.192	0.512	4.66294e-15	2.00128e-06	8.72382e-15	27.5596	acataatgaaCtgaactcttc	m5C_101287
chr10	62765592	-	C	44	10	0.227	0	0	T	34	M	0.128	0.37	5.66214e-13	2.41678e-08	1.05711e-12	15.7274	cagtgtggaaCataatgaact	m5C_101294
chr10	62765602	-	C	45	10	0.222	0	0	T	35	M	0.125	0.363	7.42517e-13	2.41678e-08	1.38608e-12	15.2157	tgctgaaatgCagtgtggaac	m5C_101273
chr10	62765610	-	C	43	6	0.14	0	0	T	37	M	0.066	0.273	2.35028e-07	5.95e-10	4.28063e-07	2.60739	tattccattgCtgaaatgcag	m5C_102289
chr10	62765615	-	C	47	8	0.17	0	0	T	39	M	0.089	0.301	9.67033e-10	5.4612e-09	1.79265e-09	6.40846	aatcctattcCattgctgaaa	m5C_101245
chr10	62765616	-	C	45	10	0.222	0	0	T	35	M	0.125	0.363	7.42517e-13	2.41678e-08	1.38608e-12	15.2157	aaatcctattCcattgctgaa	m5C_102174
chr10	62765621	-	C	43	7	0.163	0	0	T	36	M	0.081	0.3	1.06155e-08	2.06515e-09	1.95547e-08	4.53052	tgtgtaaatcCtattccattg	m5C_101629
chr10	62765622	-	C	46	9	0.196	0	0	T	37	M	0.107	0.332	2.93551e-11	1.21854e-08	5.46564e-11	10.0957	atgtgtaaatCctattccatt	m5C_102002
chr10	63017536	-	C	10	3	0.3	0	0	T	7	M	0.108	0.603	2.00128e-06	0.000298	3.53344e-06	1.84277	tgacaggatgCgagatggaag	m5C_101729
chr10	63017543	-	C	10	1	0.1	0	0	T	9	M	0.018	0.404	0.0042662	0	0.00447177	0.04236	gctttgatgaCaggatgcgag	m5C_102129
chr10	67034624	-	C	14	2	0.143	0	0	T	12	M	0.04	0.399	0.000335142	0.0001	0.000417416	0.27863	ttagcagctgCagccgccgtc	m5C_105771
chr10	67034649	-	C	13	2	0.154	0	0	T	11	M	0.043	0.422	0.000265305	0.0001	0.000359149	0.3094	gaattttggaCggcaaggttt	m5C_105896
chr10	67218987	+	C	10	1	0.1	0	0	T	9	M	0.018	0.404	0.0042662	0	0.00447177	0.04236	cacgtggtgaCaaaacggcgg	m5C_105370
chr10	67218992	+	C	10	2	0.2	0	0	T	8	M	0.057	0.51	0.000113849	0.0001	0.000156184	0.44706	ggtgacaaaaCggcggaaacc	m5C_105124
chr10	67218995	+	C	13	2	0.154	0	0	T	11	M	0.043	0.422	0.000265305	0.0001	0.000359149	0.3094	gacaaaacggCggaaacctga	m5C_105120
chr10	67219002	+	C	20	4	0.2	0	0	T	16	M	0.081	0.416	1.3678e-06	3.97e-06	2.42115e-06	1.89187	cggcggaaacCtgaggaggcc	m5C_105049
chr10	67219022	+	C	11	2	0.182	0	0	T	9	M	0.051	0.477	0.000155373	0.0001	0.000212071	0.39127	cgagaagaggCtgagcatgaa	m5C_105096
chr10	67226217	+	C	11	2	0.182	0	0	T	9	M	0.051	0.477	0.000155373	0.0001	0.000212071	0.39127	tccaggcactCtggcctgtag	m5C_105179
chr10	67226222	+	C	11	2	0.182	0	0	T	9	M	0.051	0.477	0.000155373	0.0001	0.000212071	0.39127	gcactctggcCtgtagtaaga	m5C_105320
chr10	67226805	+	C	15	3	0.2	0	0	T	12	M	0.07	0.452	1.24976e-05	0.000298	2.12968e-05	1.03664	taaaaagaagCagaacgacct	m5C_105381
chr10	67226813	+	C	21	5	0.238	0	0	T	16	M	0.106	0.451	4.76985e-08	9.8506e-06	8.75514e-08	3.89059	agcagaacgaCctgcagaaga	m5C_105330
chr10	69958978	+	C	13	2	0.154	0	0	T	11	M	0.043	0.422	0.000265305	0.0001	0.000359149	0.3094	gagaacttatCgtccttcgga	m5C_104610
chr10	69959042	+	C	12	2	0.167	0	0	T	10	M	0.047	0.448	0.000205616	0.0001	0.000279417	0.34631	aaacgaagacCtcgcggagct	m5C_104399
chr10	70142640	+	C	11	2	0.182	0	0	T	9	M	0.051	0.477	0.000155373	0.0001	0.000212071	0.39127	aaaatccaggCcttgcagaag	m5C_106075
chr10	70142661	+	C	16	4	0.25	0	0	T	12	M	0.102	0.495	3.98432e-07	0.00059203	7.23028e-07	2.60642	gagaaagaaaCcctcgccgtg	m5C_106562
chr10	70142668	+	C	17	3	0.176	0	0	T	14	M	0.062	0.41	2.14448e-05	0.000298	3.60959e-05	0.86712	aaaccctcgcCgtgaattacg	m5C_106450
chr10	70142677	+	C	15	2	0.133	0	0	T	13	M	0.037	0.379	0.000415803	0.0001	0.000516338	0.25264	ccgtgaattaCgagaaggaag	m5C_106456
chr10	70175144	+	C	23	7	0.304	0	0	T	16	M	0.156	0.509	4.28899e-11	3.39625e-05	7.98366e-11	11.3242	agagcgagtcCagcctggaga	m5C_106614
chr10	71347932	+	C	17	4	0.235	0	0	T	13	M	0.096	0.473	5.59754e-07	0.00059203	1.01482e-06	2.38949	tgacgcctgaCgccgagtgtc	m5C_106070
chr10	71347950	+	C	18	2	0.111	0	0	T	16	M	0.031	0.328	0.00072916	0.0001	0.000857291	0.19462	gtcgccgcccCgatggccgcc	m5C_106346
chr10	71347956	+	C	17	4	0.235	0	0	T	13	M	0.096	0.473	5.59754e-07	0.00059203	1.01482e-06	2.38949	gccccgatggCcgccgagccc	m5C_106157
chr10	71347957	+	C	17	3	0.176	0	0	T	14	M	0.062	0.41	2.14448e-05	0.000298	3.60959e-05	0.86712	ccccgatggcCgccgagcccc	m5C_106311
chr10	71347959	+	C	16	2	0.125	0	0	T	14	M	0.035	0.36	0.000507942	0.0001	0.000629214	0.23044	ccgatggccgCcgagccccca	m5C_106417
chr10	71347978	+	C	18	4	0.222	0	0	T	14	M	0.09	0.452	7.68604e-07	0.00059203	1.38946e-06	2.20134	cagcgctgcgCctgcggccgc	m5C_106698
chr10	75245959	+	C	23	6	0.261	0	0	T	17	M	0.125	0.465	2.1303e-09	1.95536e-05	3.94403e-09	6.52888	ccgtcgcttgCctgacagaac	m5C_108016
chr10	75245960	+	C	24	3	0.125	0	0	T	21	M	0.043	0.31	9.05376e-05	1e-06	0.000137841	0.52694	cgtcgcttgcCtgacagaacg	m5C_107207
chr10	75245964	+	C	23	3	0.13	0	0	T	20	M	0.045	0.321	7.60525e-05	1e-06	0.00012526	0.56069	gcttgcctgaCagaacggatt	m5C_108109
chr10	75246398	+	C	10	1	0.1	0	0	T	9	M	0.018	0.404	0.0042662	0	0.00447177	0.04236	agagcgcagcCaccacatgga	m5C_107306
chr10	75246403	+	C	14	2	0.143	0	0	T	12	M	0.04	0.399	0.000335142	0.0001	0.000417416	0.27863	gcagccaccaCatggagcgga	m5C_107332
chr10	75246436	+	C	16	2	0.125	0	0	T	14	M	0.035	0.36	0.000507942	0.0001	0.000629214	0.23044	agcagaagggCaaagcggccc	m5C_107070
chr10	75246444	+	C	14	3	0.214	0	0	T	11	M	0.076	0.476	9.23855e-06	0.000298	1.59412e-05	1.1435	ggcaaagcggCcctggcagcc	m5C_107589
chr10	75246453	+	C	13	2	0.154	0	0	T	11	M	0.043	0.422	0.000265305	0.0001	0.000359149	0.3094	gccctggcagCcacattggag	m5C_107259
chr10	75246454	+	C	12	2	0.167	0	0	T	10	M	0.047	0.448	0.000205616	0.0001	0.000279417	0.34631	ccctggcagcCacattggagg	m5C_107738
chr10	75573633	+	C	10	3	0.3	0	0	T	7	M	0.108	0.603	2.00128e-06	0.000298	3.53344e-06	1.84277	gtagcctgctCtagcagttca	m5C_107571
chr10	75586105	+	C	12	5	0.417	0	0	T	7	M	0.193	0.68	8.77507e-10	0.00098015	1.6268e-09	8.75142	cgttggagaaCatgccgcctc	m5C_107601
chr10	75586160	+	C	20	5	0.25	0	0	T	15	M	0.112	0.469	3.43642e-08	9.8506e-06	6.31325e-08	4.17456	caccgccaagCtgcgggaagc	m5C_107016
chr10	76608148	-	C	16	5	0.312	0	0	T	11	M	0.142	0.556	7.348e-09	0.00098015	1.35781e-08	5.76056	tcctgaggggCctcgaggcct	m5C_112243
chr10	77592975	+	C	14	7	0.5	0	0	CT	7	M	0.268	0.732	2.84661e-13	0.00203104	5.31637e-13	23.5347	gatgagcgggCcatgagagag	m5C_111471
chr10	77616170	+	C	14	2	0.143	0	0	T	12	M	0.04	0.399	0.000335142	0.0001	0.000417416	0.27863	gatgaggacaCcattgatgta	m5C_111681
chr10	77616187	+	C	14	2	0.143	0	0	T	12	M	0.04	0.399	0.000335142	0.0001	0.000417416	0.27863	tgtattccagCagcagacagg	m5C_111225
chr10	77616190	+	C	14	2	0.143	0	0	T	12	M	0.04	0.399	0.000335142	0.0001	0.000417416	0.27863	attccagcagCagacaggagg	m5C_111388
chr10	77616210	+	C	10	1	0.1	0	0	T	9	M	0.018	0.404	0.0042662	0	0.00447177	0.04236	gatcagcctcCcgagggagcg	m5C_110967
chr10	77616211	+	C	10	1	0.1	0	0	T	9	M	0.018	0.404	0.0042662	0	0.00447177	0.04236	atcagcctccCgagggagcgt	m5C_111376
chr10	78352248	-	C	32	4	0.125	0	0	T	28	M	0.05	0.281	1.60766e-05	1e-08	2.73719e-05	0.95302	ccgcgcgcgcCcgacgcgaga	m5C_120353
chr10	78352257	-	C	28	4	0.143	0	0	T	24	M	0.057	0.315	8.11149e-06	3.97e-06	1.40176e-05	1.1605	gggcccaggcCgcgcgcgccc	m5C_120863
chr10	78352262	-	C	29	4	0.138	0	0	T	25	M	0.055	0.306	9.72017e-06	3.97e-06	1.67654e-05	1.10218	gggccgggccCaggccgcgcg	m5C_121432
chr10	78352269	-	C	23	4	0.174	0	0	T	19	M	0.07	0.371	2.89528e-06	3.97e-06	5.10481e-06	1.54597	cagggccgggCcgggcccagg	m5C_120443
chr10	79682323	+	C	32	5	0.156	0	0	T	27	M	0.069	0.318	7.24836e-07	4.96e-08	1.31099e-06	2.10726	ctccccctgcCggcgcgcgac	m5C_119581
chr10	79682335	+	C	29	3	0.103	0	0	T	26	M	0.036	0.264	0.000194461	1e-06	0.0002651	0.39874	gcgcgcgaccCggtccgtctc	m5C_119028
chr10	79682347	+	C	27	4	0.148	0	0	T	23	M	0.059	0.325	6.7187e-06	3.97e-06	1.16171e-05	1.22404	gtccgtctcgCgagctcgcgc	m5C_119490
chr10	79682375	+	C	13	2	0.154	0	0	T	11	M	0.043	0.422	0.000265305	0.0001	0.000359149	0.3094	gcggcccggcCcggccccggg	m5C_119435
chr10	79682376	+	C	11	2	0.182	0	0	T	9	M	0.051	0.477	0.000155373	0.0001	0.000212071	0.39127	cggcccggccCggccccgggc	m5C_119257
chr10	79710290	+	C	103	11	0.107	0	0	T	92	M	0.061	0.181	6.59019e-10	0	1.22222e-09	6.12888	ggaaagaaatCagagcattcc	m5C_119145
chr10	79711943	+	C	34	5	0.147	0	0	T	29	M	0.064	0.301	1.05748e-06	4.96e-08	1.87615e-06	1.92698	ctgctggaacCcccccaaata	m5C_119351
chr10	79821077	+	C	13	3	0.231	0	0	T	10	M	0.082	0.503	6.65202e-06	0.000298	1.15056e-05	1.27035	cgccaggactCtgcggcacct	m5C_119153
chr10	79821091	+	C	11	2	0.182	0	0	T	9	M	0.051	0.477	0.000155373	0.0001	0.000212071	0.39127	ggcacctggtCaggtaagcga	m5C_120050
chr10	79826695	+	C	18	7	0.389	0	0	T	11	M	0.203	0.614	4.00224e-12	0.00203104	7.46266e-12	16.2001	gagacaggggCcgcccatccc	m5C_120011
chr10	79830097	+	C	58	7	0.121	0	0	T	51	M	0.06	0.229	1.22812e-07	6.94e-12	2.24441e-07	2.88844	aggatgaaaaCtgagactgga	m5C_119631
chr10	79978431	-	C	11	2	0.182	0	0	T	9	M	0.051	0.477	0.000155373	0.0001	0.000212071	0.39127	catcgccttcCccgcagcgcc	m5C_121311
chr10	79978435	-	C	17	2	0.118	0	0	T	15	M	0.033	0.343	0.000612192	0.0001	0.00072113	0.21129	tggccatcgcCttccccgcag	m5C_120683
chr10	79978441	-	C	20	3	0.15	0	0	T	17	M	0.052	0.36	4.26209e-05	1e-06	7.08929e-05	0.6866	tgaacatggcCatcgccttcc	m5C_121428
chr10	79978442	-	C	19	2	0.105	0	0	T	17	M	0.029	0.314	0.000859433	0.0001	0.00100875	0.18001	atgaacatggCcatcgccttc	m5C_120856
chr10	79978467	-	C	19	3	0.158	0	0	T	16	M	0.055	0.376	3.43703e-05	0.000298	5.72469e-05	0.73926	agtggacctgCtgcagatgct	m5C_121433
chr10	79978561	-	C	13	2	0.154	0	0	T	11	M	0.043	0.422	0.000265305	0.0001	0.000359149	0.3094	accaccagatCttcgtcttca	m5C_120282
chr10	80056239	+	C	44	6	0.136	0	0	T	38	M	0.064	0.267	2.7706e-07	5.95e-10	5.04228e-07	2.51918	aagtgtgtgcCcctacaccga	m5C_134951
chr10	80056379	+	C	53	8	0.157	2	0.038	T	43	M	0.082	0.28	2.08264e-09	2.75221e-11	3.85604e-09	5.67355	gtccagaggcCtgtggccctg	m5C_134960
chr10	80056386	+	C	51	8	0.157	0	0	T	43	M	0.082	0.28	2.08264e-09	2.75221e-11	3.85604e-09	5.67355	ggcctgtggcCctgggctcga	m5C_135036
chr10	80116602	+	C	12	2	0.167	0	0	T	10	M	0.047	0.448	0.000205616	0.0001	0.000279417	0.34631	gggacgaggaCaaagagtggg	m5C_132816
chr10	80125509	+	C	10	1	0.1	0	0	T	9	M	0.018	0.404	0.0042662	0	0.00447177	0.04236	gcgtatgtggCatgcaggaga	m5C_135659
chr10	80125522	+	C	12	2	0.167	0	0	T	10	M	0.047	0.448	0.000205616	0.0001	0.000279417	0.34631	gcaggagatgCtggacagtgt	m5C_133274
chr10	80126741	+	C	10	1	0.1	0	0	T	9	M	0.018	0.404	0.0042662	0	0.00447177	0.04236	acttcaccatCccttgtgact	m5C_135221
chr10	80126742	+	C	10	2	0.2	0	0	T	8	M	0.057	0.51	0.000113849	0.0001	0.000156184	0.44706	cttcaccatcCcttgtgactg	m5C_134306
chr10	80142410	+	C	17	4	0.235	0	0	T	13	M	0.096	0.473	5.59754e-07	0.00059203	1.01482e-06	2.38949	ggccgcctcgCttgcccagtg	m5C_135587
chr10	80142477	+	C	17	3	0.176	0	0	T	14	M	0.062	0.41	2.14448e-05	0.000298	3.60959e-05	0.86712	tgttgcccgcCtcactgcttc	m5C_132696
chr10	80142505	+	C	23	3	0.13	0	0	T	20	M	0.045	0.321	7.60525e-05	1e-06	0.00012526	0.56069	gggcctgcgcCgcctgatgct	m5C_133525
chr10	80142531	+	C	20	3	0.15	0	0	T	17	M	0.052	0.36	4.26209e-05	1e-06	7.08929e-05	0.6866	cgcgtacataCgccgaggccg	m5C_133693
chr10	80142568	+	C	37	4	0.111	1	0.027	T	32	M	0.044	0.253	2.91128e-05	1e-08	4.89004e-05	0.79951	cgccgccgggCccggacagat	m5C_131769
chr10	80150128	+	C	15	5	0.333	0	0	T	10	M	0.152	0.583	4.63214e-09	0.00098015	8.56762e-09	6.32405	gggcccccggCggcgcctgcg	m5C_134514
chr10	80150204	+	C	13	4	0.308	0	0	T	9	M	0.127	0.576	1.20373e-07	0.00059203	2.19999e-07	3.50969	tacggggaccCgctacgacct	m5C_132647
chr10	80150213	+	C	17	3	0.176	0	0	T	14	M	0.062	0.41	2.14448e-05	0.000298	3.60959e-05	0.86712	ccgctacgacCtgtcggtgcc	m5C_132680
chr10	80294068	+	C	20	5	0.25	0	0	T	15	M	0.112	0.469	3.43642e-08	9.8506e-06	6.31325e-08	4.17456	cccgattcatCcccctcaagt	m5C_134659
chr10	80330278	+	C	13	4	0.308	0	0	T	9	M	0.127	0.576	1.20373e-07	0.00059203	2.19999e-07	3.50969	aacagaagaaCgtggccaccg	m5C_135629
chr10	80404230	-	C	15	4	0.267	0	0	T	11	M	0.109	0.52	2.76218e-07	0.00059203	5.02732e-07	2.8589	gtgtgggccaCggactggcgg	m5C_137792
chr10	80433435	-	C	18	2	0.111	0	0	T	16	M	0.031	0.328	0.00072916	0.0001	0.000857291	0.19462	tgcgcgctccCgccgcccacg	m5C_138011
chr10	80586857	-	C	18	3	0.167	0	0	T	15	M	0.058	0.392	2.73522e-05	0.000298	4.59607e-05	0.79896	ggcgcgggccCggtgcccgcc	m5C_137119
chr10	80712798	-	C	13	2	0.154	0	0	T	11	M	0.043	0.422	0.000265305	0.0001	0.000359149	0.3094	agaagaagacCaaagagagag	m5C_138476
chr10	80712819	-	C	12	2	0.167	0	0	T	10	M	0.047	0.448	0.000205616	0.0001	0.000279417	0.34631	gcaagaagccCaagaagaagg	m5C_138116
chr10	80712846	-	C	12	2	0.167	0	0	T	10	M	0.047	0.448	0.000205616	0.0001	0.000279417	0.34631	agggtgtgctCggggtagaga	m5C_136357
chr10	81084527	-	C	17	4	0.235	0	0	T	13	M	0.096	0.473	5.59754e-07	0.00059203	1.01482e-06	2.38949	gtctctgggaCctgggcttcc	m5C_137297
chr10	81092545	-	C	20	4	0.2	0	0	T	16	M	0.081	0.416	1.3678e-06	3.97e-06	2.42115e-06	1.89187	aagaggctgcCacaggcacgg	m5C_138897
chr10	81092561	-	C	21	3	0.143	0	0	T	18	M	0.05	0.346	5.22305e-05	1e-06	8.67524e-05	0.63986	gtgacagggaCccgaaaagag	m5C_136571
chr10	81106062	+	C	10	2	0.2	0	0	T	8	M	0.057	0.51	0.000113849	0.0001	0.000156184	0.44706	caccttctgcCcggcctaggc	m5C_134509
chr10	81106067	+	C	10	1	0.1	0	0	T	9	M	0.018	0.404	0.0042662	0	0.00447177	0.04236	tctgcccggcCtaggccgcag	m5C_132508
chr10	81106210	+	C	11	2	0.182	0	0	T	9	M	0.051	0.477	0.000155373	0.0001	0.000212071	0.39127	cgccgagggcCcgtcccccac	m5C_132937
chr10	81144294	+	C	10	2	0.2	0	0	T	8	M	0.057	0.51	0.000113849	0.0001	0.000156184	0.44706	tgggcgacatCctgagtgcag	m5C_134454
chr10	81144295	+	C	10	2	0.2	0	0	T	8	M	0.057	0.51	0.000113849	0.0001	0.000156184	0.44706	gggcgacatcCtgagtgcagc	m5C_133942
chr10	81144307	+	C	15	3	0.2	0	0	T	12	M	0.07	0.452	1.24976e-05	0.000298	2.12968e-05	1.03664	gagtgcagcaCggctgctgga	m5C_134027
chr10	81144321	+	C	14	3	0.214	0	0	T	11	M	0.076	0.476	9.23855e-06	0.000298	1.59412e-05	1.1435	tgctggagatCccggccgtga	m5C_131721
chr10	81144322	+	C	15	3	0.2	0	0	T	12	M	0.07	0.452	1.24976e-05	0.000298	2.12968e-05	1.03664	gctggagatcCcggccgtgag	m5C_132118
chr10	81144326	+	C	16	4	0.25	0	0	T	12	M	0.102	0.495	3.98432e-07	0.00059203	7.23028e-07	2.60642	gagatcccggCcgtgagccac	m5C_133997
chr10	81144327	+	C	16	3	0.188	0	0	T	13	M	0.066	0.43	1.65306e-05	0.000298	2.81124e-05	0.94556	agatcccggcCgtgagccacg	m5C_131684
chr10	81144342	+	C	17	2	0.118	0	0	T	15	M	0.033	0.343	0.000612192	0.0001	0.00072113	0.21129	gccacgtgtgCgccgacctgc	m5C_131859
chr10	81144344	+	C	15	3	0.2	0	0	T	12	M	0.07	0.452	1.24976e-05	0.000298	2.12968e-05	1.03664	cacgtgtgcgCcgacctgctg	m5C_134907
chr10	81144345	+	C	14	2	0.143	0	0	T	12	M	0.04	0.399	0.000335142	0.0001	0.000417416	0.27863	acgtgtgcgcCgacctgctgg	m5C_133980
chr10	81144352	+	C	12	3	0.25	0	0	T	9	M	0.089	0.532	4.64228e-06	0.000298	8.04771e-06	1.42302	cgccgacctgCtggagcgtca	m5C_133354
chr10	81144443	+	C	10	3	0.3	0	0	T	7	M	0.108	0.603	2.00128e-06	0.000298	3.53344e-06	1.84277	ctgctgcgtgCcaaggagtac	m5C_135530
chr10	81144454	+	C	10	1	0.1	0	0	T	9	M	0.018	0.404	0.0042662	0	0.00447177	0.04236	caaggagtacCtggagttctt	m5C_135166
chr10	81144648	+	C	10	1	0.1	0	0	T	9	M	0.018	0.404	0.0042662	0	0.00447177	0.04236	ggcccccagcCggcgatggag	m5C_132256
chr10	81144682	+	C	10	2	0.2	0	0	T	8	M	0.057	0.51	0.000113849	0.0001	0.000156184	0.44706	taccccagggCtgtggcctga	m5C_135241
chr10	81144688	+	C	10	1	0.1	0	0	T	9	M	0.018	0.404	0.0042662	0	0.00447177	0.04236	agggctgtggCctgagagaga	m5C_135829
chr10	81144689	+	C	10	2	0.2	0	0	T	8	M	0.057	0.51	0.000113849	0.0001	0.000156184	0.44706	gggctgtggcCtgagagagat	m5C_133503
chr10	81178950	+	C	24	17	0.708	0	0	C	17	M	0.508	0.851	0	0.000612192	0	172.829	atctctgaccCaccatgatga	m5C_132264
chr10	81178952	+	C	32	20	0.625	0	0	C	20	M	0.453	0.771	0	4.26209e-05	0	181.016	ctctgacccaCcatgatgacg	m5C_135664
chr10	81178953	+	C	34	21	0.618	0	0	C	21	M	0.45	0.761	0	5.22305e-05	0	189.171	tctgacccacCatgatgacgg	m5C_135204
chr10	81178961	+	C	42	20	0.476	0	0	T	22	M	0.334	0.623	0	1.3678e-06	0	133.437	accatgatgaCggaaattctt	m5C_132568
chr10	81178969	+	C	44	20	0.455	0	0	T	24	M	0.317	0.599	0	1.3678e-06	0	126.82	gacggaaattCttcactttga	m5C_132840
chr10	81178972	+	C	44	21	0.477	0	0	T	23	M	0.338	0.621	0	1.78033e-06	0	141.77	ggaaattcttCactttgacct	m5C_134972
chr10	81178974	+	C	41	19	0.463	0	0	T	22	M	0.321	0.613	0	1.03444e-06	0	121.813	aaattcttcaCtttgacctga	m5C_135873
chr10	81178980	+	C	41	19	0.463	0	0	T	22	M	0.321	0.613	0	1.03444e-06	0	121.813	ttcactttgaCctgatgtctg	m5C_135687
chr10	81178981	+	C	41	23	0.561	0	0	C	23	M	0.41	0.701	0	2.89528e-06	0	188.785	tcactttgacCtgatgtctgt	m5C_133969
chr10	81178988	+	C	33	16	0.485	0	0	T	17	M	0.325	0.648	0	1.65306e-05	0	104.012	gacctgatgtCtgttgaagaa	m5C_134013
chr10	81179000	+	C	30	10	0.333	0	0	T	20	M	0.192	0.512	4.66294e-15	2.00128e-06	8.72382e-15	27.5596	gttgaagaaaCtcagtgtctg	m5C_134884
chr10	81179002	+	C	31	10	0.323	0	0	T	21	M	0.186	0.499	7.10543e-15	2.00128e-06	1.32916e-14	26.2725	tgaagaaactCagtgtctgag	m5C_134756
chr10	81179008	+	C	26	8	0.308	0	0	T	18	M	0.165	0.5	2.67975e-12	5.39333e-05	4.9981e-12	15.2759	aactcagtgtCtgagactgtg	m5C_134203
chr10	81179356	+	C	39	6	0.158	1	0.026	T	32	M	0.074	0.304	9.61614e-08	1.4761e-07	1.75889e-07	3.13397	gtactttgatCcggccaatgg	m5C_135512
chr10	81179357	+	C	39	4	0.103	0	0	T	35	M	0.041	0.236	4.33685e-05	1e-08	7.21232e-05	0.70874	tactttgatcCggccaatggc	m5C_135509
chr10	81179360	+	C	40	7	0.175	0	0	T	33	M	0.087	0.32	5.78213e-09	2.06515e-09	1.0688e-08	5.04301	tttgatccggCcaatggcaag	m5C_135729
chr10	81179418	+	C	12	2	0.167	0	0	T	10	M	0.047	0.448	0.000205616	0.0001	0.000279417	0.34631	ttccccgcacCttctgccagc	m5C_135131
chr10	81179425	+	C	13	2	0.154	0	0	T	11	M	0.043	0.422	0.000265305	0.0001	0.000359149	0.3094	caccttctgcCagctcatcct	m5C_131665
chr10	81179434	+	C	18	2	0.111	0	0	T	16	M	0.031	0.328	0.00072916	0.0001	0.000857291	0.19462	ccagctcatcCtggaccccat	m5C_132040
chr10	81179555	+	C	22	3	0.136	0	0	T	19	M	0.047	0.333	6.33295e-05	1e-06	0.000104413	0.59813	tgttcgacgcCatcatgaact	m5C_132552
chr10	81179646	+	C	40	4	0.1	0	0	T	36	M	0.04	0.231	4.91544e-05	0	8.17202e-05	0.68209	ggagggcaagCcattgctcaa	m5C_134251
chr10	81179659	+	C	45	5	0.111	0	0	T	40	M	0.048	0.235	5.8291e-06	1e-10	1.00966e-05	1.26683	ttgctcaaggCtgtgatgcgc	m5C_135623
chr10	81179672	+	C	62	9	0.145	0	0	T	53	M	0.078	0.253	6.69354e-10	3.53717e-13	1.24135e-09	6.4646	tgatgcgccgCtggctgcctg	m5C_134652
chr10	81179692	+	C	57	6	0.105	0	0	T	51	M	0.049	0.211	1.70637e-06	9.99978e-13	3.01917e-06	1.70075	gcaggggacgCcctcctgcag	m5C_134844
chr10	81179697	+	C	54	6	0.111	0	0	T	48	M	0.052	0.222	1.17334e-06	9.99978e-13	2.08143e-06	1.84783	ggacgccctcCtgcagatgat	m5C_135427
chr10	81179711	+	C	38	4	0.108	1	0.026	T	33	M	0.043	0.247	3.33833e-05	1e-08	5.60521e-05	0.76729	agatgatcacCatccacttac	m5C_134616
chr10	81179715	+	C	31	4	0.129	0	0	T	27	M	0.051	0.289	1.36779e-05	1e-08	2.33e-05	0.99891	gatcaccatcCacttaccatc	m5C_133807
chr10	81179717	+	C	37	4	0.108	0	0	T	33	M	0.043	0.247	3.33833e-05	1e-08	5.60521e-05	0.76729	tcaccatccaCttaccatccc	m5C_132596
chr10	81179722	+	C	29	3	0.103	0	0	T	26	M	0.036	0.264	0.000194461	1e-06	0.0002651	0.39874	atccacttacCatcccccgtc	m5C_132583
chr10	81179728	+	C	17	2	0.118	0	0	T	15	M	0.033	0.343	0.000612192	0.0001	0.00072113	0.21129	ttaccatcccCcgtcactgca	m5C_135760
chr10	81179773	+	C	44	5	0.114	0	0	T	39	M	0.05	0.24	5.09525e-06	1e-10	8.83085e-06	1.31069	tacgaggggcCtcccgacgat	m5C_135718
chr10	81180318	+	C	87	12	0.138	0	0	T	75	M	0.081	0.226	5.137e-12	2.22045e-16	9.57774e-12	10.9321	tcagccctgtCgtccgtgtgg	m5C_134346
chr10	81180640	+	C	13	5	0.385	0	0	T	8	M	0.177	0.645	1.6157e-09	0.00098015	2.99331e-09	7.78475	ccttaaggacCtggaggagga	m5C_132139
chr10	81181016	+	C	12	5	0.417	0	0	T	7	M	0.193	0.68	8.77507e-10	0.00098015	1.6268e-09	8.75142	atgagtgggaCgttgctgaag	m5C_133396
chr10	81283591	-	C	11	2	0.182	0	0	T	9	M	0.051	0.477	0.000155373	0.0001	0.000212071	0.39127	cccgccgcggCttcggcatag	m5C_137283
chr10	81393100	+	C	79	12	0.152	0	0	T	67	M	0.089	0.247	1.4273e-12	4.77396e-14	2.66281e-12	12.6626	gccatggacaCcttgggcagg	m5C_135168
chr10	81393101	+	C	80	10	0.125	0	0	T	70	M	0.069	0.215	5.55819e-10	0	1.0315e-09	6.41698	ccatggacacCttgggcaggc	m5C_131641
chr10	81393114	+	C	89	11	0.124	0	0	T	78	M	0.07	0.208	1.16412e-10	0	2.16364e-10	7.69665	gggcaggctgCtgctgctggc	m5C_132637
chr10	81394809	+	C	202	24	0.119	0	0	T	178	M	0.081	0.171	0	0	0	38.9539	agaaggtggaCaggaagggcg	m5C_133064
chr10	81394860	+	C	116	16	0.138	0	0	T	100	M	0.087	0.212	3.9968e-15	0	7.47824e-15	19.9774	aaaaggagtcCtcagatgagg	m5C_135648
chr10	81395154	+	C	27	5	0.185	0	0	T	22	M	0.082	0.367	2.47138e-07	9.8506e-06	4.50016e-07	2.70248	tgtcacctgaCtgtcccctat	m5C_135145
chr10	81532416	-	C	10	1	0.1	0	0	T	9	M	0.018	0.404	0.0042662	0	0.00447177	0.04236	acccgtttgaCctggagaaca	m5C_136804
chr10	81532424	-	C	10	2	0.2	0	0	T	8	M	0.057	0.51	0.000113849	0.0001	0.000156184	0.44706	catcgagtacCcgtttgacct	m5C_136568
chr10	81532441	-	C	11	2	0.182	0	0	T	9	M	0.051	0.477	0.000155373	0.0001	0.000212071	0.39127	gtgcccaccaCtggcatcatc	m5C_138778
chr10	81532448	-	C	15	3	0.2	0	0	T	12	M	0.07	0.452	1.24976e-05	0.000298	2.12968e-05	1.03664	ggtacgcgtgCccaccactgg	m5C_136631
chr10	81532477	-	C	12	2	0.167	0	0	T	10	M	0.047	0.448	0.000205616	0.0001	0.000279417	0.34631	tacctgcccaCccagcaggat	m5C_138378
chr10	81532484	-	C	13	4	0.308	0	0	T	9	M	0.127	0.576	1.20373e-07	0.00059203	2.19999e-07	3.50969	agtaggctacCtgcccaccca	m5C_137388
chr10	81532495	-	C	12	2	0.167	0	0	T	10	M	0.047	0.448	0.000205616	0.0001	0.000279417	0.34631	cgcatcgccaCagtaggctac	m5C_138458
chr10	81532516	-	C	17	2	0.118	0	0	T	15	M	0.033	0.343	0.000612192	0.0001	0.00072113	0.21129	agctacttgaCggacgtggac	m5C_138078
chr10	81533261	-	C	19	2	0.105	0	0	T	17	M	0.029	0.314	0.000859433	0.0001	0.00100875	0.18001	ctatctgactCggctaagtag	m5C_136726
chr10	81533267	-	C	25	6	0.24	0	0	T	19	M	0.115	0.434	4.10445e-09	1.95536e-05	7.59333e-09	5.78492	ttccagctatCtgactcggct	m5C_136510
chr10	81533271	-	C	28	5	0.179	0	0	T	23	M	0.079	0.356	3.11854e-07	9.8506e-06	5.67413e-07	2.56286	ggagttccagCtatctgactc	m5C_136732
chr10	81533283	-	C	26	3	0.115	0	0	T	23	M	0.04	0.29	0.000125364	1e-06	0.000171861	0.46859	cgatcgcaggCgggagttcca	m5C_137761
chr10	81533289	-	C	30	3	0.1	0	0	T	27	M	0.035	0.256	0.000222598	0	0.000302332	0.37912	gtgttacgatCgcaggcggga	m5C_138056
chr10	81533312	-	C	25	3	0.12	0	0	T	22	M	0.042	0.3	0.000106926	1e-06	0.000147302	0.49637	tggagtgaccCtggtgtccag	m5C_137990
chr10	81533336	-	C	10	1	0.1	0	0	T	9	M	0.018	0.404	0.0042662	0	0.00447177	0.04236	tatgtgaatgCcatcaagacg	m5C_136805
chr10	81533388	-	C	17	2	0.118	0	0	T	15	M	0.033	0.343	0.000612192	0.0001	0.00072113	0.21129	actcctgatcCgggaggtcga	m5C_138362
chr10	81533389	-	C	17	2	0.118	0	0	T	15	M	0.033	0.343	0.000612192	0.0001	0.00072113	0.21129	cactcctgatCcgggaggtcg	m5C_137878
chr10	81533395	-	C	14	2	0.143	0	0	T	12	M	0.04	0.399	0.000335142	0.0001	0.000417416	0.27863	ccaatgcactCctgatccggg	m5C_138178
chr10	81544820	-	C	40	5	0.125	0	0	T	35	M	0.055	0.261	2.86697e-06	1e-10	5.05649e-06	1.51296	agcgcgacgcCcggcgcgagc	m5C_137722
chr10	81544837	-	C	18	4	0.222	0	0	T	14	M	0.09	0.452	7.68604e-07	0.00059203	1.38946e-06	2.20134	acagctgcggCgggacaagcg	m5C_139311
chr10	81544840	-	C	16	2	0.125	0	0	T	14	M	0.035	0.36	0.000507942	0.0001	0.000629214	0.23044	gaaacagctgCggcgggacaa	m5C_136110
chr10	81544865	-	C	20	2	0.1	0	0	T	18	M	0.028	0.301	0.00100358	0	0.00113905	0.16711	cgaagcgcatCaacgcggaga	m5C_139397
chr10	81544897	-	C	37	4	0.108	0	0	T	33	M	0.043	0.247	3.33833e-05	1e-08	5.60521e-05	0.76729	ggcgtgttgcCtgagcgacga	m5C_137068
chr10	81544929	-	C	43	6	0.14	0	0	T	37	M	0.066	0.273	2.35028e-07	5.95e-10	4.28063e-07	2.60739	aggaccgcgaCgatgactctg	m5C_136565
chr10	81544958	-	C	24	4	0.167	0	0	T	20	M	0.067	0.359	3.62685e-06	3.97e-06	6.38152e-06	1.45338	agaggtagggCcgggccggcg	m5C_136265
chr10	81544981	-	C	16	2	0.125	0	0	T	14	M	0.035	0.36	0.000507942	0.0001	0.000629214	0.23044	ccgtggccttCggggaaccgg	m5C_136497
chr10	81544984	-	C	16	3	0.188	0	0	T	13	M	0.066	0.43	1.65306e-05	0.000298	2.81124e-05	0.94556	gggccgtggcCttcggggaac	m5C_137825
chr10	81544985	-	C	15	2	0.133	0	0	T	13	M	0.037	0.379	0.000415803	0.0001	0.000516338	0.25264	cgggccgtggCcttcggggaa	m5C_138874
chr10	81544996	-	C	16	3	0.188	0	0	T	13	M	0.066	0.43	1.65306e-05	0.000298	2.81124e-05	0.94556	gcctctggggCcgggccgtgg	m5C_139346
chr10	81545002	-	C	20	5	0.25	0	0	T	15	M	0.112	0.469	3.43642e-08	9.8506e-06	6.31325e-08	4.17456	ggacgcgcctCtggggccggg	m5C_139341
chr10	81545016	-	C	19	3	0.158	0	0	T	16	M	0.055	0.376	3.43703e-05	0.000298	5.72469e-05	0.73926	acggcgcggaCggtggacgcg	m5C_138650
chr10	81545025	-	C	19	3	0.158	0	0	T	16	M	0.055	0.376	3.43703e-05	0.000298	5.72469e-05	0.73926	ctgcgctgcaCggcgcggacg	m5C_138331
chr10	81545030	-	C	20	4	0.2	0	0	T	16	M	0.081	0.416	1.3678e-06	3.97e-06	2.42115e-06	1.89187	ggcggctgcgCtgcacggcgc	m5C_138595
chr10	81559552	+	C	23	3	0.13	0	0	T	20	M	0.045	0.321	7.60525e-05	1e-06	0.00012526	0.56069	acgcggggccCcggagctgtc	m5C_135481
chr10	81561221	+	C	20	7	0.35	0	0	T	13	M	0.181	0.567	1.13178e-11	3.39625e-05	2.10874e-11	13.8834	ccccgcagggCtcctcccacc	m5C_131585
chr10	86698420	-	C	57	10	0.175	0	0	T	47	M	0.098	0.294	1.2087e-11	2.02894e-10	2.25196e-11	10.7198	tgttgaggagCccttggaaga	m5C_115009
chr10	86704315	-	C	73	13	0.178	0	0	T	60	M	0.107	0.281	2.13163e-14	1.23013e-13	3.98527e-14	19.0404	ggctcaaggaCagatgatgaa	m5C_115159
chr10	86705320	-	C	22	3	0.136	0	0	T	19	M	0.047	0.333	6.33295e-05	1e-06	0.000104413	0.59813	tctgctgtgtCctgctgacct	m5C_115000
chr10	86705326	-	C	24	3	0.125	0	0	T	21	M	0.043	0.31	9.05376e-05	1e-06	0.000137841	0.52694	tgggcctctgCtgtgtcctgc	m5C_115320
chr10	86705332	-	C	20	2	0.1	0	0	T	18	M	0.028	0.301	0.00100358	0	0.00113905	0.16711	gggtgttgggCctctgctgtg	m5C_115256
chr10	86705357	-	C	18	2	0.111	0	0	T	16	M	0.031	0.328	0.00072916	0.0001	0.000857291	0.19462	cggccacgcaCcatgagggtc	m5C_114973
chr10	86705372	-	C	16	2	0.125	0	0	T	14	M	0.035	0.36	0.000507942	0.0001	0.000629214	0.23044	ggacttgcgaCtcgccggcca	m5C_115065
chr10	86705388	-	C	15	2	0.133	0	0	T	13	M	0.037	0.379	0.000415803	0.0001	0.000516338	0.25264	ctcctgagacCgaaaaggact	m5C_115252
chr10	86705395	-	C	18	2	0.111	0	0	T	16	M	0.031	0.328	0.00072916	0.0001	0.000857291	0.19462	gaggcggctcCtgagaccgaa	m5C_114934
chr10	86705396	-	C	17	2	0.118	0	0	T	15	M	0.033	0.343	0.000612192	0.0001	0.00072113	0.21129	ggaggcggctCctgagaccga	m5C_115098
chr10	86705398	-	C	18	2	0.111	0	0	T	16	M	0.031	0.328	0.00072916	0.0001	0.000857291	0.19462	gtggaggcggCtcctgagacc	m5C_115175
chr10	86705421	-	C	15	2	0.133	0	0	T	13	M	0.037	0.379	0.000415803	0.0001	0.000516338	0.25264	agcttagactCgggattgggg	m5C_115265
chr10	86705423	-	C	13	2	0.154	0	0	T	11	M	0.043	0.422	0.000265305	0.0001	0.000359149	0.3094	ggagcttagaCtcgggattgg	m5C_114998
chr10	91117220	-	C	42	7	0.167	0	0	T	35	M	0.083	0.306	8.71769e-09	2.06515e-09	1.61056e-08	4.69155	agaggctgggCttcagaggtg	m5C_118211
chr10	91117275	-	C	94	13	0.138	0	0	T	81	M	0.083	0.222	8.24119e-13	0	1.53835e-12	12.9816	tctgtggtctCtgtgctgaat	m5C_118475
chr10	91117295	-	C	89	12	0.135	0	0	T	77	M	0.079	0.221	6.92846e-12	2.22045e-16	1.29157e-11	10.5579	tcgtctcccaCcctgctgact	m5C_118457
chr10	91118292	-	C	102	12	0.118	0	0	T	90	M	0.069	0.194	4.08462e-11	0	7.60371e-11	8.55133	tgtgcggacaCgtctgtggat	m5C_118586
chr10	91118298	-	C	172	25	0.146	1	0.006	T	146	M	0.101	0.207	0	0	0	50.5143	gactggtgtgCggacacgtct	m5C_118266
chr10	91118309	-	C	175	18	0.103	0	0	T	157	M	0.066	0.157	2.79776e-14	0	5.23021e-14	16.115	tgtcaggactCgactggtgtg	m5C_118683
chr10	91118311	-	C	171	23	0.135	0	0	T	148	M	0.091	0.194	0	0	0	42.0097	actgtcaggaCtcgactggtg	m5C_118463
chr10	91118316	-	C	165	18	0.109	0	0	T	147	M	0.07	0.166	9.4369e-15	0	1.76516e-14	17.7037	gtgttactgtCaggactcgac	m5C_118516
chr10	91118387	-	C	18	3	0.167	0	0	T	15	M	0.058	0.392	2.73522e-05	0.000298	4.59607e-05	0.79896	gcatgtgagaCtaatatacct	m5C_118700
chr10	91118402	-	C	17	3	0.176	0	0	T	14	M	0.062	0.41	2.14448e-05	0.000298	3.60959e-05	0.86712	gtgcttgagtCattggcatgt	m5C_118716
chr10	91118435	-	C	16	2	0.125	0	0	T	14	M	0.035	0.36	0.000507942	0.0001	0.000629214	0.23044	cgtccagcaaCtttgttggtt	m5C_118392
chr10	91118457	-	C	14	2	0.143	0	0	T	12	M	0.04	0.399	0.000335142	0.0001	0.000417416	0.27863	cttgtggttcCagtccaagaa	m5C_118320
chr10	91118467	-	C	15	2	0.133	0	0	T	13	M	0.037	0.379	0.000415803	0.0001	0.000516338	0.25264	cttcttgtttCttgtggttcc	m5C_118834
chr10	91118477	-	C	45	6	0.133	0	0	T	39	M	0.063	0.262	3.25242e-07	5.95e-10	5.91735e-07	2.43567	tacctgtaaaCttcttgtttc	m5C_118787
chr10	91118484	-	C	58	10	0.172	0	0	T	48	M	0.096	0.289	1.47796e-11	2.02894e-10	2.75337e-11	10.445	tgagttctacCtgtaaacttc	m5C_118658
chr10	91123587	-	C	38	4	0.105	0	0	T	34	M	0.042	0.241	3.81235e-05	1e-08	6.34735e-05	0.73709	ccccggcgttCccgccacctg	m5C_118824
chr10	91123607	-	C	38	6	0.158	0	0	T	32	M	0.074	0.304	9.61614e-08	1.4761e-07	1.75889e-07	3.13397	cccgcagtccCccagctccgc	m5C_118494
chr10	91123664	-	C	16	5	0.312	0	0	T	11	M	0.142	0.556	7.348e-09	0.00098015	1.35781e-08	5.76056	gggcgaacccCttcaacgcgc	m5C_118686
chr10	91123677	-	C	15	2	0.133	0	0	T	13	M	0.037	0.379	0.000415803	0.0001	0.000516338	0.25264	gcgcacctggCgcgggcgaac	m5C_118520
chr10	91181413	-	C	16	3	0.188	0	0	T	13	M	0.066	0.43	1.65306e-05	0.000298	2.81124e-05	0.94556	acgtcggggtCatagtttttc	m5C_118642
chr10	91181422	-	C	41	6	0.146	0	0	T	35	M	0.069	0.284	1.66866e-07	5.95e-10	3.04217e-07	2.7995	gttcgaatcaCgtcggggtca	m5C_118248
chr10	91181429	-	C	43	5	0.116	0	0	T	38	M	0.051	0.245	4.43822e-06	1e-10	7.70743e-06	1.35703	gctgcgtgttCgaatcacgtc	m5C_118198
chr10	91181435	-	C	45	7	0.156	0	0	T	38	M	0.077	0.288	1.55016e-08	2.06515e-09	2.85311e-08	4.23416	cagaaggctgCgtgttcgaat	m5C_118319
chr10	91181438	-	C	45	7	0.156	0	0	T	38	M	0.077	0.288	1.55016e-08	2.06515e-09	2.85311e-08	4.23416	gatcagaaggCtgcgtgttcg	m5C_118623
chr10	91182121	-	C	373	368	0.987	0	0	C	368	M	0.969	0.994	0	0	0	7131.9	cgcgggagacCggggttcaat	m5C_118881
chr10	91182122	-	C	372	49	0.132	0	0	T	323	M	0.101	0.17	0	0	0	99.0655	acgcgggagaCcggggttcaa	m5C_118862
chr10	91182131	-	C	236	209	0.886	0	0	C	209	M	0.839	0.92	0	0	0	3505.61	ccgcctgtcaCgcgggagacc	m5C_118399
chr10	91182137	-	C	171	20	0.118	2	0.012	T	149	M	0.078	0.176	0	0	0	31.1713	gtatccccgcCtgtcacgcgg	m5C_118806
chr10	91182138	-	C	155	20	0.129	0	0	T	135	M	0.085	0.191	0	0	0	34.0414	agtatccccgCctgtcacgcg	m5C_118350
chr10	91182140	-	C	116	15	0.129	0	0	T	101	M	0.08	0.202	6.76126e-14	0	1.26355e-13	15.7947	ttagtatcccCgcctgtcacg	m5C_118294
chr10	91182141	-	C	95	12	0.126	0	0	T	83	M	0.074	0.208	1.62642e-11	0	3.02987e-11	9.54881	gttagtatccCcgcctgtcac	m5C_118620
chr10	91182142	-	C	88	14	0.159	0	0	T	74	M	0.097	0.25	1.59872e-14	1.88738e-15	2.98918e-14	18.7736	ggttagtatcCccgcctgtca	m5C_118869
chr10	91182143	-	C	82	11	0.136	1	0.012	T	70	M	0.078	0.227	3.73432e-11	0	6.9519e-11	8.89586	tggttagtatCcccgcctgtc	m5C_118719
chr10	91182164	-	C	27	12	0.444	0	0	T	15	M	0.276	0.627	0	0.000205616	0	66.2054	cacagctcctCgttagtatag	m5C_118461
chr10	91182166	-	C	28	9	0.321	0	0	T	19	M	0.179	0.507	1.11355e-13	8.02948e-05	2.08046e-13	20.9063	cccacagctcCtcgttagtat	m5C_118488
chr10	91182167	-	C	28	10	0.357	0	0	T	18	M	0.207	0.542	1.77636e-15	0.000113849	3.32432e-15	30.5418	ccccacagctCctcgttagta	m5C_118611
chr10	93452984	-	C	18	2	0.111	0	0	T	16	M	0.031	0.328	0.00072916	0.0001	0.000857291	0.19462	gattccccgaCggggaggtac	m5C_117582
chr10	93452988	-	C	19	2	0.105	0	0	T	17	M	0.029	0.314	0.000859433	0.0001	0.00100875	0.18001	gttcgattccCcgacggggag	m5C_117697
chr10	93453002	-	C	19	18	0.947	0	0	C	18	M	0.754	0.991	0	0.0137565	0	271.299	cgcgggagacCggggttcgat	m5C_117419
chr10	93453003	-	C	18	16	0.889	0	0	C	16	M	0.672	0.969	0	0.0109329	0	215.039	acgcgggagaCcggggttcga	m5C_117552
chr10	93453012	-	C	12	12	1	0	0	C	12	M	0.757	1	0	0.00617454	0	181.8	ccgcctgtcaCgcgggagacc	m5C_117548
chr10	93453472	+	C	17	5	0.294	0	0	T	12	M	0.133	0.531	1.12588e-08	0.00098015	2.0737e-08	5.27773	ggtagagtgtCtgggtgctgg	m5C_117192
chr10	93453483	+	C	20	5	0.25	0	0	T	15	M	0.112	0.469	3.43642e-08	9.8506e-06	6.31325e-08	4.17456	tgggtgctggCtgacgtgcgg	m5C_117126
chr10	93453494	+	C	19	4	0.211	0	0	T	15	M	0.085	0.433	1.03444e-06	0.00059203	1.8355e-06	2.0368	tgacgtgcggCggatctccca	m5C_117080
chr10	93453502	+	C	11	2	0.182	0	0	T	9	M	0.051	0.477	0.000155373	0.0001	0.000212071	0.39127	ggcggatctcCcacaaccatg	m5C_117155
chr10	93453630	+	C	16	2	0.125	0	0	T	14	M	0.035	0.36	0.000507942	0.0001	0.000629214	0.23044	gacggccgcgCtcacggtcca	m5C_117196
chr10	93588116	-	C	11	5	0.455	0	0	T	6	M	0.213	0.72	4.42543e-10	0.00098015	8.21477e-10	9.94847	cagagtctacCcctcaacccc	m5C_117622
chr10	93588120	-	C	11	4	0.364	0	0	T	7	M	0.152	0.646	4.39389e-08	0.00059203	8.06652e-08	4.46321	tatacagagtCtacccctcaa	m5C_117461
chr10	93589553	-	C	14	3	0.214	0	0	T	11	M	0.076	0.476	9.23855e-06	0.000298	1.59412e-05	1.1435	gcagcgctcgCcggtggtcgc	m5C_117482
chr10	94295257	-	C	11	11	1	0	0	C	11	M	0.741	1	0	0.00517972	0	163.055	ggccaggattCctgcctaact	m5C_125397
chr10	94295272	-	C	12	12	1	0	0	C	12	M	0.757	1	0	0.00617454	0	181.8	cccacacagcCcagtggccag	m5C_125494
chr10	94295278	-	C	12	7	0.583	0	0	C	7	M	0.32	0.807	4.77396e-14	0.00203104	8.92256e-14	29.7934	ccctcccccaCacagcccagt	m5C_125117
chr10	94295280	-	C	12	12	1	0	0	C	12	M	0.757	1	0	0.00617454	0	181.8	gcccctccccCacacagccca	m5C_125045
chr10	94295281	-	C	13	13	1	0	0	C	13	M	0.772	1	0	0.00724894	0	200.694	tgcccctcccCcacacagccc	m5C_125194
chr10	94295282	-	C	12	11	0.917	0	0	C	11	M	0.646	0.985	0	0.00517972	0	142.145	gtgcccctccCccacacagcc	m5C_125486
chr10	95549787	-	C	34	7	0.206	0	0	T	27	M	0.103	0.368	1.43996e-09	3.4167e-07	2.66833e-09	6.4054	tgggaagactCcgtgaatata	m5C_124991
chr10	95563768	-	C	10	4	0.4	0	0	T	6	M	0.168	0.687	2.41678e-08	0.039404	4.44379e-08	5.12387	ctgcaggagcCcggctctagg	m5C_125318
chr10	95563861	-	C	12	3	0.25	0	0	T	9	M	0.089	0.532	4.64228e-06	0.000298	8.04771e-06	1.42302	cccaccggcgCccgagcatcg	m5C_125435
chr10	98994682	+	C	23	7	0.304	0	0	T	16	M	0.156	0.509	4.28899e-11	3.39625e-05	7.98366e-11	11.3242	gagatgcaacCtctgaagagt	m5C_122962
chr10	102490333	-	C	16	3	0.188	0	0	T	13	M	0.066	0.43	1.65306e-05	0.000298	2.81124e-05	0.94556	tgtcagaaggCtgagagaaga	m5C_115624
chr10	102490340	-	C	27	4	0.148	0	0	T	23	M	0.059	0.325	6.7187e-06	3.97e-06	1.16171e-05	1.22404	acctgcttgtCagaaggctga	m5C_115574
chr10	102490349	-	C	27	4	0.148	0	0	T	23	M	0.059	0.325	6.7187e-06	3.97e-06	1.16171e-05	1.22404	agtgtgtggaCctgcttgtca	m5C_115564
chr10	105040354	+	C	10	7	0.7	0	0	C	7	M	0.397	0.892	4.44089e-15	0.00203104	8.30869e-15	39.8629	tccagatgtgCtgacccctgt	m5C_123699
chr10	105040358	+	C	11	7	0.636	0	0	C	7	M	0.354	0.848	1.59872e-14	0.00203104	2.98918e-14	34.1674	gatgtgctgaCccctgtgatt	m5C_123635
chr10	105040359	+	C	11	7	0.636	0	0	C	7	M	0.354	0.848	1.59872e-14	0.00203104	2.98918e-14	34.1674	atgtgctgacCcctgtgattt	m5C_123625
chr10	105040360	+	C	11	8	0.727	0	0	C	8	M	0.434	0.903	0	0.00269008	0	69.4959	tgtgctgaccCctgtgatttt	m5C_123606
chr10	105040361	+	C	11	7	0.636	0	0	C	7	M	0.354	0.848	1.59872e-14	0.00203104	2.98918e-14	34.1674	gtgctgacccCtgtgattttt	m5C_123714
chr10	105040373	+	C	11	6	0.545	0	0	C	6	M	0.28	0.787	3.18601e-12	0.00146045	5.94157e-12	19.3206	gtgattttttCcaaatgcagg	m5C_123617
chr10	105040374	+	C	11	2	0.182	0	0	T	9	M	0.051	0.477	0.000155373	0.0001	0.000212071	0.39127	tgattttttcCaaatgcaggg	m5C_123693
chr10	105040388	+	C	11	2	0.182	0	0	T	9	M	0.051	0.477	0.000155373	0.0001	0.000212071	0.39127	tgcagggaaaCtcgactgcat	m5C_123719
chr10	105040393	+	C	16	3	0.188	0	0	T	13	M	0.066	0.43	1.65306e-05	0.000298	2.81124e-05	0.94556	ggaaactcgaCtgcataattt	m5C_123684
chr10	105040396	+	C	17	2	0.118	0	0	T	15	M	0.033	0.343	0.000612192	0.0001	0.00072113	0.21129	aactcgactgCataatttgtg	m5C_123727
chr10	105040418	+	C	17	3	0.176	0	0	T	14	M	0.062	0.41	2.14448e-05	0.000298	3.60959e-05	0.86712	tagtggggggCtgtgttcatg	m5C_123638
chr10	105238255	+	C	33	13	0.394	0	0	T	20	M	0.247	0.563	0	6.65202e-06	0	64.1755	atcgaaccatCtagtagctgg	m5C_123582
chr10	108214444	+	C	13	2	0.154	0	0	T	11	M	0.043	0.422	0.000265305	0.0001	0.000359149	0.3094	ggagacacacCtttagatatt	m5C_126291
chr10	108234096	+	C	15	3	0.2	0	0	T	12	M	0.07	0.452	1.24976e-05	0.000298	2.12968e-05	1.03664	agaagcatgtCggattttagt	m5C_126384
chr10	108241208	+	C	14	2	0.143	0	0	T	12	M	0.04	0.399	0.000335142	0.0001	0.000417416	0.27863	aggaagaaggCaagaaggacg	m5C_126416
chr10	108241226	+	C	14	2	0.143	0	0	T	12	M	0.04	0.399	0.000335142	0.0001	0.000417416	0.27863	acgagtcgagCtgttccagtg	m5C_126665
chr10	108241253	+	C	10	1	0.1	0	0	T	9	M	0.018	0.404	0.0042662	0	0.00447177	0.04236	acgaggaggaCgattcagagt	m5C_126625
chr10	108241258	+	C	10	1	0.1	0	0	T	9	M	0.018	0.404	0.0042662	0	0.00447177	0.04236	gaggacgattCagagtcagag	m5C_126615
chr10	108274141	+	C	10	1	0.1	0	0	T	9	M	0.018	0.404	0.0042662	0	0.00447177	0.04236	gctctaggaaCgaagagctct	m5C_126413
chr10	111481494	+	C	43	31	0.721	0	0	C	31	M	0.573	0.833	0	1.36779e-05	0	355.314	gagtaaaccaCcccctggcaa	m5C_125653
chr10	111481495	+	C	45	33	0.733	0	0	C	33	M	0.59	0.84	0	1.87906e-05	0	389.142	agtaaaccacCccctggcaat	m5C_125873
chr10	111481496	+	C	46	35	0.761	0	0	C	35	M	0.621	0.861	0	2.52784e-05	0	434.452	gtaaaccaccCcctggcaatg	m5C_125880
chr10	111481497	+	C	45	33	0.733	0	0	C	33	M	0.59	0.84	0	1.87906e-05	0	389.142	taaaccacccCctggcaatgg	m5C_125923
chr10	111481498	+	C	46	36	0.783	0	0	C	36	M	0.644	0.877	0	2.91128e-05	0	463.867	aaaccaccccCtggcaatggg	m5C_125589
chr10	111481502	+	C	45	33	0.733	0	0	C	33	M	0.59	0.84	0	1.87906e-05	0	389.142	caccccctggCaatgggcaga	m5C_125724
chr10	111481509	+	C	53	33	0.623	0	0	C	33	M	0.488	0.741	0	8.78354e-07	0	322.124	tggcaatgggCagagagacac	m5C_125943
chr10	111481517	+	C	69	33	0.478	0	0	T	36	M	0.365	0.594	0	3.40076e-08	0	240.692	ggcagagagaCaccttgttaa	m5C_125532
chr10	111481519	+	C	71	38	0.535	0	0	C	38	M	0.42	0.646	0	3.74285e-09	0	319.497	cagagagacaCcttgttaatg	m5C_125743
chr10	111481520	+	C	69	32	0.464	0	0	T	37	M	0.351	0.58	0	2.70295e-08	0	224.73	agagagacacCttgttaatgg	m5C_125947
chr10	111481538	+	C	69	34	0.493	0	0	T	35	M	0.378	0.608	0	4.24511e-08	0	257.259	tggtgttgttCttatatcagc	m5C_125878
chr10	111481545	+	C	70	34	0.486	0	0	T	36	M	0.372	0.6	0	1.43996e-09	0	253.271	gttcttatatCagccaggggc	m5C_125728
chr10	111481548	+	C	68	30	0.441	0	0	T	38	M	0.329	0.559	0	1.66374e-08	0	197.676	cttatatcagCcaggggcaga	m5C_125719
chr10	111481549	+	C	69	33	0.485	1	0.014	T	35	M	0.371	0.602	0	3.40076e-08	0	244.534	ttatatcagcCaggggcagag	m5C_125894
chr10	111481555	+	C	71	36	0.507	0	0	C	36	M	0.393	0.62	0	2.35758e-09	0	283.256	cagccaggggCagagtagatg	m5C_125866
chr10	111481571	+	C	47	39	0.83	0	0	C	39	M	0.699	0.911	0	4.33685e-05	0	544.908	agatggtagtCctttgttcat	m5C_125727
chr10	111481572	+	C	45	37	0.822	0	0	C	37	M	0.687	0.907	0	3.33833e-05	0	508.157	gatggtagtcCtttgttcatc	m5C_125555
chr10	111481579	+	C	41	36	0.878	0	0	C	36	M	0.745	0.947	0	2.91128e-05	0	536.08	gtcctttgttCatcctagctt	m5C_125794
chr10	111481582	+	C	43	37	0.86	0	0	C	37	M	0.727	0.934	0	3.33833e-05	0	538.247	ctttgttcatCctagcttgat	m5C_125649
chr10	111481583	+	C	41	36	0.878	0	0	C	36	M	0.745	0.947	0	2.91128e-05	0	536.08	tttgttcatcCtagcttgatg	m5C_125614
chr10	111481587	+	C	42	37	0.881	0	0	C	37	M	0.75	0.948	0	3.33833e-05	0	554.995	ttcatcctagCttgatgcctg	m5C_125775
chr10	111481594	+	C	40	35	0.875	0	0	C	35	M	0.739	0.945	0	2.52784e-05	0	517.213	tagcttgatgCctgccttggt	m5C_125633
chr10	111481595	+	C	39	35	0.897	0	0	C	35	M	0.764	0.959	0	0.000408712	0	534.946	agcttgatgcCtgccttggtg	m5C_125881
chr10	111481598	+	C	38	33	0.868	0	0	C	33	M	0.727	0.942	0	0.000324533	0	479.641	ttgatgcctgCcttggtggcc	m5C_125626
chr10	111481599	+	C	37	32	0.865	0	0	C	32	M	0.72	0.941	0	0.000287474	0	460.943	tgatgcctgcCttggtggcca	m5C_125825
chr10	111481607	+	C	40	37	0.925	0	0	C	37	M	0.801	0.974	0	0.000507408	0	593.002	gccttggtggCcaaagctgtt	m5C_125821
chr10	111481608	+	C	40	32	0.8	0	0	C	32	M	0.652	0.895	0	0.000287474	0	417.551	ccttggtggcCaaagctgttt	m5C_125768
chr10	111481613	+	C	36	32	0.889	0	0	C	32	M	0.747	0.956	0	0.000287474	0	477.983	gtggccaaagCtgtttcatgc	m5C_125610
chr10	111481619	+	C	37	34	0.919	0	0	C	34	M	0.787	0.972	0	0.000364891	0	535.153	aaagctgtttCatgcctaggg	m5C_125848
chr10	111481623	+	C	36	32	0.889	0	0	C	32	M	0.747	0.956	0	0.000287474	0	477.983	ctgtttcatgCctagggcaca	m5C_125920
chr10	111481624	+	C	35	33	0.943	0	0	C	33	M	0.814	0.984	0	0.000324533	0	537.191	tgtttcatgcCtagggcacaa	m5C_125731
chr10	111481630	+	C	33	30	0.909	0	0	C	30	M	0.764	0.969	0	0.000222598	0	458.562	atgcctagggCacaatacctc	m5C_125733
chr10	111481632	+	C	31	27	0.871	0	0	C	27	M	0.711	0.949	0	0.000145998	0	384.195	gcctagggcaCaatacctccc	m5C_125646
chr10	117287929	-	C	100	17	0.17	0	0	T	83	M	0.109	0.255	0	0	0	37.0378	tgagctgtgcCtgtcctgatc	m5C_274588
chr10	117287968	-	C	81	9	0.111	0	0	T	72	M	0.06	0.198	9.83936e-09	0	1.81763e-08	4.29259	aggatgttccCagtgtcatga	m5C_274402
chr10	117288126	-	C	50	8	0.16	0	0	T	42	M	0.083	0.285	1.73063e-09	2.75221e-11	3.20603e-09	5.84399	tttctgagggCacaggaatct	m5C_275214
chr10	117288223	-	C	113	13	0.115	0	0	T	100	M	0.068	0.187	1.08597e-11	0	2.02351e-11	9.76026	accagttgatCttgggaaaac	m5C_274291
chr10	117288410	-	C	78	10	0.128	0	0	T	68	M	0.071	0.22	4.20278e-10	4.44089e-15	7.80254e-10	6.67158	tgtgcaaagtCtcccttgtca	m5C_274909
chr10	117288481	-	C	82	10	0.122	0	0	T	72	M	0.068	0.21	7.29315e-10	0	1.35243e-09	6.17738	agtaacaggaCttcagcagaa	m5C_275129
chr10	117288486	-	C	79	17	0.218	1	0.013	T	61	M	0.141	0.322	0	2.24332e-12	0	47.8608	ctccaagtaaCaggacttcag	m5C_275249
chr10	117288621	-	C	53	8	0.154	1	0.019	T	44	M	0.08	0.275	2.49597e-09	2.75221e-11	4.62036e-09	5.51099	atgtcaaaacCgagatctgtc	m5C_275065
chr10	117292725	-	C	90	13	0.144	0	0	T	77	M	0.086	0.232	4.43645e-13	0	8.2836e-13	13.8747	tggatggctaCcgtggtgtca	m5C_274790
chr10	117292801	-	C	60	9	0.15	0	0	T	51	M	0.081	0.261	4.77978e-10	3.53717e-13	8.87178e-10	6.79249	ctcctgctttCtgtcactgcc	m5C_274282
chr10	117292812	-	C	59	10	0.169	0	0	T	49	M	0.095	0.285	1.80006e-11	2.02894e-10	3.35293e-11	10.1814	ctctgggactCctcctgcttt	m5C_274014
chr10	117355964	-	C	18	2	0.111	0	0	T	16	M	0.031	0.328	0.00072916	0.0001	0.000857291	0.19462	agagcgtgacCgagagcgaga	m5C_274785
chr10	117355982	-	C	16	2	0.125	0	0	T	14	M	0.035	0.36	0.000507942	0.0001	0.000629214	0.23044	ggaccgcgacCgtgaccgaga	m5C_274826
chr10	117355983	-	C	14	3	0.214	0	0	T	11	M	0.076	0.476	9.23855e-06	0.000298	1.59412e-05	1.1435	gggaccgcgaCcgtgaccgag	m5C_274241
chr10	117356000	-	C	13	3	0.231	0	0	T	10	M	0.082	0.503	6.65202e-06	0.000298	1.15056e-05	1.27035	agagagacacCgggatcggga	m5C_275198
chr10	117845880	-	C	21	4	0.19	0	0	T	17	M	0.077	0.4	1.78033e-06	3.97e-06	3.1487e-06	1.76336	ccgaagggaaCgcgcggcgac	m5C_275068
chr10	117845889	-	C	23	7	0.304	0	0	T	16	M	0.156	0.509	4.28899e-11	3.39625e-05	7.98366e-11	11.3242	agcagcgaccCgaagggaacg	m5C_273881
chr10	117845912	-	C	19	3	0.158	0	0	T	16	M	0.055	0.376	3.43703e-05	0.000298	5.72469e-05	0.73926	gcagagaccgCcgtggcgccg	m5C_274048
chr10	118859525	-	C	22	5	0.227	0	0	T	17	M	0.101	0.434	6.50248e-08	9.8506e-06	1.19067e-07	3.63762	tgctggcaatCtgaagagaga	m5C_128266
chr10	118868731	-	C	15	2	0.133	0	0	T	13	M	0.037	0.379	0.000415803	0.0001	0.000516338	0.25264	ctcccgccgcCtacccgaccg	m5C_127995
chr10	122985702	-	C	21	18	0.857	0	0	C	18	M	0.654	0.95	0	0.00072916	0	235.309	gtagtttgtgCtgttggtcgg	m5C_140304
chr10	122985737	-	C	10	2	0.2	0	0	T	8	M	0.057	0.51	0.000113849	0.0001	0.000156184	0.44706	ccgccggctcCcacaccatgg	m5C_140223
chr10	122985738	-	C	10	1	0.1	0	0	T	9	M	0.018	0.404	0.0042662	0	0.00447177	0.04236	tccgccggctCccacaccatg	m5C_140199
chr10	123016484	-	C	10	1	0.1	0	0	T	9	M	0.018	0.404	0.0042662	0	0.00447177	0.04236	agaggcagctCagcagaagca	m5C_140452
chr10	123016489	-	C	10	1	0.1	0	0	T	9	M	0.018	0.404	0.0042662	0	0.00447177	0.04236	aaagaagaggCagctcagcag	m5C_140098
chr10	123046304	-	C	14	2	0.143	0	0	T	12	M	0.04	0.399	0.000335142	0.0001	0.000417416	0.27863	agatgaccgtCacagaggtaa	m5C_140268
chr10	123046318	-	C	14	2	0.143	0	0	T	12	M	0.04	0.399	0.000335142	0.0001	0.000417416	0.27863	aggatggtggCtgaagatgac	m5C_140573
chr10	123052279	-	C	11	2	0.182	0	0	T	9	M	0.051	0.477	0.000155373	0.0001	0.000212071	0.39127	gtcgtgcagcCtttcctaatg	m5C_140568
chr10	123076072	-	C	15	2	0.133	0	0	T	13	M	0.037	0.379	0.000415803	0.0001	0.000516338	0.25264	gagccctgggCcccggctaag	m5C_140488
chr10	123076079	-	C	21	5	0.238	0	0	T	16	M	0.106	0.451	4.76985e-08	9.8506e-06	8.75514e-08	3.89059	gcccgccgagCcctgggcccc	m5C_140166
chr10	123076099	-	C	19	4	0.211	0	0	T	15	M	0.085	0.433	1.03444e-06	0.00059203	1.8355e-06	2.0368	gtgcgcccgcCcgcccgcccg	m5C_140209
chr10	126979189	+	C	13	3	0.231	0	0	T	10	M	0.082	0.503	6.65202e-06	0.000298	1.15056e-05	1.27035	cctgcgcgccCgcccgcgcgt	m5C_145999
chr10	127288805	-	C	14	2	0.143	0	0	T	12	M	0.04	0.399	0.000335142	0.0001	0.000417416	0.27863	ggggccgtacCggaggctcgg	m5C_148632
chr10	127542610	-	C	11	2	0.182	0	0	T	9	M	0.051	0.477	0.000155373	0.0001	0.000212071	0.39127	tggatggcacCcttcgggaga	m5C_147796
chr10	127542623	-	C	11	2	0.182	0	0	T	9	M	0.051	0.477	0.000155373	0.0001	0.000212071	0.39127	gaaacagcagCgatggatggc	m5C_148893
chr10	127575358	-	C	10	2	0.2	0	0	T	8	M	0.057	0.51	0.000113849	0.0001	0.000156184	0.44706	ccaagctggaCggaaccctcc	m5C_148550
chr10	127575367	-	C	10	2	0.2	0	0	T	8	M	0.057	0.51	0.000113849	0.0001	0.000156184	0.44706	tcgaagtggcCaagctggacg	m5C_147938
chr10	127576495	-	C	10	1	0.1	0	0	T	9	M	0.018	0.404	0.0042662	0	0.00447177	0.04236	gtgccctctaCtggaccgacg	m5C_148630
chr10	127576501	-	C	10	2	0.2	0	0	T	8	M	0.057	0.51	0.000113849	0.0001	0.000156184	0.44706	gccagagtgcCctctactgga	m5C_147946
chr10	127705259	+	C	12	2	0.167	0	0	T	10	M	0.047	0.448	0.000205616	0.0001	0.000279417	0.34631	tcttggcatgCctctcctgga	m5C_147040
chr10	127705292	+	C	47	5	0.106	0	0	T	42	M	0.046	0.226	7.55424e-06	1e-10	1.3059e-05	1.1858	ggtggaagacCtcatcctcct	m5C_146400
chr10	127705325	+	C	17	3	0.176	0	0	T	14	M	0.062	0.41	2.14448e-05	0.000298	3.60959e-05	0.86712	tgaggagtctCtgatcaagaa	m5C_145264
chr10	127705345	+	C	21	3	0.143	0	0	T	18	M	0.05	0.346	5.22305e-05	1e-06	8.67524e-05	0.63986	acctccaactCcgttatgaaa	m5C_145851
chr10	127706841	+	C	38	4	0.105	0	0	T	34	M	0.042	0.241	3.81235e-05	1e-08	6.34735e-05	0.73709	ctagtgatgtCctacgtggct	m5C_146937
chr10	127706873	+	C	19	2	0.105	0	0	T	17	M	0.029	0.314	0.000859433	0.0001	0.00100875	0.18001	gaaaggagagCaggtgaactc	m5C_146120
chr10	127706881	+	C	18	2	0.111	0	0	T	16	M	0.031	0.328	0.00072916	0.0001	0.000857291	0.19462	agcaggtgaaCtctgtgaagg	m5C_145791
chr10	127706883	+	C	18	2	0.111	0	0	T	16	M	0.031	0.328	0.00072916	0.0001	0.000857291	0.19462	caggtgaactCtgtgaaggag	m5C_145345
chr10	127706894	+	C	16	2	0.125	0	0	T	14	M	0.035	0.36	0.000507942	0.0001	0.000629214	0.23044	tgtgaaggagCagctgcttca	m5C_145253
chr10	127707380	+	C	13	2	0.154	0	0	T	11	M	0.043	0.422	0.000265305	0.0001	0.000359149	0.3094	tcgagtttgaCttcaaagggt	m5C_147128
chr10	127707703	+	C	15	2	0.133	0	0	T	13	M	0.037	0.379	0.000415803	0.0001	0.000516338	0.25264	ctggagcagaCgcacagctgc	m5C_146765
chr10	127710153	+	C	19	2	0.105	0	0	T	17	M	0.029	0.314	0.000859433	0.0001	0.00100875	0.18001	cgcccagaggCcctaaagctt	m5C_146032
chr10	127710154	+	C	19	2	0.105	0	0	T	17	M	0.029	0.314	0.000859433	0.0001	0.00100875	0.18001	gcccagaggcCctaaagcttg	m5C_146830
chr10	127710155	+	C	20	3	0.15	0	0	T	17	M	0.052	0.36	4.26209e-05	1e-06	7.08929e-05	0.6866	cccagaggccCtaaagcttga	m5C_147079
chr10	127710184	+	C	39	5	0.128	0	0	T	34	M	0.056	0.267	2.45786e-06	4.96e-08	4.33593e-06	1.57141	cgagtgtataCggctacctga	m5C_145706
chr10	127710187	+	C	38	4	0.105	0	0	T	34	M	0.042	0.241	3.81235e-05	1e-08	6.34735e-05	0.73709	gtgtatacggCtacctgaatg	m5C_147030
chr10	127710191	+	C	37	9	0.243	0	0	T	28	M	0.134	0.401	2.72271e-12	1.21043e-06	5.07815e-12	13.907	atacggctacCtgaatgggga	m5C_146113
chr10	127710246	+	C	77	9	0.117	0	0	T	68	M	0.063	0.207	5.95884e-09	8.88178e-16	1.10142e-08	4.64312	aacttcagggCtgtgcaggtg	m5C_147176
chr10	127710378	+	C	77	12	0.156	0	0	T	65	M	0.091	0.253	1.0123e-12	4.77396e-14	1.889e-12	13.1641	cccaagcatgCgatgtcagtg	m5C_145728
chr10	127710397	+	C	44	7	0.159	0	0	T	37	M	0.079	0.294	1.28596e-08	2.06515e-09	2.36727e-08	4.37828	tgattggcttCtcagaggagg	m5C_145763
chr10	127710437	+	C	31	6	0.194	0	0	T	25	M	0.092	0.363	2.13026e-08	1.4761e-07	3.91883e-08	4.22867	ggtgacagccCtggtgctgaa	m5C_146189
chr10	127710443	+	C	37	5	0.135	0	0	T	32	M	0.059	0.28	1.78158e-06	4.96e-08	3.15046e-06	1.69981	agccctggtgCtgaagctggg	m5C_147110
chr10	127710457	+	C	32	7	0.219	0	0	T	25	M	0.11	0.388	8.49188e-10	3.4167e-07	1.57452e-09	6.99971	agctggggaaCgtgaagctga	m5C_146574
chr10	127710479	+	C	24	3	0.125	0	0	T	21	M	0.043	0.31	9.05376e-05	1e-06	0.000137841	0.52694	agacgagttcCaggccaatgg	m5C_146958
chr10	127710914	+	C	74	12	0.164	1	0.014	T	61	M	0.097	0.266	4.93383e-13	4.77396e-14	9.21192e-13	14.2678	ggcttgaactCtacggaacta	m5C_145361
chr10	127710947	+	C	59	9	0.153	0	0	T	50	M	0.082	0.265	4.01956e-10	8.18588e-11	7.46279e-10	6.96656	tgctcaagaaCtatggagaca	m5C_147096
chr10	127712620	+	C	38	8	0.211	0	0	T	30	M	0.111	0.363	1.25459e-10	6.77878e-07	2.33167e-10	8.77246	tatgggggtcCtggatatcta	m5C_146416
chr10	127715712	+	C	70	9	0.129	0	0	T	61	M	0.069	0.227	2.29641e-09	8.88178e-16	4.25134e-09	5.37569	gcggctggcgCtgtcggaccc	m5C_147077
chr10	127715913	+	C	50	9	0.18	0	0	T	41	M	0.098	0.308	7.1328e-11	8.18588e-11	1.32728e-10	8.9221	gtcgtcagtgCtgctgatcca	m5C_146533
chr10	127715926	+	C	47	9	0.191	0	0	T	38	M	0.104	0.325	3.69509e-11	1.21854e-08	6.87891e-11	9.77955	ctgatccaggCtttcgtgagg	m5C_146527
chr10	127716290	+	C	21	6	0.286	0	0	T	15	M	0.138	0.5	1.0283e-09	1.95536e-05	1.90607e-09	7.44934	cccgataggcCcgcaagaact	m5C_145626
chr10	127719276	+	C	25	6	0.24	0	0	T	19	M	0.115	0.434	4.10445e-09	1.95536e-05	7.59333e-09	5.78492	gatcagctgtCcccgaagcag	m5C_145281
chr10	127888433	-	C	13	2	0.154	0	0	T	11	M	0.043	0.422	0.000265305	0.0001	0.000359149	0.3094	agctgcatgtCtgacggagaa	m5C_148251
chr10	128059177	+	C	17	3	0.176	0	0	T	14	M	0.062	0.41	2.14448e-05	0.000298	3.60959e-05	0.86712	gaggagaggcCgcgaccgggc	m5C_141218
chr10	128059193	+	C	18	2	0.111	0	0	T	16	M	0.031	0.328	0.00072916	0.0001	0.000857291	0.19462	cgggcagagaCcgccggagtc	m5C_141768
chr10	128083353	+	C	30	4	0.133	0	0	T	26	M	0.053	0.297	1.15676e-05	1e-08	1.97392e-05	1.04848	ggcgtgtggcCtcggcctcgg	m5C_141345
chr10	128083355	+	C	31	5	0.161	0	0	T	26	M	0.071	0.326	5.93998e-07	4.96e-08	1.07664e-06	2.20798	cgtgtggcctCggcctcggcc	m5C_140728
chr10	128083358	+	C	30	5	0.167	0	0	T	25	M	0.073	0.336	4.83153e-07	4.96e-08	8.76474e-07	2.31681	gtggcctcggCctcggcctcc	m5C_140904
chr10	128083359	+	C	29	4	0.138	0	0	T	25	M	0.055	0.306	9.72017e-06	3.97e-06	1.67654e-05	1.10218	tggcctcggcCtcggcctccg	m5C_141609
chr10	128083365	+	C	34	9	0.265	0	0	T	25	M	0.146	0.431	1.05338e-12	1.21043e-06	1.96562e-12	15.7394	cggcctcggcCtccggggcct	m5C_142641
chr10	128083374	+	C	36	4	0.111	0	0	T	32	M	0.044	0.253	2.91128e-05	1e-08	4.89004e-05	0.79951	cctccggggcCttgcggggac	m5C_141650
chr10	128083397	+	C	17	3	0.176	0	0	T	14	M	0.062	0.41	2.14448e-05	0.000298	3.60959e-05	0.86712	agcccttcggCggctctgcca	m5C_141687
chr10	128084147	+	C	46	43	0.935	0	0	C	43	M	0.825	0.978	0	7.01408e-05	0	709.474	catctccattCtgtgatgact	m5C_141544
chr10	128084156	+	C	55	44	0.8	0	0	C	44	M	0.676	0.884	0	5.09525e-06	0	595.187	tctgtgatgaCtttaccaaat	m5C_140740
chr10	128084161	+	C	56	45	0.804	0	0	C	45	M	0.682	0.887	0	5.8291e-06	0	613.396	gatgactttaCcaaatgactt	m5C_141741
chr10	128084162	+	C	57	46	0.807	0	0	C	46	M	0.687	0.889	0	6.64642e-06	0	631.663	atgactttacCaaatgacttt	m5C_141932
chr10	128084169	+	C	60	46	0.767	0	0	C	46	M	0.646	0.856	0	6.64642e-06	0	593.984	taccaaatgaCtttcgttctt	m5C_141126
chr10	128084173	+	C	53	40	0.755	0	0	C	40	M	0.624	0.851	0	2.86697e-06	0	499.465	aaatgactttCgttcttctga	m5C_142457
chr10	128084177	+	C	51	38	0.745	0	0	C	38	M	0.611	0.845	0	2.0976e-06	0	464.599	gactttcgttCttctgagttt	m5C_142594
chr10	128084180	+	C	48	33	0.688	0	0	C	33	M	0.547	0.801	0	1.87906e-05	0	360.8	tttcgttcttCtgagtttgct	m5C_142229
chr10	128084189	+	C	37	23	0.622	0	0	C	23	M	0.461	0.759	0	7.60525e-05	0	212.061	tctgagtttgCtgaagccaca	m5C_141315
chr10	128084195	+	C	31	20	0.645	0	0	C	20	M	0.469	0.789	0	4.26209e-05	0	187.791	tttgctgaagCcacactcagg	m5C_140772
chr10	128084196	+	C	32	19	0.594	0	0	C	19	M	0.423	0.745	0	3.43703e-05	0	160.587	ttgctgaagcCacactcaggt	m5C_141514
chr10	128084198	+	C	30	17	0.567	0	0	C	17	M	0.392	0.726	0	2.14448e-05	0	133.27	gctgaagccaCactcaggtgc	m5C_142442
chr10	128084200	+	C	30	17	0.567	0	0	C	17	M	0.392	0.726	0	2.14448e-05	0	133.27	tgaagccacaCtcaggtgctg	m5C_140670
chr10	128084202	+	C	32	18	0.562	0	0	C	18	M	0.393	0.718	0	2.73522e-05	0	141.571	aagccacactCaggtgctgag	m5C_141192
chr10	128084208	+	C	30	21	0.7	0	0	C	21	M	0.521	0.833	0	5.22305e-05	0	218.92	cactcaggtgCtgagagggga	m5C_141764
chr10	128085290	+	C	13	4	0.308	0	0	T	9	M	0.127	0.576	1.20373e-07	0.00059203	2.19999e-07	3.50969	gtgcttgagcCttcagtgatg	m5C_141958
chr10	128085293	+	C	13	5	0.385	0	0	T	8	M	0.177	0.645	1.6157e-09	0.00098015	2.99331e-09	7.78475	cttgagccttCagtgatgatt	m5C_141653
chr10	128085306	+	C	16	4	0.25	0	0	T	12	M	0.102	0.495	3.98432e-07	0.00059203	7.23028e-07	2.60642	tgatgattagCttctgacttt	m5C_140998
chr10	128085309	+	C	16	5	0.312	0	0	T	11	M	0.142	0.556	7.348e-09	0.00098015	1.35781e-08	5.76056	tgattagcttCtgactttcgt	m5C_141613
chr10	128085313	+	C	15	4	0.267	0	0	T	11	M	0.109	0.52	2.76218e-07	0.00059203	5.02732e-07	2.8589	tagcttctgaCtttcgttctt	m5C_142053
chr10	128085321	+	C	14	5	0.385	1	0.071	T	8	M	0.177	0.645	1.6157e-09	0.00098015	2.99331e-09	7.78475	gactttcgttCttctgaattt	m5C_141787
chr10	128085324	+	C	14	4	0.286	0	0	T	10	M	0.117	0.546	1.85689e-07	0.00059203	3.38367e-07	3.15591	tttcgttcttCtgaatttgct	m5C_140828
chr10	128086072	+	C	112	12	0.107	0	0	T	100	M	0.062	0.178	1.35224e-10	0	2.51287e-10	7.38507	aacgaaccacCtggcgctcga	m5C_142676
chr10	128086085	+	C	109	12	0.11	0	0	T	97	M	0.064	0.183	9.56855e-11	0	1.78002e-10	7.70762	gcgctcgagcCcgggtagctc	m5C_142022
chr10	128088334	+	C	35	7	0.2	0	0	T	28	M	0.1	0.359	1.85007e-09	3.4167e-07	3.42706e-09	6.13884	atctatgtgcCtgctgatgac	m5C_140672
chr10	128090046	+	C	17	4	0.235	0	0	T	13	M	0.096	0.473	5.59754e-07	0.00059203	1.01482e-06	2.38949	ccagaacaagCcttctacatg	m5C_142347
chr10	128270656	+	C	10	1	0.1	0	0	T	9	M	0.018	0.404	0.0042662	0	0.00447177	0.04236	gtccttgaacCgcttggagaa	m5C_142037
chr10	128337913	+	C	26	3	0.115	0	0	T	23	M	0.04	0.29	0.000125364	1e-06	0.000171861	0.46859	ggagtttcgcCcgccatggct	m5C_142194
chr10	128337922	+	C	28	7	0.25	0	0	T	21	M	0.127	0.434	2.60032e-10	3.39625e-05	4.82936e-10	8.50516	cccgccatggCtctactcact	m5C_141262
chr10	128359949	+	C	24	6	0.25	0	0	T	18	M	0.12	0.449	2.98122e-09	1.95536e-05	5.51695e-09	6.13803	tacaggtggtCccaggatacg	m5C_141985
chr10	128361159	+	C	35	6	0.171	0	0	T	29	M	0.081	0.327	5.26013e-08	1.4761e-07	9.63551e-08	3.5387	tggggggaaaCtgactataag	m5C_141977
chr10	128491016	-	C	37	8	0.216	0	0	T	29	M	0.114	0.372	9.66126e-11	6.77878e-07	1.79723e-10	9.12273	ccggatggtgCtgaatggctg	m5C_144082
chr10	128507609	+	C	18	2	0.111	0	0	T	16	M	0.031	0.328	0.00072916	0.0001	0.000857291	0.19462	ggccggtagtCccagctacct	m5C_140720
chr10	128583391	-	C	29	7	0.241	0	0	T	22	M	0.122	0.421	3.55907e-10	3.39625e-05	6.6082e-10	8.08124	ggtggctgctCtggaccccag	m5C_143421
chr11	3129285	+	C	10	1	0.1	0	0	T	9	M	0.018	0.404	0.0042662	0	0.00447177	0.04236	ctgacctggaCtggagctccc	m5C_129818
chr11	3639926	-	C	11	2	0.182	0	0	T	9	M	0.051	0.477	0.000155373	0.0001	0.000212071	0.39127	ggaaatggagCcaaaagagga	m5C_130020
chr11	3639964	-	C	10	2	0.2	0	0	T	8	M	0.057	0.51	0.000113849	0.0001	0.000156184	0.44706	gttgaatgagCcaggcagaaa	m5C_130211
chr11	4186881	+	C	34	8	0.235	0	0	T	26	M	0.124	0.4	4.18511e-11	6.77878e-07	7.79057e-11	10.3259	tggtggcgggCgcggccgata	m5C_151807
chr11	4640470	+	C	10	1	0.1	0	0	T	9	M	0.018	0.404	0.0042662	0	0.00447177	0.04236	ccgaagacttCagcagcgctg	m5C_150951
chr11	4640476	+	C	10	4	0.4	0	0	T	6	M	0.168	0.687	2.41678e-08	0.039404	4.44379e-08	5.12387	acttcagcagCgctggtgagc	m5C_150869
chr11	4640478	+	C	11	2	0.182	0	0	T	9	M	0.051	0.477	0.000155373	0.0001	0.000212071	0.39127	ttcagcagcgCtggtgagccg	m5C_151045
chr11	5078476	-	C	15	2	0.133	0	0	T	13	M	0.037	0.379	0.000415803	0.0001	0.000516338	0.25264	gtggggttgtCaaggtgagtg	m5C_153354
chr11	5078490	-	C	17	2	0.118	0	0	T	15	M	0.033	0.343	0.000612192	0.0001	0.00072113	0.21129	cttctttaagCagtgtggggt	m5C_152331
chr11	5078497	-	C	17	2	0.118	0	0	T	15	M	0.033	0.343	0.000612192	0.0001	0.00072113	0.21129	tggcagacttCtttaagcagt	m5C_152494
chr11	5078500	-	C	18	2	0.111	0	0	T	16	M	0.031	0.328	0.00072916	0.0001	0.000857291	0.19462	atctggcagaCttctttaagc	m5C_152336
chr11	5078504	-	C	17	2	0.118	0	0	T	15	M	0.033	0.343	0.000612192	0.0001	0.00072113	0.21129	gatgatctggCagacttcttt	m5C_152858
chr11	5521139	+	C	10	2	0.2	0	0	T	8	M	0.057	0.51	0.000113849	0.0001	0.000156184	0.44706	gagcgggacaCcgcaggctcg	m5C_151721
chr11	5521172	+	C	18	4	0.222	0	0	T	14	M	0.09	0.452	7.68604e-07	0.00059203	1.38946e-06	2.20134	gctcacgcacCtgagcccgga	m5C_151770
chr11	5521191	+	C	16	2	0.125	0	0	T	14	M	0.035	0.36	0.000507942	0.0001	0.000629214	0.23044	gaggagaaagCgctgcggagg	m5C_150753
chr11	5521193	+	C	16	3	0.188	0	0	T	13	M	0.066	0.43	1.65306e-05	0.000298	2.81124e-05	0.94556	ggagaaagcgCtgcggaggtg	m5C_151249
chr11	5634378	+	C	10	1	0.1	0	0	T	9	M	0.018	0.404	0.0042662	0	0.00447177	0.04236	gcaaagtgatCcagcggggcc	m5C_151498
chr11	6007235	+	C	10	1	0.1	0	0	T	9	M	0.018	0.404	0.0042662	0	0.00447177	0.04236	gcccgtcctcCcgcccggtcc	m5C_154000
chr11	6007240	+	C	11	2	0.182	0	0	T	9	M	0.051	0.477	0.000155373	0.0001	0.000212071	0.39127	tcctcccgccCggtccttctg	m5C_154015
chr11	6007248	+	C	10	1	0.1	0	0	T	9	M	0.018	0.404	0.0042662	0	0.00447177	0.04236	cccggtccttCtgcgcaacct	m5C_155137
chr11	6193293	-	C	10	3	0.3	0	0	T	7	M	0.108	0.603	2.00128e-06	0.000298	3.53344e-06	1.84277	cttgagtgggCctcaggaagt	m5C_155425
chr11	6214279	-	C	14	5	0.357	0	0	T	9	M	0.163	0.612	2.80327e-09	0.00098015	5.18833e-09	6.98918	aaagatgctaCtatcttcatg	m5C_155730
chr11	6228092	-	C	30	7	0.233	0	0	T	23	M	0.118	0.409	4.81024e-10	3.4167e-07	8.92796e-10	7.69147	tatccctggaCttgctgcagg	m5C_156516
chr11	6228724	-	C	60	8	0.136	1	0.017	T	51	M	0.07	0.245	8.00426e-09	2.75221e-11	1.47887e-08	4.55622	tggccaggccCtggcagatgg	m5C_155570
chr11	6348750	+	C	18	5	0.278	0	0	T	13	M	0.125	0.509	1.67438e-08	0.00098015	3.08098e-08	4.85992	tggctcactgCtgaaggaagg	m5C_155294
chr11	6355630	+	C	23	7	0.304	0	0	T	16	M	0.156	0.509	4.28899e-11	3.39625e-05	7.98366e-11	11.3242	gcagcgctttCtggacacagc	m5C_154039
chr11	6355653	+	C	18	4	0.222	0	0	T	14	M	0.09	0.452	7.68604e-07	0.00059203	1.38946e-06	2.20134	ttgacctggaCgcattcaaga	m5C_155211
chr11	6355962	+	C	30	5	0.167	0	0	T	25	M	0.073	0.336	4.83153e-07	4.96e-08	8.76474e-07	2.31681	gcagctctggCcccacccatg	m5C_154174
chr11	6428299	-	C	32	6	0.188	0	0	T	26	M	0.089	0.353	2.70295e-08	1.4761e-07	4.96801e-08	4.0366	tgcggaagagCatagacggtt	m5C_155750
chr11	6444346	-	C	23	3	0.13	0	0	T	20	M	0.045	0.321	7.60525e-05	1e-06	0.00012526	0.56069	gtcgcgcggcCgagaccatgg	m5C_156137
chr11	6444354	-	C	20	2	0.1	0	0	T	18	M	0.028	0.301	0.00100358	0	0.00113905	0.16711	cagtgggcgtCgcgcggccga	m5C_155436
chr11	6474809	-	C	18	4	0.222	0	0	T	14	M	0.09	0.452	7.68604e-07	0.00059203	1.38946e-06	2.20134	ggagagggatCaggggaggcc	m5C_156321
chr11	6528041	-	C	22	4	0.182	0	0	T	18	M	0.073	0.385	2.28483e-06	3.97e-06	4.03157e-06	1.64874	atagaaatttCagacaatatg	m5C_156077
chr11	6528063	-	C	25	3	0.12	0	0	T	22	M	0.042	0.3	0.000106926	1e-06	0.000147302	0.49637	ctgccctctcCagagcaaggt	m5C_156532
chr11	6528064	-	C	26	5	0.192	0	0	T	21	M	0.085	0.379	1.93874e-07	9.8506e-06	3.53205e-07	2.85513	cctgccctctCcagagcaagg	m5C_156162
chr11	6528068	-	C	28	5	0.179	0	0	T	23	M	0.079	0.356	3.11854e-07	9.8506e-06	5.67413e-07	2.56286	ttgccctgccCtctccagagc	m5C_156693
chr11	6528079	-	C	27	3	0.111	0	0	T	24	M	0.039	0.281	0.000145998	1e-06	0.000200002	0.44324	ggtttgaggcCttgccctgcc	m5C_155586
chr11	6528080	-	C	28	3	0.107	0	0	T	25	M	0.037	0.272	0.000168979	1e-06	0.000230511	0.42004	tggtttgaggCcttgccctgc	m5C_156258
chr11	6528119	-	C	63	9	0.143	0	0	T	54	M	0.077	0.25	7.88444e-10	3.53717e-13	1.46203e-09	6.31006	ctgtgcattcCtacagtgctt	m5C_156346
chr11	6528124	-	C	75	9	0.12	0	0	T	66	M	0.064	0.213	4.58529e-09	8.88178e-16	8.4822e-09	4.83555	tgaccctgtgCattcctacag	m5C_155605
chr11	6528130	-	C	80	12	0.15	0	0	T	68	M	0.088	0.244	1.68843e-12	2.22045e-16	3.14977e-12	12.4232	ctgcagtgacCctgtgcattc	m5C_155492
chr11	6528131	-	C	78	9	0.117	1	0.013	T	68	M	0.063	0.207	5.95884e-09	8.88178e-16	1.10142e-08	4.64312	tctgcagtgaCcctgtgcatt	m5C_155995
chr11	6528147	-	C	84	10	0.119	0	0	T	74	M	0.066	0.205	9.49854e-10	0	1.76085e-09	5.95157	ctccagcgtgCttgggtctgc	m5C_155659
chr11	6528158	-	C	81	9	0.111	0	0	T	72	M	0.06	0.198	9.83936e-09	0	1.81763e-08	4.29259	acttagcaagCctccagcgtg	m5C_155493
chr11	6620346	-	C	36	5	0.139	0	0	T	31	M	0.061	0.287	1.50551e-06	4.96e-08	2.66432e-06	1.77049	gccctgggacCtagggataag	m5C_155367
chr11	6620347	-	C	36	5	0.139	0	0	T	31	M	0.061	0.287	1.50551e-06	4.96e-08	2.66432e-06	1.77049	agccctgggaCctagggataa	m5C_156671
chr11	6620354	-	C	32	5	0.156	0	0	T	27	M	0.069	0.318	7.24836e-07	4.96e-08	1.31099e-06	2.10726	tgtccccagcCctgggaccta	m5C_156033
chr11	6620360	-	C	31	5	0.161	0	0	T	26	M	0.071	0.326	5.93998e-07	4.96e-08	1.07664e-06	2.20798	gccctatgtcCccagccctgg	m5C_155755
chr11	6620361	-	C	32	5	0.156	0	0	T	27	M	0.069	0.318	7.24836e-07	4.96e-08	1.31099e-06	2.10726	ggccctatgtCcccagccctg	m5C_156131
chr11	6620368	-	C	28	3	0.107	0	0	T	25	M	0.037	0.272	0.000168979	1e-06	0.000230511	0.42004	gctcatgggcCctatgtcccc	m5C_155682
chr11	6620380	-	C	23	3	0.13	0	0	T	20	M	0.045	0.321	7.60525e-05	1e-06	0.00012526	0.56069	gcaagctctgCtgctcatggg	m5C_156259
chr11	6620385	-	C	19	4	0.211	0	0	T	15	M	0.085	0.433	1.03444e-06	0.00059203	1.8355e-06	2.0368	ccacagcaagCtctgctgctc	m5C_156561
chr11	6620395	-	C	13	3	0.231	0	0	T	10	M	0.082	0.503	6.65202e-06	0.000298	1.15056e-05	1.27035	caaatggctgCcacagcaagc	m5C_155800
chr11	6620398	-	C	13	2	0.154	0	0	T	11	M	0.043	0.422	0.000265305	0.0001	0.000359149	0.3094	gcccaaatggCtgccacagca	m5C_155937
chr11	6620406	-	C	11	2	0.182	0	0	T	9	M	0.051	0.477	0.000155373	0.0001	0.000212071	0.39127	gggagctggcCcaaatggctg	m5C_156424
chr11	7869778	+	C	11	2	0.182	0	0	T	9	M	0.051	0.477	0.000155373	0.0001	0.000212071	0.39127	taggcgttgtCctcgttagta	m5C_154824
chr11	7869779	+	C	12	2	0.167	0	0	T	10	M	0.047	0.448	0.000205616	0.0001	0.000279417	0.34631	aggcgttgtcCtcgttagtat	m5C_154299
chr11	7869802	+	C	21	4	0.19	0	0	T	17	M	0.077	0.4	1.78033e-06	3.97e-06	3.1487e-06	1.76336	tggtgagtatCcccgcctgtc	m5C_155265
chr11	7869804	+	C	22	4	0.182	0	0	T	18	M	0.073	0.385	2.28483e-06	3.97e-06	4.03157e-06	1.64874	gtgagtatccCcgcctgtcac	m5C_153930
chr11	7869807	+	C	30	4	0.133	0	0	T	26	M	0.053	0.297	1.15676e-05	1e-08	1.97392e-05	1.04848	agtatccccgCctgtcacgcg	m5C_154483
chr11	7869808	+	C	34	8	0.235	0	0	T	26	M	0.124	0.4	4.18511e-11	6.77878e-07	7.79057e-11	10.3259	gtatccccgcCtgtcacgcgg	m5C_154684
chr11	7869812	+	C	37	9	0.243	0	0	T	28	M	0.134	0.401	2.72271e-12	1.21043e-06	5.07815e-12	13.907	ccccgcctgtCacgcgggaga	m5C_154560
chr11	7869814	+	C	38	33	0.868	0	0	C	33	M	0.727	0.942	0	0.000324533	0	479.641	ccgcctgtcaCgcgggagacc	m5C_154216
chr11	7869816	+	C	39	8	0.205	0	0	T	31	M	0.108	0.355	1.61633e-10	6.77878e-07	3.00332e-10	8.44384	gcctgtcacgCgggagaccgg	m5C_154503
chr11	7869823	+	C	40	34	0.85	0	0	C	34	M	0.709	0.929	0	2.1848e-05	0	482.306	acgcgggagaCcggggttcga	m5C_155046
chr11	7869824	+	C	36	34	0.944	0	0	C	34	M	0.819	0.985	0	0.000364891	0	556.614	cgcgggagacCggggttcgat	m5C_154973
chr11	12253387	-	C	11	4	0.364	0	0	T	7	M	0.152	0.646	4.39389e-08	0.00059203	8.06652e-08	4.46321	ttggcagaggCccgtgactct	m5C_145210
chr11	20201634	+	C	20	5	0.25	0	0	T	15	M	0.112	0.469	3.43642e-08	9.8506e-06	6.31325e-08	4.17456	agtgacatgtCcagcatgaat	m5C_162028
chr11	21559739	-	C	86	13	0.151	0	0	T	73	M	0.091	0.242	2.31259e-13	6.66134e-16	4.31944e-13	14.8695	gtgtatgaagCcctgaaagac	m5C_162345
chr11	21565864	-	C	75	11	0.147	0	0	T	64	M	0.084	0.244	1.45799e-11	1.59872e-14	2.71621e-11	10.0027	tggacggtgtCctgatggaac	m5C_162380
chr11	30118395	-	C	15	7	0.467	0	0	T	8	M	0.248	0.699	6.04516e-13	0.00203104	1.12856e-12	21.2194	gaggcacaggCtgttccagct	m5C_159801
chr11	30121636	-	C	30	7	0.233	0	0	T	23	M	0.118	0.409	4.81024e-10	3.4167e-07	8.92796e-10	7.69147	caagcccaggCgctgagtcag	m5C_159925
chr11	31871004	+	C	15	3	0.2	0	0	T	12	M	0.07	0.452	1.24976e-05	0.000298	2.12968e-05	1.03664	gcggcggcagCggcgacagca	m5C_159260
chr11	31871007	+	C	19	2	0.105	0	0	T	17	M	0.029	0.314	0.000859433	0.0001	0.00100875	0.18001	gcggcagcggCgacagcagag	m5C_159468
chr11	31871320	+	C	15	2	0.133	0	0	T	13	M	0.037	0.379	0.000415803	0.0001	0.000516338	0.25264	gcccctgggtCccatgaggga	m5C_159453
chr11	31871322	+	C	15	3	0.2	0	0	T	12	M	0.07	0.452	1.24976e-05	0.000298	2.12968e-05	1.03664	ccctgggtccCatgagggaaa	m5C_159073
chr11	32720597	+	C	15	2	0.133	0	0	T	13	M	0.037	0.379	0.000415803	0.0001	0.000516338	0.25264	ttggaagaagCtgattgagag	m5C_166411
chr11	32720619	+	C	10	1	0.111	1	0.1	T	8	M	0.02	0.435	0.00343573	0.01	0.00363338	0.04901	atggtgcgcaCcgaccctctc	m5C_166642
chr11	43155948	+	C	19	2	0.105	0	0	T	17	M	0.029	0.314	0.000859433	0.0001	0.00100875	0.18001	agaagagggtCgtggtctcca	m5C_160470
chr11	43155961	+	C	20	4	0.2	0	0	T	16	M	0.081	0.416	1.3678e-06	3.97e-06	2.42115e-06	1.89187	ggtctccaacCtgcctttcga	m5C_160992
chr11	43374442	-	C	14	14	1	0	0	C	14	M	0.785	1	0	0.00840124	0	219.711	aactgaattcCatgggttata	m5C_161173
chr11	43374443	-	C	13	13	1	0	0	C	13	M	0.772	1	0	0.00724894	0	200.694	gaactgaattCcatgggttat	m5C_161241
chr11	43374450	-	C	14	14	1	0	0	C	14	M	0.785	1	0	0.00840124	0	219.711	gctctgagaaCtgaattccat	m5C_161203
chr11	45852078	+	C	39	4	0.103	0	0	T	35	M	0.041	0.236	4.33685e-05	1e-08	7.21232e-05	0.70874	cctggaccagCcccggcgcgg	m5C_163788
chr11	45852080	+	C	38	5	0.132	0	0	T	33	M	0.058	0.273	2.0976e-06	4.96e-08	3.70294e-06	1.63358	tggaccagccCcggcgcggag	m5C_163463
chr11	45852081	+	C	37	4	0.108	0	0	T	33	M	0.043	0.247	3.33833e-05	1e-08	5.60521e-05	0.76729	ggaccagcccCggcgcggagg	m5C_163745
chr11	45852103	+	C	35	8	0.235	1	0.029	T	26	M	0.124	0.4	4.18511e-11	6.77878e-07	7.79057e-11	10.3259	gtcccggggtCcgtggagagt	m5C_163808
chr11	48753660	-	C	12	2	0.167	0	0	T	10	M	0.047	0.448	0.000205616	0.0001	0.000279417	0.34631	gtttggtgcaCctcgatttgg	m5C_164872
chr11	48800446	+	C	16	2	0.125	0	0	T	14	M	0.035	0.36	0.000507942	0.0001	0.000629214	0.23044	tgcggcgaccCtcgcatcaac	m5C_164305
chr11	48800545	+	C	20	5	0.25	0	0	T	15	M	0.112	0.469	3.43642e-08	9.8506e-06	6.31325e-08	4.17456	accgcagttcCcggacatgat	m5C_164375
chr11	48800869	+	C	34	18	0.529	0	0	C	18	M	0.367	0.685	0	2.73522e-05	0	132.251	acgggcggagCaatgatgacc	m5C_164421
chr11	48800878	+	C	61	18	0.295	0	0	T	43	M	0.196	0.419	0	2.88935e-10	0	70.3975	gcaatgatgaCcccaacatgc	m5C_164509
chr11	48800879	+	C	64	21	0.328	0	0	T	43	M	0.226	0.45	0	1.0283e-09	0	94.7957	caatgatgacCccaacatgcc	m5C_164505
chr11	48800880	+	C	78	20	0.256	0	0	T	58	M	0.173	0.363	0	1.13178e-11	0	69.0212	aatgatgaccCcaacatgcca	m5C_164068
chr11	48800881	+	C	81	23	0.284	0	0	T	58	M	0.197	0.39	0	7.20091e-13	0	90.7515	atgatgacccCaacatgccat	m5C_164334
chr11	48800884	+	C	97	23	0.237	0	0	T	74	M	0.164	0.331	0	1.0214e-14	0	75.2163	atgaccccaaCatgccatctg	m5C_164510
chr11	48800888	+	C	97	23	0.237	0	0	T	74	M	0.164	0.331	0	1.0214e-14	0	75.2163	ccccaacatgCcatctgagtg	m5C_164486
chr11	48800889	+	C	98	24	0.247	1	0.01	T	73	M	0.172	0.342	0	1.73195e-14	0	82.6914	cccaacatgcCatctgagtgg	m5C_164273
chr11	48800892	+	C	99	24	0.242	0	0	T	75	M	0.169	0.335	0	1.73195e-14	0	80.9576	aacatgccatCtgagtggctt	m5C_164182
chr11	48800900	+	C	107	32	0.299	0	0	T	75	M	0.221	0.392	0	1.06581e-14	0	141.126	atctgagtggCtttgctgaaa	m5C_164105
chr11	48800905	+	C	113	40	0.354	0	0	T	73	M	0.272	0.446	0	4.32987e-15	0	217.552	agtggctttgCtgaaatccag	m5C_164407
chr11	48800912	+	C	113	45	0.402	1	0.009	T	67	M	0.316	0.494	0	2.12053e-14	0	284.134	ttgctgaaatCcagaggctgt	m5C_164581
chr11	48800913	+	C	114	37	0.325	0	0	T	77	M	0.246	0.415	0	1.44329e-15	0	181.707	tgctgaaatcCagaggctgtt	m5C_164642
chr11	48800919	+	C	49	26	0.531	0	0	C	26	M	0.394	0.663	0	5.52026e-06	0	204.779	aatccagaggCtgtttctgag	m5C_164368
chr11	48800925	+	C	47	20	0.426	0	0	T	27	M	0.295	0.567	0	1.3678e-06	0	118.054	gaggctgtttCtgagctgttg	m5C_164234
chr11	48800930	+	C	36	16	0.444	0	0	T	20	M	0.295	0.604	0	1.65306e-05	0	94.5313	tgtttctgagCtgttgtcgcc	m5C_164309
chr11	48802035	+	C	22	9	0.409	0	0	T	13	M	0.233	0.613	5.77316e-15	8.02948e-05	1.08002e-14	29.8014	aatagaggatCctagtgatga	m5C_164483
chr11	48802036	+	C	23	9	0.391	0	0	T	14	M	0.222	0.592	1.0214e-14	8.02948e-05	1.91009e-14	27.9	atagaggatcCtagtgatgac	m5C_164370
chr11	48802046	+	C	37	12	0.324	0	0	T	25	M	0.196	0.485	0	4.64228e-06	0	47.1194	ctagtgatgaCaagacgacat	m5C_164529
chr11	48802051	+	C	39	10	0.256	0	0	T	29	M	0.146	0.411	1.29563e-13	2.00128e-06	2.42043e-13	18.7753	gatgacaagaCgacattgtca	m5C_164419
chr11	48802054	+	C	42	11	0.262	0	0	T	31	M	0.153	0.411	8.43769e-15	4.39389e-08	1.57831e-14	23.69	gacaagacgaCattgtcaacc	m5C_164361
chr11	48802060	+	C	47	12	0.255	0	0	T	35	M	0.153	0.395	9.99201e-16	7.46971e-08	1.87024e-15	27.4561	acgacattgtCaaccaatccc	m5C_164181
chr11	48802063	+	C	46	11	0.239	0	0	T	35	M	0.139	0.379	2.84217e-14	4.39389e-08	5.3132e-14	20.7303	acattgtcaaCcaatccccca	m5C_164457
chr11	48802064	+	C	47	9	0.191	0	0	T	38	M	0.104	0.325	3.69509e-11	1.21854e-08	6.87891e-11	9.77955	cattgtcaacCaatcccccac	m5C_164287
chr11	48802068	+	C	44	14	0.318	0	0	T	30	M	0.2	0.466	0	1.85689e-07	0	55.9976	gtcaaccaatCccccacaagg	m5C_164580
chr11	48802069	+	C	42	9	0.214	0	0	T	33	M	0.117	0.359	1.09894e-11	1.21854e-08	2.04764e-11	11.5454	tcaaccaatcCcccacaaggg	m5C_164185
chr11	48802070	+	C	46	12	0.261	0	0	T	34	M	0.156	0.403	6.66134e-16	7.46971e-08	1.24703e-15	28.4116	caaccaatccCccacaaggga	m5C_164374
chr11	48802071	+	C	44	12	0.273	0	0	T	32	M	0.163	0.418	4.44089e-16	7.46971e-08	8.31451e-16	30.1147	aaccaatcccCcacaagggaa	m5C_164411
chr11	48802072	+	C	45	10	0.222	0	0	T	35	M	0.125	0.363	7.42517e-13	2.41678e-08	1.38608e-12	15.2157	accaatccccCacaagggaat	m5C_164067
chr11	48802074	+	C	46	10	0.217	0	0	T	36	M	0.123	0.356	9.66782e-13	2.41678e-08	1.80454e-12	14.7309	caatcccccaCaagggaatga	m5C_164268
chr11	48802088	+	C	42	6	0.143	0	0	T	36	M	0.067	0.278	1.98496e-07	5.95e-10	3.61598e-07	2.70069	ggaatgaggaCatgtcctgca	m5C_164471
chr11	48802093	+	C	42	9	0.214	0	0	T	33	M	0.117	0.359	1.09894e-11	1.21854e-08	2.04764e-11	11.5454	gaggacatgtCctgcaattct	m5C_164017
chr11	48802094	+	C	43	18	0.419	0	0	T	25	M	0.284	0.567	0	7.68604e-07	0	102.184	aggacatgtcCtgcaattctg	m5C_164210
chr11	48802097	+	C	42	11	0.262	0	0	T	31	M	0.153	0.411	8.43769e-15	4.39389e-08	1.57831e-14	23.69	acatgtcctgCaattctgaat	m5C_164040
chr11	48802102	+	C	38	11	0.289	0	0	T	27	M	0.17	0.448	2.10942e-15	3.11975e-06	3.94749e-15	27.4488	tcctgcaattCtgaatgggtt	m5C_164427
chr11	48802330	+	C	73	10	0.137	0	0	T	63	M	0.076	0.234	2.01283e-10	4.44089e-15	3.73934e-10	7.38298	gcgtggccttCtcctctgaca	m5C_164097
chr11	48803152	+	C	99	36	0.364	0	0	T	63	M	0.276	0.462	0	2.00506e-12	0	198.445	acagtgatgaCcacaacatgc	m5C_164206
chr11	48803174	+	C	132	39	0.295	0	0	T	93	M	0.224	0.378	0	0	0	174.951	atctgagttgCtttgctgaaa	m5C_164205
chr11	48803199	+	C	169	66	0.391	0	0	T	103	M	0.32	0.466	0	0	0	422.652	gaggctgtttCtgagctgtgc	m5C_164413
chr11	48803204	+	C	109	28	0.257	0	0	T	81	M	0.184	0.346	0	1.77636e-15	0	103.106	tgtttctgagCtgtgcctggt	m5C_164384
chr11	50297098	-	C	66	10	0.152	0	0	T	56	M	0.084	0.257	6.47837e-11	1.16884e-12	1.20556e-10	8.60274	gatggtgttaCtggcagtcaa	m5C_174501
chr11	50301801	-	C	24	3	0.125	0	0	T	21	M	0.043	0.31	9.05376e-05	1e-06	0.000137841	0.52694	agacgacgaaCctgagtatat	m5C_175499
chr11	50301808	-	C	10	1	0.1	0	0	T	9	M	0.018	0.404	0.0042662	0	0.00447177	0.04236	gctggctagaCgacgaacctg	m5C_174442
chr11	50301813	-	C	10	2	0.2	0	0	T	8	M	0.057	0.51	0.000113849	0.0001	0.000156184	0.44706	tgaaggctggCtagacgacga	m5C_175735
chr11	50304340	-	C	25	4	0.16	0	0	T	21	M	0.064	0.347	4.49596e-06	3.97e-06	7.80513e-06	1.36959	cagatgctgtCaagccagatg	m5C_175359
chr11	50304356	-	C	19	2	0.105	0	0	T	17	M	0.029	0.314	0.000859433	0.0001	0.00100875	0.18001	cccaaaatagCagatccagat	m5C_175472
chr11	50304386	-	C	33	4	0.121	0	0	T	29	M	0.048	0.273	1.87906e-05	1e-08	3.1942e-05	0.91044	gaccggaagcCtgaagattgg	m5C_175628
chr11	50304393	-	C	25	6	0.24	0	0	T	19	M	0.115	0.434	4.10445e-09	1.95536e-05	7.59333e-09	5.78492	cccagaagacCggaagcctga	m5C_174537
chr11	50304394	-	C	25	4	0.16	0	0	T	21	M	0.064	0.347	4.49596e-06	3.97e-06	7.80513e-06	1.36959	acccagaagaCcggaagcctg	m5C_174456
chr11	50304403	-	C	27	3	0.111	0	0	T	24	M	0.039	0.281	0.000145998	1e-06	0.000200002	0.44324	aaattgaagaCccagaagacc	m5C_174694
chr11	50304419	-	C	14	2	0.143	0	0	T	12	M	0.04	0.399	0.000335142	0.0001	0.000417416	0.27863	gtaaacccttCacgtgaaatt	m5C_175046
chr11	50304431	-	C	11	2	0.182	0	0	T	9	M	0.051	0.477	0.000155373	0.0001	0.000212071	0.39127	atgactcctcCtgtaaaccct	m5C_175681
chr11	50304435	-	C	10	2	0.2	0	0	T	8	M	0.057	0.51	0.000113849	0.0001	0.000156184	0.44706	tgacatgactCctcctgtaaa	m5C_175714
chr11	50304463	-	C	10	3	0.3	0	0	T	7	M	0.108	0.603	2.00128e-06	0.000298	3.53344e-06	1.84277	ctgttgtgaaCagtggaaatc	m5C_175186
chr11	50308332	-	C	10	2	0.2	0	0	T	8	M	0.057	0.51	0.000113849	0.0001	0.000156184	0.44706	aagctgctttCcaagacggca	m5C_175631
chr11	50308339	-	C	10	2	0.2	0	0	T	8	M	0.057	0.51	0.000113849	0.0001	0.000156184	0.44706	ctatgtgaagCtgctttccaa	m5C_175558
chr11	50308852	-	C	10	2	0.2	0	0	T	8	M	0.057	0.51	0.000113849	0.0001	0.000156184	0.44706	tcgggccaagCatcatgccat	m5C_175132
chr11	50308861	-	C	15	2	0.133	0	0	T	13	M	0.037	0.379	0.000415803	0.0001	0.000516338	0.25264	actgatgtctCgggccaagca	m5C_175192
chr11	50308863	-	C	16	2	0.125	0	0	T	14	M	0.035	0.36	0.000507942	0.0001	0.000629214	0.23044	gtactgatgtCtcgggccaag	m5C_175330
chr11	50308870	-	C	17	4	0.235	0	0	T	13	M	0.096	0.473	5.59754e-07	0.00059203	1.01482e-06	2.38949	aggacttgtaCtgatgtctcg	m5C_175205
chr11	50308876	-	C	20	2	0.1	0	0	T	18	M	0.028	0.301	0.00100358	0	0.00113905	0.16711	ggataaaggaCttgtactgat	m5C_175552
chr11	50308890	-	C	16	3	0.188	0	0	T	13	M	0.066	0.43	1.65306e-05	0.000298	2.81124e-05	0.94556	acaaagcttcCaggggataaa	m5C_175532
chr11	50311695	-	C	17	2	0.118	0	0	T	15	M	0.033	0.343	0.000612192	0.0001	0.00072113	0.21129	gatgatgacgCgattgatatt	m5C_174497
chr11	50311742	-	C	39	6	0.154	0	0	T	33	M	0.072	0.297	1.16176e-07	1.4761e-07	2.1242e-07	3.01558	tgctgctggtCcttggaactg	m5C_175469
chr11	50325496	-	C	26	4	0.154	0	0	T	22	M	0.061	0.335	5.52026e-06	3.97e-06	9.56347e-06	1.29346	ccgggaggctCgaggtgagac	m5C_175249
chr11	50325506	-	C	23	4	0.174	0	0	T	19	M	0.07	0.371	2.89528e-06	3.97e-06	5.10481e-06	1.54597	ccagtggtccCcgggaggctc	m5C_174960
chr11	50325508	-	C	22	7	0.318	0	0	T	15	M	0.164	0.527	2.82222e-11	3.39625e-05	5.25481e-11	12.0815	cgccagtggtCcccgggaggc	m5C_174951
chr11	50325578	-	C	18	5	0.278	0	0	T	13	M	0.125	0.509	1.67438e-08	0.00098015	3.08098e-08	4.85992	cgggccgcctCtgccgctgtc	m5C_175179
chr11	50325581	-	C	17	2	0.118	0	0	T	15	M	0.033	0.343	0.000612192	0.0001	0.00072113	0.21129	ggtcgggccgCctctgccgct	m5C_175024
chr11	51606470	-	C	24	3	0.125	0	0	T	21	M	0.043	0.31	9.05376e-05	1e-06	0.000137841	0.52694	cccggtcgagCccagcgcggc	m5C_174529
chr11	51606478	-	C	23	4	0.174	0	0	T	19	M	0.07	0.371	2.89528e-06	3.97e-06	5.10481e-06	1.54597	ggcgaggcccCggtcgagccc	m5C_175740
chr11	51606480	-	C	23	6	0.261	0	0	T	17	M	0.125	0.465	2.1303e-09	1.95536e-05	3.94403e-09	6.52888	aaggcgaggcCccggtcgagc	m5C_175182
chr11	51606689	-	C	25	3	0.12	0	0	T	22	M	0.042	0.3	0.000106926	1e-06	0.000147302	0.49637	cgagtagggcCtcgcggcgtc	m5C_175642
chr11	51606690	-	C	26	4	0.154	0	0	T	22	M	0.061	0.335	5.52026e-06	3.97e-06	9.56347e-06	1.29346	gcgagtagggCctcgcggcgt	m5C_175645
chr11	51606725	-	C	46	8	0.174	0	0	T	38	M	0.091	0.307	7.88932e-10	5.4612e-09	1.46292e-09	6.61653	gtgaccgcggCcaagcccgcg	m5C_175644
chr11	51606730	-	C	45	9	0.2	0	0	T	36	M	0.109	0.338	2.31837e-11	1.21854e-08	4.31766e-11	10.4289	cgagcgtgacCgcggccaagc	m5C_174773
chr11	51606763	-	C	37	6	0.162	0	0	T	31	M	0.077	0.311	7.91369e-08	1.4761e-07	1.44813e-07	3.26011	tagtcagtggCtgcggacgag	m5C_175049
chr11	51606811	-	C	30	4	0.133	0	0	T	26	M	0.053	0.297	1.15676e-05	1e-08	1.97392e-05	1.04848	ttaaggtcttCtttatcggca	m5C_175023
chr11	51606826	-	C	28	5	0.179	0	0	T	23	M	0.079	0.356	3.11854e-07	9.8506e-06	5.67413e-07	2.56286	ccgcgcgggaCggagttaagg	m5C_175588
chr11	51606831	-	C	31	4	0.129	0	0	T	27	M	0.051	0.289	1.36779e-05	1e-08	2.33e-05	0.99891	tggcaccgcgCgggacggagt	m5C_174804
chr11	51606836	-	C	29	3	0.103	0	0	T	26	M	0.036	0.264	0.000194461	1e-06	0.0002651	0.39874	ggcggtggcaCcgcgcgggac	m5C_174532
chr11	51733842	-	C	15	2	0.133	0	0	T	13	M	0.037	0.379	0.000415803	0.0001	0.000516338	0.25264	gctaccagaaCagcgcaccac	m5C_175489
chr11	51733851	-	C	26	3	0.115	0	0	T	23	M	0.04	0.29	0.000125364	1e-06	0.000171861	0.46859	tgccaccaggCtaccagaaca	m5C_175266
chr11	51733859	-	C	28	4	0.143	0	0	T	24	M	0.057	0.315	8.11149e-06	3.97e-06	1.40176e-05	1.1605	cccctccctgCcaccaggcta	m5C_175462
chr11	51733868	-	C	30	3	0.1	0	0	T	27	M	0.035	0.256	0.000222598	0	0.000302332	0.37912	ctctgcatacCcctccctgcc	m5C_175042
chr11	51733889	-	C	28	4	0.143	0	0	T	24	M	0.057	0.315	8.11149e-06	3.97e-06	1.40176e-05	1.1605	caaaacaagcCgaagtgtggg	m5C_174483
chr11	52000355	-	C	23	3	0.13	0	0	T	20	M	0.045	0.321	7.60525e-05	1e-06	0.00012526	0.56069	tcagactgacCgcggggcagc	m5C_177455
chr11	52099066	+	C	34	5	0.147	0	0	T	29	M	0.064	0.301	1.05748e-06	4.96e-08	1.87615e-06	1.92698	agaagttgttCaccaaggagc	m5C_176265
chr11	52236841	+	C	10	2	0.2	0	0	T	8	M	0.057	0.51	0.000113849	0.0001	0.000156184	0.44706	ttttagatgcCtacgataaag	m5C_175788
chr11	52376478	+	C	11	3	0.273	0	0	T	8	M	0.097	0.566	3.11975e-06	0.000298	5.49249e-06	1.60979	tgagtatgggCtgacgtttac	m5C_176156
chr11	52376541	+	C	10	1	0.1	0	0	T	9	M	0.018	0.404	0.0042662	0	0.00447177	0.04236	tgtggaagacCaggtaagagc	m5C_176346
chr11	52376648	+	C	10	1	0.1	0	0	T	9	M	0.018	0.404	0.0042662	0	0.00447177	0.04236	ttatttgcagCttgctcgtgg	m5C_176090
chr11	52376666	+	C	11	3	0.273	0	0	T	8	M	0.097	0.566	3.11975e-06	0.000298	5.49249e-06	1.60979	tggactgaagCtcacctttga	m5C_176234
chr11	52376686	+	C	10	1	0.1	0	0	T	9	M	0.018	0.404	0.0042662	0	0.00447177	0.04236	attcgtcattCtcgccgaaca	m5C_175862
chr11	52383898	+	C	10	1	0.1	0	0	T	9	M	0.018	0.404	0.0042662	0	0.00447177	0.04236	agcacatcaaCctcggctgtg	m5C_175875
chr11	52383910	+	C	11	2	0.182	0	0	T	9	M	0.051	0.477	0.000155373	0.0001	0.000212071	0.39127	tcggctgtgaCgtggactttg	m5C_176229
chr11	52383922	+	C	15	3	0.2	0	0	T	12	M	0.07	0.452	1.24976e-05	0.000298	2.12968e-05	1.03664	tggactttgaCatcgctgggc	m5C_176412
chr11	52383925	+	C	14	2	0.143	0	0	T	12	M	0.04	0.399	0.000335142	0.0001	0.000417416	0.27863	actttgacatCgctgggccct	m5C_176593
chr11	52383936	+	C	11	2	0.182	0	0	T	9	M	0.051	0.477	0.000155373	0.0001	0.000212071	0.39127	gctgggccctCgatccggggc	m5C_176450
chr11	52383941	+	C	11	2	0.182	0	0	T	9	M	0.051	0.477	0.000155373	0.0001	0.000212071	0.39127	gccctcgatcCggggcgctct	m5C_176070
chr11	52383961	+	C	11	2	0.182	0	0	T	9	M	0.051	0.477	0.000155373	0.0001	0.000212071	0.39127	tggtgcttggCtatgagggtt	m5C_176629
chr11	52383974	+	C	14	3	0.214	0	0	T	11	M	0.076	0.476	9.23855e-06	0.000298	1.59412e-05	1.1435	tgagggttggCtggctggcta	m5C_176481
chr11	52383985	+	C	14	2	0.143	0	0	T	12	M	0.04	0.399	0.000335142	0.0001	0.000417416	0.27863	tggctggctaCcagatgaatt	m5C_175936
chr11	52384027	+	C	11	2	0.182	0	0	T	9	M	0.051	0.477	0.000155373	0.0001	0.000212071	0.39127	tgacccagagCaacttcgcag	m5C_176817
chr11	53272818	-	C	10	1	0.1	0	0	T	9	M	0.018	0.404	0.0042662	0	0.00447177	0.04236	cgaatccctgCagtgaaagag	m5C_177287
chr11	53272821	-	C	10	1	0.1	0	0	T	9	M	0.018	0.404	0.0042662	0	0.00447177	0.04236	acacgaatccCtgcagtgaaa	m5C_177535
chr11	53272828	-	C	18	2	0.111	0	0	T	16	M	0.031	0.328	0.00072916	0.0001	0.000857291	0.19462	tggtgccacaCgaatccctgc	m5C_177314
chr11	53272830	-	C	17	2	0.118	0	0	T	15	M	0.033	0.343	0.000612192	0.0001	0.00072113	0.21129	ggtggtgccaCacgaatccct	m5C_176990
chr11	53284165	-	C	10	1	0.1	0	0	T	9	M	0.018	0.404	0.0042662	0	0.00447177	0.04236	gaacggcggtCagtgatggat	m5C_177227
chr11	53284188	-	C	17	2	0.118	0	0	T	15	M	0.033	0.343	0.000612192	0.0001	0.00072113	0.21129	ttcctagtttCtacactgatg	m5C_177711
chr11	53286854	-	C	17	3	0.176	0	0	T	14	M	0.062	0.41	2.14448e-05	0.000298	3.60959e-05	0.86712	tgtgttgtctCggtgagttgt	m5C_177375
chr11	53286856	-	C	17	3	0.176	0	0	T	14	M	0.062	0.41	2.14448e-05	0.000298	3.60959e-05	0.86712	actgtgttgtCtcggtgagtt	m5C_177416
chr11	53286876	-	C	10	1	0.1	0	0	T	9	M	0.018	0.404	0.0042662	0	0.00447177	0.04236	tcttaagaagCctgtggtaga	m5C_177181
chr11	53286885	-	C	10	1	0.1	0	0	T	9	M	0.018	0.404	0.0042662	0	0.00447177	0.04236	agagagtgttCttaagaagcc	m5C_177237
chr11	53286909	-	C	20	2	0.1	0	0	T	18	M	0.028	0.301	0.00100358	0	0.00113905	0.16711	tttgtcgaaaCtgaaggagac	m5C_177206
chr11	53286914	-	C	21	3	0.143	0	0	T	18	M	0.05	0.346	5.22305e-05	1e-06	8.67524e-05	0.63986	atgcttttgtCgaaactgaag	m5C_177406
chr11	53286925	-	C	19	2	0.105	0	0	T	17	M	0.029	0.314	0.000859433	0.0001	0.00100875	0.18001	aagtgactgcCatgcttttgt	m5C_177572
chr11	53351047	+	C	14	3	0.214	0	0	T	11	M	0.076	0.476	9.23855e-06	0.000298	1.59412e-05	1.1435	gaatgcgcgtCcggtgaaggt	m5C_175815
chr11	53368688	+	C	10	2	0.2	0	0	T	8	M	0.057	0.51	0.000113849	0.0001	0.000156184	0.44706	ccggaatgtgCtgcgcatgaa	m5C_176126
chr11	53429050	-	C	23	6	0.261	0	0	T	17	M	0.125	0.465	2.1303e-09	1.95536e-05	3.94403e-09	6.52888	agtagacggcCtgcacctggg	m5C_177080
chr11	53430656	-	C	26	3	0.115	0	0	T	23	M	0.04	0.29	0.000125364	1e-06	0.000171861	0.46859	ggcgcggataCggcacgtgat	m5C_177387
chr11	53430664	-	C	25	3	0.125	1	0.04	T	21	M	0.043	0.31	9.05376e-05	1e-06	0.000137841	0.52694	gggaacctggCgcggatacgg	m5C_177035
chr11	53770152	+	C	10	1	0.1	0	0	T	9	M	0.018	0.404	0.0042662	0	0.00447177	0.04236	gcgccgaggtCagccgaggtg	m5C_176419
chr11	53776657	+	C	42	5	0.119	0	0	T	37	M	0.052	0.25	3.85173e-06	1e-10	6.77589e-06	1.40603	gaagctggccCtgactcctag	m5C_176487
chr11	54489292	+	C	10	1	0.1	0	0	T	9	M	0.018	0.404	0.0042662	0	0.00447177	0.04236	aatggacatgCcaggaagaga	m5C_169356
chr11	54489293	+	C	10	1	0.1	0	0	T	9	M	0.018	0.404	0.0042662	0	0.00447177	0.04236	atggacatgcCaggaagagaa	m5C_168887
chr11	54866464	+	C	21	3	0.15	1	0.048	T	17	M	0.052	0.36	4.26209e-05	1e-06	7.08929e-05	0.6866	gtggccgcggCgcgggaagga	m5C_168898
chr11	54866485	+	C	40	6	0.15	0	0	T	34	M	0.071	0.291	1.39593e-07	5.95e-10	2.55065e-07	2.90429	cagtgagcggCcgcgatggct	m5C_169065
chr11	54866498	+	C	40	5	0.132	2	0.05	T	33	M	0.058	0.273	2.0976e-06	4.96e-08	3.70294e-06	1.63358	cgatggctgaCgagattgcca	m5C_169290
chr11	55482804	+	C	57	6	0.105	0	0	T	51	M	0.049	0.211	1.70637e-06	9.99978e-13	3.01917e-06	1.70075	cagtgtcctcCctctatatga	m5C_169411
chr11	55482825	+	C	47	5	0.106	0	0	T	42	M	0.046	0.226	7.55424e-06	1e-10	1.3059e-05	1.1858	aatggctggaCagtaaaccac	m5C_169300
chr11	58009217	+	C	11	2	0.182	0	0	T	9	M	0.051	0.477	0.000155373	0.0001	0.000212071	0.39127	ggagccgctgCtgccggcggg	m5C_172649
chr11	58009221	+	C	12	3	0.25	0	0	T	9	M	0.089	0.532	4.64228e-06	0.000298	8.04771e-06	1.42302	ccgctgctgcCggcgggcgcc	m5C_172299
chr11	58041596	+	C	12	3	0.25	0	0	T	9	M	0.089	0.532	4.64228e-06	0.000298	8.04771e-06	1.42302	tcggatgaatCgggggaggaa	m5C_171777
chr11	58201638	+	C	15	4	0.267	0	0	T	11	M	0.109	0.52	2.76218e-07	0.00059203	5.02732e-07	2.8589	cagcggagagCtgtggagaga	m5C_172580
chr11	58384749	+	C	35	7	0.2	0	0	T	28	M	0.1	0.359	1.85007e-09	3.4167e-07	3.42706e-09	6.13884	aaggagagtcCtgcaatgcca	m5C_172809
chr11	58390094	+	C	36	7	0.194	0	0	T	29	M	0.098	0.35	2.35758e-09	3.4167e-07	4.36444e-09	5.89009	cagagtggagCtgaagggctg	m5C_172352
chr11	58938608	-	C	18	2	0.111	0	0	T	16	M	0.031	0.328	0.00072916	0.0001	0.000857291	0.19462	gctggcagcgCgccgtagagc	m5C_173405
chr11	58938627	-	C	18	4	0.222	0	0	T	14	M	0.09	0.452	7.68604e-07	0.00059203	1.38946e-06	2.20134	ccggagtgtgCcgatgactgc	m5C_172925
chr11	58938644	-	C	15	2	0.133	0	0	T	13	M	0.037	0.379	0.000415803	0.0001	0.000516338	0.25264	acgggcccttCccgtgcccgg	m5C_173370
chr11	60270464	-	C	10	1	0.1	0	0	T	9	M	0.018	0.404	0.0042662	0	0.00447177	0.04236	acttcaggtgCtggagacttg	m5C_180025
chr11	62340517	-	C	11	3	0.273	0	0	T	8	M	0.097	0.566	3.11975e-06	0.000298	5.49249e-06	1.60979	tcgtgagtcaCagcccatttg	m5C_183923
chr11	62340541	-	C	14	2	0.143	0	0	T	12	M	0.04	0.399	0.000335142	0.0001	0.000417416	0.27863	ctccagtgccCggggtggatc	m5C_183996
chr11	62340542	-	C	14	2	0.143	0	0	T	12	M	0.04	0.399	0.000335142	0.0001	0.000417416	0.27863	tctccagtgcCcggggtggat	m5C_184244
chr11	62340551	-	C	14	2	0.143	0	0	T	12	M	0.04	0.399	0.000335142	0.0001	0.000417416	0.27863	ccagccaagtCtccagtgccc	m5C_184083
chr11	62343066	-	C	10	1	0.1	0	0	T	9	M	0.018	0.404	0.0042662	0	0.00447177	0.04236	cagcagcgctCgcaggactcc	m5C_183784
chr11	62343068	-	C	10	2	0.2	0	0	T	8	M	0.057	0.51	0.000113849	0.0001	0.000156184	0.44706	gacagcagcgCtcgcaggact	m5C_184014
chr11	62345246	-	C	10	1	0.1	0	0	T	9	M	0.018	0.404	0.0042662	0	0.00447177	0.04236	ctgtctggttCcataatgcag	m5C_184017
chr11	62345252	-	C	10	3	0.3	0	0	T	7	M	0.108	0.603	2.00128e-06	0.000298	3.53344e-06	1.84277	actgtgctgtCtggttccata	m5C_184272
chr11	62345256	-	C	10	1	0.1	0	0	T	9	M	0.018	0.404	0.0042662	0	0.00447177	0.04236	gaggactgtgCtgtctggttc	m5C_183920
chr11	62351458	-	C	17	2	0.118	0	0	T	15	M	0.033	0.343	0.000612192	0.0001	0.00072113	0.21129	gaaagcagtcCtgagaaggtc	m5C_183993
chr11	62351477	-	C	18	2	0.111	0	0	T	16	M	0.031	0.328	0.00072916	0.0001	0.000857291	0.19462	ctccaggatgCctattgaaga	m5C_184020
chr11	62351485	-	C	19	2	0.105	0	0	T	17	M	0.029	0.314	0.000859433	0.0001	0.00100875	0.18001	ggacctgtctCcaggatgcct	m5C_184023
chr11	62351492	-	C	20	2	0.1	0	0	T	18	M	0.028	0.301	0.00100358	0	0.00113905	0.16711	ggtgaagggaCctgtctccag	m5C_184531
chr11	62353301	-	C	10	1	0.1	0	0	T	9	M	0.018	0.404	0.0042662	0	0.00447177	0.04236	ggaagtataaCtcggggaact	m5C_184249
chr11	62353333	-	C	15	2	0.133	0	0	T	13	M	0.037	0.379	0.000415803	0.0001	0.000516338	0.25264	ttcattcaggCactgcagggg	m5C_183643
chr11	62354589	-	C	10	1	0.1	0	0	T	9	M	0.018	0.404	0.0042662	0	0.00447177	0.04236	gccccggcagCaggagtctac	m5C_184488
chr11	62354592	-	C	10	2	0.2	0	0	T	8	M	0.057	0.51	0.000113849	0.0001	0.000156184	0.44706	attgccccggCagcaggagtc	m5C_183882
chr11	62373088	-	C	17	2	0.118	0	0	T	15	M	0.033	0.343	0.000612192	0.0001	0.00072113	0.21129	gatggagagcCagagaggcag	m5C_184187
chr11	62373089	-	C	15	3	0.2	0	0	T	12	M	0.07	0.452	1.24976e-05	0.000298	2.12968e-05	1.03664	ggatggagagCcagagaggca	m5C_183737
chr11	62373117	-	C	16	2	0.125	0	0	T	14	M	0.035	0.36	0.000507942	0.0001	0.000629214	0.23044	gtgccacttgCagtgcggatg	m5C_184457
chr11	62373142	-	C	10	1	0.1	0	0	T	9	M	0.018	0.404	0.0042662	0	0.00447177	0.04236	gagccacagtCagacgacgac	m5C_184332
chr11	62373202	-	C	15	2	0.133	0	0	T	13	M	0.037	0.379	0.000415803	0.0001	0.000516338	0.25264	agtgagaagaCagaggctaga	m5C_183789
chr11	62373396	-	C	10	2	0.2	0	0	T	8	M	0.057	0.51	0.000113849	0.0001	0.000156184	0.44706	tgaccgacagCgccagtgctg	m5C_184169
chr11	62373403	-	C	12	2	0.167	0	0	T	10	M	0.047	0.448	0.000205616	0.0001	0.000279417	0.34631	gcccaggtgaCcgacagcgcc	m5C_184578
chr11	62373410	-	C	12	2	0.167	0	0	T	10	M	0.047	0.448	0.000205616	0.0001	0.000279417	0.34631	cgtggaggccCaggtgaccga	m5C_183793
chr11	62373412	-	C	12	2	0.167	0	0	T	10	M	0.047	0.448	0.000205616	0.0001	0.000279417	0.34631	agcgtggaggCccaggtgacc	m5C_184453
chr11	62383270	-	C	10	1	0.1	0	0	T	9	M	0.018	0.404	0.0042662	0	0.00447177	0.04236	gccaaggccgCcggaagggcc	m5C_184037
chr11	62383273	-	C	10	2	0.2	0	0	T	8	M	0.057	0.51	0.000113849	0.0001	0.000156184	0.44706	acagccaaggCcgccggaagg	m5C_184424
chr11	62383305	-	C	13	4	0.308	0	0	T	9	M	0.127	0.576	1.20373e-07	0.00059203	2.19999e-07	3.50969	gcaggtcactCcaagggggcg	m5C_184005
chr11	62383307	-	C	14	2	0.143	0	0	T	12	M	0.04	0.399	0.000335142	0.0001	0.000417416	0.27863	gagcaggtcaCtccaaggggg	m5C_183858
chr11	62383314	-	C	15	2	0.133	0	0	T	13	M	0.037	0.379	0.000415803	0.0001	0.000516338	0.25264	agaaagagagCaggtcactcc	m5C_184444
chr11	62383329	-	C	14	2	0.143	0	0	T	12	M	0.04	0.399	0.000335142	0.0001	0.000417416	0.27863	agcagaagaaCctgaagaaag	m5C_184566
chr11	62384824	-	C	14	2	0.143	0	0	T	12	M	0.04	0.399	0.000335142	0.0001	0.000417416	0.27863	ccgtccctcaCaagaagaaaa	m5C_184219
chr11	62384828	-	C	13	2	0.154	0	0	T	11	M	0.043	0.422	0.000265305	0.0001	0.000359149	0.3094	ttgcccgtccCtcacaagaag	m5C_183684
chr11	62384833	-	C	10	1	0.1	0	0	T	9	M	0.018	0.404	0.0042662	0	0.00447177	0.04236	gcagattgccCgtccctcaca	m5C_184587
chr11	62389706	-	C	14	2	0.143	0	0	T	12	M	0.04	0.399	0.000335142	0.0001	0.000417416	0.27863	atggaaaacgCagaggcagaa	m5C_184343
chr11	62389708	-	C	10	1	0.1	0	0	T	9	M	0.018	0.404	0.0042662	0	0.00447177	0.04236	ttatggaaaaCgcagaggcag	m5C_184489
chr11	62539177	-	C	11	2	0.182	0	0	T	9	M	0.051	0.477	0.000155373	0.0001	0.000212071	0.39127	gccgtggccaCcggcccgcgg	m5C_183755
chr11	62551583	+	C	44	5	0.114	0	0	T	39	M	0.05	0.24	5.09525e-06	1e-10	8.83085e-06	1.31069	gctttcatcaCatttgttaac	m5C_183284
chr11	62552570	+	C	29	3	0.103	0	0	T	26	M	0.036	0.264	0.000194461	1e-06	0.0002651	0.39874	aaagagtcaaCcctgcacctg	m5C_182908
chr11	62552584	+	C	67	7	0.106	1	0.015	T	59	M	0.052	0.203	3.42783e-07	9.99201e-15	6.22499e-07	2.36831	gcacctggtcCtccgtctgag	m5C_182948
chr11	62552590	+	C	79	8	0.101	0	0	T	71	M	0.052	0.187	1.09528e-07	1.11022e-16	2.00306e-07	2.90732	ggtcctccgtCtgaggggtgg	m5C_183004
chr11	62552838	+	C	144	16	0.111	0	0	T	128	M	0.07	0.173	1.55542e-13	0	2.90557e-13	14.2547	gcatgcagatCttcgtgaaga	m5C_183586
chr11	62552841	+	C	141	15	0.106	0	0	T	126	M	0.066	0.168	1.48148e-12	0	2.76384e-12	11.6286	tgcagatcttCgtgaagaccc	m5C_183094
chr11	62552868	+	C	10	1	0.1	0	0	T	9	M	0.018	0.404	0.0042662	0	0.00447177	0.04236	gcaagaccatCaccttggagg	m5C_183213
chr11	62604527	+	C	90	13	0.144	0	0	T	77	M	0.086	0.232	4.43645e-13	0	8.2836e-13	13.8747	atgatgatatCacctaaaata	m5C_183438
chr11	62604539	+	C	110	13	0.118	0	0	T	97	M	0.07	0.192	7.48157e-12	0	1.39433e-11	10.1797	cctaaaatagCtggaattacc	m5C_182860
chr11	62604549	+	C	129	17	0.133	1	0.008	T	111	M	0.085	0.202	1.33227e-15	0	2.49342e-15	21.3942	ctggaattacCggcagattgg	m5C_183276
chr11	62648321	-	C	16	2	0.125	0	0	T	14	M	0.035	0.36	0.000507942	0.0001	0.000629214	0.23044	cggcccccgcCgcgaacgacc	m5C_184171
chr11	62648326	-	C	15	2	0.133	0	0	T	13	M	0.037	0.379	0.000415803	0.0001	0.000516338	0.25264	gcgcccggccCccgccgcgaa	m5C_184562
chr11	62648340	-	C	16	2	0.125	0	0	T	14	M	0.035	0.36	0.000507942	0.0001	0.000629214	0.23044	ccagccccggCgcggcgcccg	m5C_183768
chr11	65690279	-	C	10	2	0.2	0	0	T	8	M	0.057	0.51	0.000113849	0.0001	0.000156184	0.44706	catagagaacCcgggcttgag	m5C_167552
chr11	65690308	-	C	10	1	0.1	0	0	T	9	M	0.018	0.404	0.0042662	0	0.00447177	0.04236	aagacacagtCatggatgtac	m5C_167648
chr11	65690312	-	C	10	1	0.1	0	0	T	9	M	0.018	0.404	0.0042662	0	0.00447177	0.04236	tggaaagacaCagtcatggat	m5C_167803
chr11	65735272	-	C	10	1	0.1	0	0	T	9	M	0.018	0.404	0.0042662	0	0.00447177	0.04236	cttgaaagacCttggagaaat	m5C_167818
chr11	65735273	-	C	10	3	0.3	0	0	T	7	M	0.108	0.603	2.00128e-06	0.000298	3.53344e-06	1.84277	acttgaaagaCcttggagaaa	m5C_167773
chr11	65735292	-	C	10	1	0.1	0	0	T	9	M	0.018	0.404	0.0042662	0	0.00447177	0.04236	tgggatttcaCtgcagaggac	m5C_167597
chr11	65735294	-	C	10	1	0.1	0	0	T	9	M	0.018	0.404	0.0042662	0	0.00447177	0.04236	actgggatttCactgcagagg	m5C_167799
chr11	68904502	+	C	19	5	0.263	0	0	T	14	M	0.118	0.488	2.42624e-08	0.00098015	4.4606e-08	4.49526	agagacatctCgtgcacggct	m5C_187155
chr11	69359902	-	C	15	7	0.467	0	0	T	8	M	0.248	0.699	6.04516e-13	0.00203104	1.12856e-12	21.2194	ccgcactatgCggagatggag	m5C_187668
chr11	69364774	-	C	11	4	0.364	0	0	T	7	M	0.152	0.646	4.39389e-08	0.00059203	8.06652e-08	4.46321	ctgccttcagCgttgggtgtg	m5C_188476
chr11	69667838	-	C	34	4	0.118	0	0	T	30	M	0.047	0.266	2.1848e-05	1e-08	3.67662e-05	0.87085	tggctgcctaCatgtatgcct	m5C_188666
chr11	69667855	-	C	40	4	0.1	0	0	T	36	M	0.04	0.231	4.91544e-05	0	8.17202e-05	0.68209	tttcctttgcCctcctctggc	m5C_189524
chr11	69667888	-	C	60	7	0.117	0	0	T	53	M	0.058	0.222	1.6105e-07	9.99201e-15	2.93643e-07	2.74259	tgcctgaggtCtctggtggac	m5C_189577
chr11	69667895	-	C	61	11	0.183	1	0.016	T	49	M	0.106	0.299	8.97171e-13	3.18601e-12	1.67466e-12	13.9909	ccaggcgtgcCtgaggtctct	m5C_188305
chr11	69667905	-	C	64	7	0.109	0	0	T	57	M	0.054	0.209	2.68886e-07	9.99201e-15	4.89569e-07	2.48364	tggaagaaaaCcaggcgtgcc	m5C_188953
chr11	69667938	-	C	116	20	0.172	0	0	T	96	M	0.114	0.251	0	0	0	45.7894	tgactgtgtgCccttttcagg	m5C_188375
chr11	69667959	-	C	115	12	0.104	0	0	T	103	M	0.061	0.174	1.89112e-10	0	3.51349e-10	7.08296	gtgattccctCtccaaagggc	m5C_188353
chr11	69667961	-	C	112	14	0.125	0	0	T	98	M	0.076	0.199	6.30607e-13	0	1.17726e-12	12.9707	aggtgattccCtctccaaagg	m5C_188296
chr11	69667962	-	C	108	19	0.176	0	0	T	89	M	0.116	0.258	0	0	0	43.9347	aaggtgattcCctctccaaag	m5C_189134
chr11	69667974	-	C	90	13	0.144	0	0	T	77	M	0.086	0.232	4.43645e-13	0	8.2836e-13	13.8747	ttaagttagtCcaaggtgatt	m5C_189319
chr11	69669689	-	C	28	3	0.107	0	0	T	25	M	0.037	0.272	0.000168979	1e-06	0.000230511	0.42004	ctttgttcatCctagcttgat	m5C_189163
chr11	69669733	-	C	48	12	0.25	0	0	T	36	M	0.149	0.388	1.33227e-15	7.46971e-08	2.49342e-15	26.6338	tggtgttgttCttatatcagt	m5C_188514
chr11	69669752	-	C	50	8	0.16	0	0	T	42	M	0.083	0.285	1.73063e-09	2.75221e-11	3.20603e-09	5.84399	caaagaggcaCcttgtttgtg	m5C_188827
chr11	69669769	-	C	34	4	0.118	0	0	T	30	M	0.047	0.266	2.1848e-05	1e-08	3.67662e-05	0.87085	acacccctggCaatgggcaaa	m5C_188975
chr11	69965536	+	C	22	4	0.182	0	0	T	18	M	0.073	0.385	2.28483e-06	3.97e-06	4.03157e-06	1.64874	gctccctgtgCcgcgcaccgc	m5C_186797
chr11	69965549	+	C	25	3	0.12	0	0	T	22	M	0.042	0.3	0.000106926	1e-06	0.000147302	0.49637	cgcaccgcagCctggggccca	m5C_186409
chr11	69965550	+	C	26	3	0.115	0	0	T	23	M	0.04	0.29	0.000125364	1e-06	0.000171861	0.46859	gcaccgcagcCtggggcccaa	m5C_186346
chr11	69965734	+	C	10	2	0.2	0	0	T	8	M	0.057	0.51	0.000113849	0.0001	0.000156184	0.44706	ccggaggggaCgatttgtgtt	m5C_187307
chr11	69965899	+	C	21	3	0.143	0	0	T	18	M	0.05	0.346	5.22305e-05	1e-06	8.67524e-05	0.63986	gccctcccggCgcgtcccgtc	m5C_186581
chr11	69965905	+	C	19	3	0.158	0	0	T	16	M	0.055	0.376	3.43703e-05	0.000298	5.72469e-05	0.73926	ccggcgcgtcCcgtcttttct	m5C_187012
chr11	69966074	+	C	27	5	0.185	0	0	T	22	M	0.082	0.367	2.47138e-07	9.8506e-06	4.50016e-07	2.70248	gtacaaggggCtctggatgga	m5C_187420
chr11	69966143	+	C	29	7	0.25	1	0.034	T	21	M	0.127	0.434	2.60032e-10	3.39625e-05	4.82936e-10	8.50516	ggtgctcgccCtgccgggtaa	m5C_187305
chr11	69967067	+	C	29	6	0.207	0	0	T	23	M	0.098	0.384	1.28676e-08	1.95536e-05	2.36861e-08	4.66136	cgaagaaggcCcgaatagcta	m5C_187152
chr11	69967850	+	C	19	5	0.263	0	0	T	14	M	0.118	0.488	2.42624e-08	0.00098015	4.4606e-08	4.49526	atggggtgtgCttttgtacag	m5C_186336
chr11	69991704	+	C	21	5	0.238	0	0	T	16	M	0.106	0.451	4.76985e-08	9.8506e-06	8.75514e-08	3.89059	cagcccggttCtcgggagaat	m5C_187273
chr11	69991759	+	C	29	4	0.138	0	0	T	25	M	0.055	0.306	9.72017e-06	3.97e-06	1.67654e-05	1.10218	aagcgccgctCtgagggcgag	m5C_186947
chr11	69991794	+	C	38	6	0.158	0	0	T	32	M	0.074	0.304	9.61614e-08	1.4761e-07	1.75889e-07	3.13397	atacccagacCgggtcccggt	m5C_187566
chr11	69991800	+	C	39	5	0.128	0	0	T	34	M	0.056	0.267	2.45786e-06	4.96e-08	4.33593e-06	1.57141	agaccgggtcCcggtaaggac	m5C_187575
[truncated: 5,773 more rows]

## Sheet: OGD_R 2
SeqID	refPos	refStrand	refBase	cov	C_count	methRate	mut_count	mutRate	CalledBase	CB_count	state	c95_CI_lower	c95_CI_upper	p_value_mState	p_value_mRate	p_value_mState_adj	score	seqContext	candidateName
chr1	4828601	+	C	11	3	0.273	0	0	T	8	M	0.097	0.566	3.11975e-06	0.000298	5.32876e-06	1.60979	tgggcagaagCctttgcaggt	m5C_3285
chr1	4828607	+	C	10	1	0.1	0	0	T	9	M	0.018	0.404	0.0042662	0	0.00445841	0.04236	gaagcctttgCaggtatcaaa	m5C_3353
chr1	5170620	-	C	18	3	0.167	0	0	T	15	M	0.058	0.392	2.73522e-05	0.000298	4.47641e-05	0.79896	ctgcggtgggCagccctacag	m5C_3607
chr1	5170696	-	C	13	3	0.231	0	0	T	10	M	0.082	0.503	6.65202e-06	0.000298	1.11783e-05	1.27035	ggggggcggaCattcgggggt	m5C_3554
chr1	5170723	-	C	12	2	0.167	0	0	T	10	M	0.047	0.448	0.000205616	0.0001	0.000274757	0.34631	tgggaggaacCagggggcccc	m5C_3491
chr1	5170724	-	C	13	3	0.231	0	0	T	10	M	0.082	0.503	6.65202e-06	0.000298	1.11783e-05	1.27035	gtgggaggaaCcagggggccc	m5C_3501
chr1	5170755	-	C	109	12	0.11	0	0	T	97	M	0.064	0.183	9.56855e-11	0	1.72342e-10	7.70762	cggggcgggtCtaaccccgcg	m5C_3508
chr1	5170760	-	C	73	12	0.164	0	0	T	61	M	0.097	0.266	4.93383e-13	4.77396e-14	8.91953e-13	14.2678	gactccggggCgggtctaacc	m5C_3609
chr1	9942475	-	C	38	20	0.526	0	0	C	20	M	0.373	0.675	0	4.26209e-05	0	149.035	tcttaaaagaCtgagatgcca	m5C_2166
chr1	9942484	-	C	46	19	0.413	0	0	T	27	M	0.283	0.557	0	1.03444e-06	0	107.496	aagagagaatCttaaaagact	m5C_2177
chr1	9942499	-	C	63	22	0.355	1	0.016	T	40	M	0.247	0.479	0	1.495e-09	0	108.867	ctgagtgtttCtttgaagaga	m5C_2141
chr1	9942509	-	C	67	18	0.269	0	0	T	49	M	0.177	0.385	0	2.88935e-10	0	63.7994	gtttacccagCtgagtgtttc	m5C_2083
chr1	9942512	-	C	60	15	0.25	0	0	T	45	M	0.158	0.372	0	5.99831e-11	0	47.3292	gccgtttaccCagctgagtgt	m5C_2139
chr1	9942513	-	C	57	15	0.263	0	0	T	42	M	0.166	0.39	0	4.63214e-09	0	49.9369	tgccgtttacCcagctgagtg	m5C_2184
chr1	9942514	-	C	57	14	0.246	0	0	T	43	M	0.152	0.371	0	2.80327e-09	0	42.6516	ttgccgtttaCccagctgagt	m5C_2041
chr1	9942520	-	C	56	18	0.321	0	0	T	38	M	0.214	0.452	0	1.67438e-08	0	77.043	aagtttttgcCgtttacccag	m5C_2146
chr1	9942521	-	C	53	15	0.283	0	0	T	38	M	0.18	0.416	0	4.63214e-09	0	53.8984	taagtttttgCcgtttaccca	m5C_2163
chr1	9942533	-	C	51	17	0.333	0	0	T	34	M	0.22	0.47	0	1.12588e-08	0	74.6972	acaatgatgaCttaagttttt	m5C_2040
chr1	9942542	-	C	42	12	0.286	0	0	T	30	M	0.172	0.436	2.22045e-16	7.46971e-08	4.02607e-16	32.2467	atagctggcaCaatgatgact	m5C_2046
chr1	9942544	-	C	34	11	0.324	0	0	T	23	M	0.191	0.492	4.44089e-16	3.11975e-06	8.05106e-16	32.3088	taatagctggCacaatgatga	m5C_2149
chr1	10232495	-	C	17	4	0.235	0	0	T	13	M	0.096	0.473	5.59754e-07	0.00059203	9.83128e-07	2.38949	cctccgcgtcCatgtatgagg	m5C_5419
chr1	10232511	-	C	20	3	0.15	0	0	T	17	M	0.052	0.36	4.26209e-05	1e-06	6.90898e-05	0.6866	gccgccgccgCcgcctcctcc	m5C_5499
chr1	13221476	-	C	10	2	0.2	0	0	T	8	M	0.057	0.51	0.000113849	0.0001	0.00015347	0.44706	ttcttagcccCaaaaggagca	m5C_2659
chr1	13221479	-	C	11	2	0.182	0	0	T	9	M	0.051	0.477	0.000155373	0.0001	0.00020847	0.39127	tccttcttagCcccaaaagga	m5C_2598
chr1	14230331	+	C	14	3	0.214	0	0	T	11	M	0.076	0.476	9.23855e-06	0.000298	1.54929e-05	1.1435	ttatgggggaCttggacacct	m5C_66
chr1	23272319	+	C	10	7	0.7	0	0	C	7	M	0.397	0.892	4.44089e-15	0.00203104	8.04555e-15	39.8629	aatgggctttCagtcggatgt	m5C_4247
chr1	24612800	-	C	13	2	0.154	0	0	T	11	M	0.043	0.422	0.000265305	0.0001	0.00035324	0.3094	tatgaatgaaCacaaaaagga	m5C_6271
chr1	24613131	-	C	39	19	0.487	0	0	T	20	M	0.339	0.638	0	3.43703e-05	0	128.687	tgaataaaccCagaagagagt	m5C_6411
chr1	24613132	-	C	46	22	0.478	0	0	T	24	M	0.341	0.619	0	2.28483e-06	0	150.148	ctgaataaacCcagaagagag	m5C_6426
chr1	24613133	-	C	43	26	0.605	0	0	C	26	M	0.456	0.736	0	5.52026e-06	0	237.01	tctgaataaaCccagaagaga	m5C_6371
chr1	24613142	-	C	46	25	0.543	0	0	C	25	M	0.402	0.678	0	4.49596e-06	0	200.9	ttagtagattCtgaataaacc	m5C_6132
chr1	24613155	-	C	35	16	0.457	0	0	T	19	M	0.305	0.618	0	1.65306e-05	0	97.4905	aactgacttcCaattagtaga	m5C_6345
chr1	24613156	-	C	32	15	0.469	0	0	T	17	M	0.309	0.636	0	1.24976e-05	0	92.6074	taactgacttCcaattagtag	m5C_6395
chr1	24613159	-	C	26	12	0.462	0	0	T	14	M	0.288	0.645	0	0.000205616	0	69.0134	atataactgaCttccaattag	m5C_6233
chr1	24613163	-	C	15	4	0.267	0	0	T	11	M	0.109	0.52	2.76218e-07	0.00059203	4.86873e-07	2.8589	attaatataaCtgacttccaa	m5C_6068
chr1	24613219	-	C	11	2	0.182	0	0	T	9	M	0.051	0.477	0.000155373	0.0001	0.00020847	0.39127	tctgacttttCctatacgtct	m5C_6308
chr1	24613228	-	C	14	2	0.143	0	0	T	12	M	0.04	0.399	0.000335142	0.0001	0.000412018	0.27863	tagacgtagtCtgacttttcc	m5C_6195
chr1	24613234	-	C	15	4	0.267	0	0	T	11	M	0.109	0.52	2.76218e-07	0.00059203	4.86873e-07	2.8589	attttgtagaCgtagtctgac	m5C_6391
chr1	24613605	-	C	14	2	0.143	0	0	T	12	M	0.04	0.399	0.000335142	0.0001	0.000412018	0.27863	aggaatttcaCcacttaaccc	m5C_6306
chr1	24613607	-	C	14	2	0.143	0	0	T	12	M	0.04	0.399	0.000335142	0.0001	0.000412018	0.27863	acaggaatttCaccacttaac	m5C_6208
chr1	24613616	-	C	18	3	0.167	0	0	T	15	M	0.058	0.392	2.73522e-05	0.000298	4.47641e-05	0.79896	tgacctccaaCaggaatttca	m5C_6109
chr1	24613638	-	C	22	3	0.136	0	0	T	19	M	0.047	0.333	6.33295e-05	1e-06	0.000101812	0.59813	aacacatgatCtaggaggctg	m5C_6085
chr1	24613785	-	C	12	3	0.25	0	0	T	9	M	0.089	0.532	4.64228e-06	0.000298	7.81758e-06	1.42302	agacgtaattCgtgaaggaac	m5C_6407
chr1	24613797	-	C	14	2	0.154	1	0.071	T	11	M	0.043	0.422	0.000265305	0.0001	0.00035324	0.3094	tcaatgatgaCgagacgtaat	m5C_6359
chr1	24614300	-	C	10	1	0.1	0	0	T	9	M	0.018	0.404	0.0042662	0	0.00445841	0.04236	tacaggcttcCgacacaaact	m5C_6431
chr1	24615160	-	C	15	3	0.2	0	0	T	12	M	0.07	0.452	1.24976e-05	0.000298	2.07183e-05	1.03664	actacgactgCtagaagttga	m5C_6283
chr1	24615163	-	C	15	5	0.333	0	0	T	10	M	0.152	0.583	4.63214e-09	0.00098015	8.2967e-09	6.32405	tgaactacgaCtgctagaagt	m5C_6285
chr1	24615166	-	C	15	2	0.133	0	0	T	13	M	0.037	0.379	0.000415803	0.0001	0.000509846	0.25264	tggtgaactaCgactgctaga	m5C_6187
chr1	24615169	-	C	14	4	0.286	0	0	T	10	M	0.117	0.546	1.85689e-07	0.00059203	3.27671e-07	3.15591	acctggtgaaCtacgactgct	m5C_6164
chr1	24615177	-	C	11	2	0.182	0	0	T	9	M	0.051	0.477	0.000155373	0.0001	0.00020847	0.39127	gacctaaaacCtggtgaacta	m5C_6373
chr1	34434835	-	C	582	543	0.936	2	0.003	C	543	M	0.913	0.953	0	0	0	9918.51	ccaggcggccCgggttcgact	m5C_18334
chr1	34434836	-	C	592	563	0.951	0	0	C	563	M	0.931	0.966	0	0	0	10477.8	cccaggcggcCcgggttcgac	m5C_18481
chr1	34434856	-	C	513	87	0.17	1	0.002	T	425	M	0.14	0.205	0	0	0	243.386	gttaggattcCtggttttcac	m5C_18362
chr1	34434857	-	C	499	83	0.167	1	0.002	T	415	M	0.137	0.202	0	0	0	226.61	ggttaggattCctggttttca	m5C_18328
chr1	34434868	-	C	256	96	0.378	2	0.008	T	158	M	0.321	0.439	0	0	0	615.472	tatggtctagCggttaggatt	m5C_18510
chr1	34434872	-	C	195	88	0.454	1	0.005	T	106	M	0.385	0.524	0	0	0	677.829	cccatatggtCtagcggttag	m5C_18454
chr1	34434880	-	C	136	68	0.5	0	0	CT	68	M	0.417	0.583	0	7.43849e-15	0	567.294	cggcagctccCatatggtcta	m5C_18290
chr1	34434881	-	C	129	68	0.527	0	0	C	68	M	0.441	0.611	0	1.8785e-13	0	600.36	ccggcagctcCcatatggtct	m5C_18305
chr1	34434882	-	C	125	68	0.544	0	0	C	68	M	0.457	0.629	0	1.8785e-13	0	621.079	gccggcagctCccatatggtc	m5C_18508
chr1	34877543	+	C	11	3	0.273	0	0	T	8	M	0.097	0.566	3.11975e-06	0.000298	5.32876e-06	1.60979	ctgtaacgtaCctcttggagc	m5C_17540
chr1	35893831	-	C	13	13	1	0	0	C	13	M	0.772	1	0	0.00724894	0	200.694	gaaggtcaggCttgagactcc	m5C_18503
chr1	36068621	+	C	14	2	0.143	0	0	T	12	M	0.04	0.399	0.000335142	0.0001	0.000412018	0.27863	ccccgccctcCcaggcccggc	m5C_70762
chr1	36068622	+	C	15	2	0.133	0	0	T	13	M	0.037	0.379	0.000415803	0.0001	0.000509846	0.25264	cccgccctccCaggcccggcg	m5C_70217
chr1	36068628	+	C	15	2	0.133	0	0	T	13	M	0.037	0.379	0.000415803	0.0001	0.000509846	0.25264	ctcccaggccCggcgcccggg	m5C_70733
chr1	36068635	+	C	15	3	0.2	0	0	T	12	M	0.07	0.452	1.24976e-05	0.000298	2.07183e-05	1.03664	gcccggcgccCgggccgctgg	m5C_70305
chr1	36068799	+	C	12	3	0.25	0	0	T	9	M	0.089	0.532	4.64228e-06	0.000298	7.81758e-06	1.42302	gcccggtggcCgcgtgccccc	m5C_70156
chr1	36365513	-	C	12	3	0.25	0	0	T	9	M	0.089	0.532	4.64228e-06	0.000298	7.81758e-06	1.42302	tgctcctcctCcgccagaaga	m5C_71651
chr1	36365527	-	C	17	2	0.118	0	0	T	15	M	0.033	0.343	0.000612192	0.0001	0.000714233	0.21129	aggacagatgCagatgctcct	m5C_72342
chr1	36365533	-	C	19	2	0.105	0	0	T	17	M	0.029	0.314	0.000859433	0.0001	0.000999274	0.18001	ttcgccaggaCagatgcagat	m5C_72453
chr1	36365541	-	C	20	2	0.1	0	0	T	18	M	0.028	0.301	0.00100358	0	0.00113036	0.16711	acgtgatcttCgccaggacag	m5C_71854
chr1	36365544	-	C	19	4	0.211	0	0	T	15	M	0.085	0.433	1.03444e-06	0.00059203	1.77981e-06	2.0368	ggcacgtgatCttcgccagga	m5C_71091
chr1	36365550	-	C	18	2	0.111	0	0	T	16	M	0.031	0.328	0.00072916	0.0001	0.00084916	0.19462	gtgaacggcaCgtgatcttcg	m5C_72199
chr1	36374630	-	C	23	4	0.174	0	0	T	19	M	0.07	0.371	2.89528e-06	3.97e-06	4.95242e-06	1.54597	gagccgggctCttcctgcctc	m5C_71560
chr1	36471417	+	C	10	1	0.1	0	0	T	9	M	0.018	0.404	0.0042662	0	0.00445841	0.04236	cttggctgggCgcacccccgc	m5C_70427
chr1	36471421	+	C	10	3	0.3	0	0	T	7	M	0.108	0.603	2.00128e-06	0.000298	3.42756e-06	1.84277	gctgggcgcaCccccgctgcg	m5C_70128
chr1	36471424	+	C	10	1	0.1	0	0	T	9	M	0.018	0.404	0.0042662	0	0.00445841	0.04236	gggcgcacccCcgctgcgggc	m5C_70710
chr1	36471425	+	C	10	1	0.1	0	0	T	9	M	0.018	0.404	0.0042662	0	0.00445841	0.04236	ggcgcaccccCgctgcgggct	m5C_70324
chr1	37442492	-	C	11	4	0.364	0	0	T	7	M	0.152	0.646	4.39389e-08	0.00059203	7.81128e-08	4.46321	aggatgaagaCgggggaggtg	m5C_72352
chr1	39368187	+	C	16	3	0.188	0	0	T	13	M	0.066	0.43	1.65306e-05	0.000298	2.73499e-05	0.94556	agaagaagggCcgttctgcca	m5C_12937
chr1	39368214	+	C	16	3	0.188	0	0	T	13	M	0.066	0.43	1.65306e-05	0.000298	2.73499e-05	0.94556	aggtggtgacCcgagaataca	m5C_12566
chr1	39548772	-	C	15	2	0.133	0	0	T	13	M	0.037	0.379	0.000415803	0.0001	0.000509846	0.25264	acaaaacctcCtgaagcgagt	m5C_13174
chr1	39548787	-	C	18	2	0.111	0	0	T	16	M	0.031	0.328	0.00072916	0.0001	0.00084916	0.19462	tctgagcacaCgatgacaaaa	m5C_13142
chr1	39548791	-	C	29	3	0.103	0	0	T	26	M	0.036	0.264	0.000194461	1e-06	0.000260627	0.39874	gctctctgagCacacgatgac	m5C_13041
chr1	39548798	-	C	27	4	0.148	0	0	T	23	M	0.059	0.325	6.7187e-06	3.97e-06	1.12869e-05	1.22404	acagttggctCtctgagcaca	m5C_13295
chr1	39548800	-	C	29	4	0.138	0	0	T	25	M	0.055	0.306	9.72017e-06	3.97e-06	1.62942e-05	1.10218	caacagttggCtctctgagca	m5C_13173
chr1	39548816	-	C	30	3	0.1	0	0	T	27	M	0.035	0.256	0.000222598	0	0.000297313	0.37912	attgcagtgtCtccatcaaca	m5C_13224
chr1	39548829	-	C	32	4	0.125	0	0	T	28	M	0.05	0.281	1.60766e-05	1e-08	2.6627e-05	0.95302	cataaaaggcCgaattgcagt	m5C_13076
chr1	39548839	-	C	29	3	0.103	0	0	T	26	M	0.036	0.264	0.000194461	1e-06	0.000260627	0.39874	ggagtgatgaCataaaaggcc	m5C_13195
chr1	41219572	-	C	14	2	0.143	0	0	T	12	M	0.04	0.399	0.000335142	0.0001	0.000412018	0.27863	gtaggtgtggCcttgttgctc	m5C_10967
chr1	41255532	-	C	15	2	0.133	0	0	T	13	M	0.037	0.379	0.000415803	0.0001	0.000509846	0.25264	ctcctcccttCtgtgtgctgc	m5C_11025
chr1	41255539	-	C	16	2	0.125	0	0	T	14	M	0.035	0.36	0.000507942	0.0001	0.00062143	0.23044	ttgttccctcCtcccttctgt	m5C_10948
chr1	41255540	-	C	16	4	0.25	0	0	T	12	M	0.102	0.495	3.98432e-07	0.00059203	7.00396e-07	2.60642	cttgttccctCctcccttctg	m5C_10978
chr1	43056629	-	C	12	5	0.417	0	0	T	7	M	0.193	0.68	8.77507e-10	0.00098015	1.57547e-09	8.75142	tgactggctgCtgcagaaaag	m5C_8422
chr1	43163738	-	C	16	3	0.188	0	0	T	13	M	0.066	0.43	1.65306e-05	0.000298	2.73499e-05	0.94556	ggcggagaccCaggagaccgg	m5C_8251
chr1	43163739	-	C	15	5	0.333	0	0	T	10	M	0.152	0.583	4.63214e-09	0.00098015	8.2967e-09	6.32405	gggcggagacCcaggagaccg	m5C_8263
chr1	43163753	-	C	18	5	0.278	0	0	T	13	M	0.125	0.509	1.67438e-08	0.00098015	2.98288e-08	4.85992	gcactcggacCgtggggcgga	m5C_8247
chr1	43888311	+	C	13	2	0.154	0	0	T	11	M	0.043	0.422	0.000265305	0.0001	0.00035324	0.3094	aaggcttgatCttcgtagtgg	m5C_8015
chr1	43888323	+	C	12	2	0.167	0	0	T	10	M	0.047	0.448	0.000205616	0.0001	0.000274757	0.34631	tcgtagtggaCagcaatgaca	m5C_8049
chr1	43888326	+	C	12	3	0.25	0	0	T	9	M	0.089	0.532	4.64228e-06	0.000298	7.81758e-06	1.42302	tagtggacagCaatgacagag	m5C_8016
chr1	43888332	+	C	12	3	0.25	0	0	T	9	M	0.089	0.532	4.64228e-06	0.000298	7.81758e-06	1.42302	acagcaatgaCagagagcgtg	m5C_7798
chr1	43953352	+	C	10	1	0.1	0	0	T	9	M	0.018	0.404	0.0042662	0	0.00445841	0.04236	tatatgactgCttggtgtggc	m5C_8134
chr1	44464184	-	C	10	4	0.4	0	0	T	6	M	0.168	0.687	2.41678e-08	0.039404	4.30241e-08	5.12387	aggccttggcCgctgagagag	m5C_7450
chr1	46374259	+	C	17	2	0.118	0	0	T	15	M	0.033	0.343	0.000612192	0.0001	0.000714233	0.21129	taagcagggtCgggcctggtt	m5C_6466
chr1	46374264	+	C	18	4	0.222	0	0	T	14	M	0.09	0.452	7.68604e-07	0.00059203	1.34658e-06	2.20134	agggtcgggcCtggttaggac	m5C_6507
chr1	47659425	+	C	10	2	0.2	0	0	T	8	M	0.057	0.51	0.000113849	0.0001	0.00015347	0.44706	aaatcatcagCtggctggata	m5C_6463
chr1	47659429	+	C	10	2	0.2	0	0	T	8	M	0.057	0.51	0.000113849	0.0001	0.00015347	0.44706	catcagctggCtggataagaa	m5C_6497
chr1	47659441	+	C	10	2	0.2	0	0	T	8	M	0.057	0.51	0.000113849	0.0001	0.00015347	0.44706	ggataagaacCagactgcaga	m5C_6479
chr1	47659445	+	C	10	1	0.1	0	0	T	9	M	0.018	0.404	0.0042662	0	0.00445841	0.04236	aagaaccagaCtgcagagaag	m5C_6472
chr1	47659448	+	C	10	1	0.1	0	0	T	9	M	0.018	0.404	0.0042662	0	0.00445841	0.04236	aaccagactgCagagaaggaa	m5C_6529
chr1	53388928	+	C	27	4	0.148	0	0	T	23	M	0.059	0.325	6.7187e-06	3.97e-06	1.12869e-05	1.22404	agagcaggctCtggggtggcg	m5C_8758
chr1	53388943	+	C	26	4	0.154	0	0	T	22	M	0.061	0.335	5.52026e-06	3.97e-06	9.29113e-06	1.29346	gtggcgggtcCaacccccagg	m5C_8754
chr1	53388946	+	C	24	5	0.208	0	0	T	19	M	0.092	0.405	1.15303e-07	9.8506e-06	2.04133e-07	3.20706	gcgggtccaaCccccaggggt	m5C_8785
chr1	53388948	+	C	12	2	0.167	0	0	T	10	M	0.047	0.448	0.000205616	0.0001	0.000274757	0.34631	gggtccaaccCccaggggttc	m5C_8556
chr1	53388958	+	C	26	3	0.115	0	0	T	23	M	0.04	0.29	0.000125364	1e-06	0.000168887	0.46859	cccaggggttCggagtgggag	m5C_8751
chr1	53388972	+	C	27	3	0.111	0	0	T	24	M	0.039	0.281	0.000145998	1e-06	0.000196541	0.44324	gtgggaggaaCcagtgggccc	m5C_8786
chr1	53388973	+	C	26	3	0.115	0	0	T	23	M	0.04	0.29	0.000125364	1e-06	0.000168887	0.46859	tgggaggaacCagtgggcccc	m5C_8730
chr1	53388980	+	C	16	3	0.188	0	0	T	13	M	0.066	0.43	1.65306e-05	0.000298	2.73499e-05	0.94556	aaccagtgggCccccagtgtg	m5C_8718
chr1	53389007	+	C	35	4	0.114	0	0	T	31	M	0.045	0.26	2.52784e-05	1e-08	4.14087e-05	0.83396	tgtgggggggCtggacattcg	m5C_8719
chr1	53389016	+	C	35	4	0.114	0	0	T	31	M	0.045	0.26	2.52784e-05	1e-08	4.14087e-05	0.83396	gctggacattCggggatggga	m5C_8561
chr1	53389060	+	C	16	5	0.312	0	0	T	11	M	0.142	0.556	7.348e-09	0.00098015	1.31484e-08	5.76056	tgagccaggcCcttctcgtgg	m5C_8612
chr1	53389061	+	C	15	2	0.133	0	0	T	13	M	0.037	0.379	0.000415803	0.0001	0.000509846	0.25264	gagccaggccCttctcgtgga	m5C_8700
chr1	53389064	+	C	14	2	0.143	0	0	T	12	M	0.04	0.399	0.000335142	0.0001	0.000412018	0.27863	ccaggcccttCtcgtggatta	m5C_8531
chr1	53389066	+	C	17	2	0.118	0	0	T	15	M	0.033	0.343	0.000612192	0.0001	0.000714233	0.21129	aggcccttctCgtggattaca	m5C_8512
chr1	56782070	-	C	15	4	0.267	0	0	T	11	M	0.109	0.52	2.76218e-07	0.00059203	4.86873e-07	2.8589	cgccggcaggCgccggtaacc	m5C_13721
chr1	56782085	-	C	13	2	0.154	0	0	T	11	M	0.043	0.422	0.000265305	0.0001	0.00035324	0.3094	cttgtgcctaCcctacgccgg	m5C_13778
chr1	56782098	-	C	10	5	0.5	0	0	CT	5	M	0.237	0.763	2.02894e-10	0.00098015	3.64961e-10	11.466	ctgactggctCagcttgtgcc	m5C_13812
chr1	56782100	-	C	14	5	0.357	0	0	T	9	M	0.163	0.612	2.80327e-09	0.00098015	5.02418e-09	6.98918	cactgactggCtcagcttgtg	m5C_13675
chr1	56782104	-	C	25	7	0.28	0	0	T	18	M	0.143	0.476	9.29387e-11	3.39625e-05	1.67399e-10	10.0304	gctacactgaCtggctcagct	m5C_13832
chr1	56782108	-	C	33	12	0.375	1	0.03	T	20	M	0.229	0.547	0	4.64228e-06	0	55.0408	gcgcgctacaCtgactggctc	m5C_13856
chr1	56782110	-	C	39	8	0.205	0	0	T	31	M	0.108	0.355	1.61633e-10	6.77878e-07	2.90829e-10	8.44384	acgcgcgctaCactgactggc	m5C_13952
chr1	56782113	-	C	69	13	0.191	1	0.014	T	55	M	0.115	0.3	7.43849e-15	1.62789e-11	1.3474e-14	21.1721	tgcacgcgcgCtacactgact	m5C_13789
chr1	56782115	-	C	81	11	0.136	0	0	T	70	M	0.078	0.227	3.73432e-11	0	6.73093e-11	8.89586	gctgcacgcgCgctacactga	m5C_13835
chr1	56782117	-	C	106	15	0.142	0	0	T	91	M	0.088	0.22	1.57652e-14	0	2.85456e-14	18.1506	gggctgcacgCgcgctacact	m5C_13844
chr1	56782119	-	C	107	26	0.243	0	0	T	81	M	0.172	0.332	0	6.66134e-16	0	89.2099	cggggctgcaCgcgcgctaca	m5C_13885
chr1	56782124	-	C	109	14	0.13	1	0.009	T	94	M	0.079	0.206	3.65263e-13	0	6.60432e-13	13.723	atgcccggggCtgcacgcgcg	m5C_13736
chr1	56782129	-	C	109	12	0.11	0	0	T	97	M	0.064	0.183	9.56855e-11	0	1.72342e-10	7.70762	cttacatgccCggggctgcac	m5C_13917
chr1	56782130	-	C	106	13	0.123	0	0	T	93	M	0.073	0.199	4.46887e-12	0	8.06757e-12	10.7843	ccttacatgcCcggggctgca	m5C_13965
chr1	56782135	-	C	75	13	0.176	1	0.013	T	61	M	0.106	0.278	2.59792e-14	1.23013e-13	4.70311e-14	18.6573	gatgcccttaCatgcccgggg	m5C_13794
chr1	56782139	-	C	85	9	0.106	0	0	T	76	M	0.057	0.189	1.58065e-08	0	2.81654e-08	3.98176	ctgtgatgccCttacatgccc	m5C_13671
chr1	56782140	-	C	85	10	0.118	0	0	T	75	M	0.065	0.203	1.0811e-09	0	1.94065e-09	5.84349	tctgtgatgcCcttacatgcc	m5C_13658
chr1	56782149	-	C	85	15	0.176	0	0	T	70	M	0.11	0.271	4.44089e-16	4.66294e-15	8.05106e-16	25.3231	aataacaggtCtgtgatgccc	m5C_13929
chr1	56782171	-	C	109	13	0.12	1	0.009	T	95	M	0.072	0.195	5.79803e-12	0	1.04662e-11	10.4752	gttcagccacCtgagattgag	m5C_13662
chr1	56782199	-	C	14	2	0.143	0	0	T	12	M	0.04	0.399	0.000335142	0.0001	0.000412018	0.27863	ccctcaaattCttagagggac	m5C_13870
chr1	56782215	-	C	10	1	0.1	0	0	T	9	M	0.018	0.404	0.0042662	0	0.00445841	0.04236	cccgagcggtCggtgtccctc	m5C_13964
chr1	56782223	-	C	10	1	0.1	0	0	T	9	M	0.018	0.404	0.0042662	0	0.00445841	0.04236	acacgaccccCgagcggtcgg	m5C_13813
chr1	56782224	-	C	13	3	0.231	0	0	T	10	M	0.082	0.503	6.65202e-06	0.000298	1.11783e-05	1.27035	tacacgacccCcgagcggtcg	m5C_13770
chr1	56782225	-	C	14	4	0.286	0	0	T	10	M	0.117	0.546	1.85689e-07	0.00059203	3.27671e-07	3.15591	ttacacgaccCccgagcggtc	m5C_13779
chr1	56782226	-	C	12	5	0.417	0	0	T	7	M	0.193	0.68	8.77507e-10	0.00098015	1.57547e-09	8.75142	gttacacgacCcccgagcggt	m5C_13926
chr1	56782243	-	C	10	8	0.8	0	0	C	8	M	0.49	0.943	0	0.0772553	0	78.4251	ctctggcatgCtaactagtta	m5C_13973
chr1	56782247	-	C	14	13	0.929	0	0	C	13	M	0.685	0.987	0	0.00724894	0	178.18	gagactctggCatgctaacta	m5C_13715
chr1	56782251	-	C	21	20	0.952	0	0	C	20	M	0.773	0.992	0	0.00100358	0	309.321	gaatgagactCtggcatgcta	m5C_13679
chr1	56782253	-	C	23	22	0.957	0	0	C	22	M	0.79	0.992	0	0.00133563	0	347.637	acgaatgagaCtctggcatgc	m5C_13801
chr1	56782262	-	C	35	29	0.829	0	0	C	29	M	0.673	0.919	0	0.000194461	0	390.441	attccgataaCgaatgagact	m5C_13722
chr1	56782268	-	C	57	39	0.684	0	0	C	39	M	0.555	0.79	0	2.45786e-06	0	433.056	tggttaattcCgataacgaat	m5C_13849
chr1	56782269	-	C	56	37	0.661	0	0	C	37	M	0.53	0.771	0	1.78158e-06	0	392.194	ctggttaattCcgataacgaa	m5C_13840
chr1	56782277	+	C	10	10	1	0	0	C	10	M	0.722	1	0	0.0042662	0	144.492	cggaattaacCagacaaatcg	m5C_13342
chr1	56782279	-	C	51	29	0.569	0	0	C	29	M	0.433	0.695	0	3.8985e-07	0	250.937	agcgatttgtCtggttaattc	m5C_13694
chr1	56782281	+	C	18	17	0.944	0	0	C	17	M	0.742	0.99	0	0.012309	0	252.423	attaaccagaCaaatcgctcc	m5C_13585
chr1	56782286	+	C	19	19	1	0	0	C	19	M	0.832	1	0	0.0152738	0	316.09	ccagacaaatCgctccaccaa	m5C_13353
chr1	56782287	-	C	52	26	0.5	0	0	CT	26	M	0.369	0.631	0	1.93874e-07	0	191.805	gttggtggagCgatttgtctg	m5C_13930
chr1	56782288	+	C	20	19	0.95	0	0	C	19	M	0.764	0.991	0	0.000859433	0	290.268	agacaaatcgCtccaccaact	m5C_13407
chr1	56782290	+	C	19	19	1	0	0	C	19	M	0.832	1	0	0.0152738	0	316.09	acaaatcgctCcaccaactaa	m5C_13527
chr1	56782291	+	C	20	20	1	0	0	C	20	M	0.839	1	0	0.00100358	0	335.548	caaatcgctcCaccaactaag	m5C_13485
chr1	56782293	+	C	20	20	1	0	0	C	20	M	0.839	1	0	0.00100358	0	335.548	aatcgctccaCcaactaagaa	m5C_13587
chr1	56782294	+	C	19	19	1	0	0	C	19	M	0.832	1	0	0.0152738	0	316.09	atcgctccacCaactaagaat	m5C_13430
chr1	56782297	+	C	20	19	0.95	0	0	C	19	M	0.764	0.991	0	0.000859433	0	290.268	gctccaccaaCtaagaatggc	m5C_13311
chr1	56782301	-	C	26	13	0.5	0	0	CT	13	M	0.321	0.679	0	0.000265305	0	83.3568	catggccattCttagttggtg	m5C_13670
chr1	56782305	-	C	35	12	0.343	0	0	T	23	M	0.208	0.508	0	4.64228e-06	0	49.9956	ggtgcatggcCattcttagtt	m5C_13768
chr1	56782306	-	C	44	17	0.386	0	0	T	27	M	0.257	0.534	0	5.59754e-07	0	87.4514	tggtgcatggCcattcttagt	m5C_13914
chr1	56782307	+	C	17	14	0.824	0	0	C	14	M	0.59	0.938	0	0.00840124	0	165.116	ctaagaatggCcatgcaccac	m5C_13386
chr1	56782308	+	C	15	12	0.8	0	0	C	12	M	0.548	0.93	0	0.00617454	0	131.554	taagaatggcCatgcaccacc	m5C_13566
chr1	56782311	-	C	150	36	0.24	0	0	T	114	M	0.179	0.314	0	0	0	128.658	ggtggtggtgCatggccattc	m5C_13881
chr1	56782312	+	C	11	10	0.909	0	0	C	10	M	0.623	0.984	0	0.0042662	0	124.527	aatggccatgCaccaccaccc	m5C_13449
chr1	56782314	+	C	11	11	1	0	0	C	11	M	0.741	1	0	0.00517972	0	163.055	tggccatgcaCcaccacccac	m5C_13526
chr1	56782315	+	C	13	9	0.692	0	0	C	9	M	0.424	0.873	0	0.00343573	0	76.264	ggccatgcacCaccacccacg	m5C_13632
chr1	56782320	+	C	10	10	1	0	0	C	10	M	0.722	1	0	0.0042662	0	144.492	tgcaccaccaCccacggaatc	m5C_13446
chr1	56782321	+	C	11	10	0.909	0	0	C	10	M	0.623	0.984	0	0.0042662	0	124.527	gcaccaccacCcacggaatcg	m5C_13620
chr1	56782322	+	C	11	11	1	0	0	C	11	M	0.741	1	0	0.00517972	0	163.055	caccaccaccCacggaatcga	m5C_13408
chr1	56782324	+	C	10	10	1	0	0	C	10	M	0.722	1	0	0.0042662	0	144.492	ccaccacccaCggaatcgaga	m5C_13300
chr1	56782325	-	C	800	80	0.1	3	0.004	T	717	M	0.081	0.123	0	0	0	130.228	ttctcgattcCgtgggtggtg	m5C_13659
chr1	56782330	+	C	11	11	1	0	0	C	11	M	0.741	1	0	0.00517972	0	163.055	cccacggaatCgagaaagagc	m5C_13497
chr1	59691945	+	C	11	11	1	0	0	C	11	M	0.741	1	0	0.00517972	0	163.055	tcattgttgtCaatgatgtat	m5C_11727
chr1	59691957	+	C	11	11	1	0	0	C	11	M	0.741	1	0	0.00517972	0	163.055	atgatgtataCcttttggaac	m5C_11860
chr1	59691958	+	C	11	11	1	0	0	C	11	M	0.741	1	0	0.00517972	0	163.055	tgatgtatacCttttggaact	m5C_11197
chr1	59691967	+	C	12	11	0.917	0	0	C	11	M	0.646	0.985	0	0.00517972	0	142.145	ccttttggaaCtgaatctaag	m5C_11527
chr1	59691973	+	C	10	8	0.8	0	0	C	8	M	0.49	0.943	0	0.0772553	0	78.4251	ggaactgaatCtaagtgattt	m5C_11448
chr1	59692520	+	C	11	10	0.909	0	0	C	10	M	0.623	0.984	0	0.0042662	0	124.527	tcaatgttgtCaatgatgcat	m5C_11850
chr1	59692528	+	C	11	10	0.909	0	0	C	10	M	0.623	0.984	0	0.0042662	0	124.527	gtcaatgatgCatcttattgg	m5C_11725
chr1	59692531	+	C	11	10	0.909	0	0	C	10	M	0.623	0.984	0	0.0042662	0	124.527	aatgatgcatCttattggaac	m5C_11341
chr1	59704795	+	C	17	9	0.529	0	0	C	9	M	0.31	0.738	2.22045e-16	0.00343573	4.02607e-16	43.6212	accatgtgttCaatgatgatt	m5C_11445
chr1	59704807	+	C	17	9	0.529	0	0	C	9	M	0.31	0.738	2.22045e-16	0.00343573	4.02607e-16	43.6212	atgatgatttCtgatgctttg	m5C_11854
chr1	59704813	+	C	17	9	0.529	0	0	C	9	M	0.31	0.738	2.22045e-16	0.00343573	4.02607e-16	43.6212	atttctgatgCtttgcctgag	m5C_11708
chr1	59704818	+	C	15	7	0.467	0	0	T	8	M	0.248	0.699	6.04516e-13	0.00203104	1.09274e-12	21.2194	tgatgctttgCctgagttctc	m5C_11743
chr1	59704819	+	C	15	5	0.333	0	0	T	10	M	0.152	0.583	4.63214e-09	0.00098015	8.2967e-09	6.32405	gatgctttgcCtgagttctct	m5C_11648
chr1	59704826	+	C	14	7	0.5	0	0	CT	7	M	0.268	0.732	2.84661e-13	0.00203104	5.14781e-13	23.5347	tgcctgagttCtctttgaata	m5C_11219
chr1	59704828	+	C	15	6	0.4	0	0	T	9	M	0.198	0.643	5.99831e-11	0.00146045	1.08087e-10	12.1586	cctgagttctCtttgaataat	m5C_11342
chr1	63177210	+	C	20	3	0.15	0	0	T	17	M	0.052	0.36	4.26209e-05	1e-06	6.90898e-05	0.6866	ccagccttcgCcatgggattc	m5C_16430
chr1	63178684	+	C	33	21	0.636	0	0	C	21	M	0.466	0.778	0	5.22305e-05	0	195.787	tcactgggtaCatgatgaata	m5C_16178
chr1	63178699	+	C	44	19	0.432	0	0	T	25	M	0.297	0.578	0	1.03444e-06	0	112.794	tgaataaaatCaaatcacctt	m5C_16287
chr1	63178704	+	C	46	20	0.435	0	0	T	26	M	0.302	0.578	0	1.3678e-06	0	120.836	aaaatcaaatCaccttctttc	m5C_16252
chr1	63178706	+	C	49	22	0.449	0	0	T	27	M	0.319	0.587	0	2.28483e-06	0	140.152	aatcaaatcaCcttctttcgg	m5C_16499
chr1	63178707	+	C	49	20	0.417	1	0.02	T	28	M	0.288	0.557	0	1.3678e-06	0	115.398	atcaaatcacCttctttcggc	m5C_16462
chr1	63178710	+	C	51	22	0.431	0	0	T	29	M	0.305	0.567	0	6.50248e-08	0	134.205	aaatcaccttCtttcggctga	m5C_16467
chr1	63178714	+	C	55	23	0.418	0	0	T	32	M	0.297	0.55	0	8.72229e-08	0	136.793	caccttctttCggctgagctc	m5C_16144
chr1	63178717	+	C	57	25	0.439	0	0	T	32	M	0.318	0.567	0	1.50419e-07	0	158.862	cttctttcggCtgagctcctg	m5C_16215
chr1	63178722	+	C	61	28	0.459	0	0	T	33	M	0.34	0.583	0	9.84753e-09	0	190.471	ttcggctgagCtcctgatgga	m5C_16188
chr1	63178724	+	C	62	23	0.371	0	0	T	39	M	0.262	0.495	0	2.1303e-09	0	120.322	cggctgagctCctgatggatt	m5C_16386
chr1	63178725	+	C	62	25	0.403	0	0	T	37	M	0.29	0.527	0	4.10445e-09	0	145.123	ggctgagctcCtgatggattt	m5C_16250
chr1	63178737	+	C	59	19	0.322	0	0	T	40	M	0.217	0.449	0	2.42624e-08	0	82.4122	gatggatttgCtttttctgat	m5C_16485
chr1	63178743	+	C	49	12	0.245	0	0	T	37	M	0.146	0.381	1.88738e-15	7.46971e-08	3.42021e-15	25.8006	tttgctttttCtgataaatct	m5C_16258
chr1	64532989	+	C	22	4	0.182	0	0	T	18	M	0.073	0.385	2.28483e-06	3.97e-06	3.91106e-06	1.64874	gggccgcgaaCgaaagcagtg	m5C_14366
chr1	64737298	-	C	12	3	0.25	0	0	T	9	M	0.089	0.532	4.64228e-06	0.000298	7.81758e-06	1.42302	cgcccatggtCgaggggcgcc	m5C_14687
chr1	65044587	+	C	12	9	0.75	0	0	C	9	M	0.468	0.911	0	0.00343573	0	84.1841	cagcaatggaCcttcagtggc	m5C_14391
chr1	65044604	+	C	12	9	0.75	0	0	C	9	M	0.468	0.911	0	0.00343573	0	84.1841	tggcggattaCcttgcactag	m5C_14543
chr1	65165146	-	C	13	5	0.385	0	0	T	8	M	0.177	0.645	1.6157e-09	0.00098015	2.89878e-09	7.78475	tcatctgggcCtgtaagaatt	m5C_15154
chr1	67112135	+	C	38	4	0.105	0	0	T	34	M	0.042	0.241	3.81235e-05	1e-08	6.18524e-05	0.73709	ctgagtgactCattggattct	m5C_18687
chr1	67112157	+	C	25	3	0.12	0	0	T	22	M	0.042	0.3	0.000106926	1e-06	0.0001447	0.49637	atgaggagatCttgagaaaat	m5C_19108
chr1	67166395	+	C	81	14	0.173	0	0	T	67	M	0.106	0.269	4.44089e-15	1.88738e-15	8.04555e-15	21.2676	gaggggtgtgCtcaaggaata	m5C_18782
chr1	72074046	-	C	25	5	0.2	0	0	T	20	M	0.089	0.391	1.50419e-07	9.8506e-06	2.65618e-07	3.02261	gaatcaaggcCttgtgtcctg	m5C_21654
chr1	72074406	+	C	37	6	0.162	0	0	T	31	M	0.077	0.311	7.91369e-08	1.4761e-07	1.40193e-07	3.26011	aggacagtggCcatggaagtc	m5C_20966
chr1	72074407	+	C	38	7	0.184	0	0	T	31	M	0.092	0.334	3.74285e-09	3.4167e-07	6.70594e-09	5.43963	ggacagtggcCatggaagtca	m5C_21269
chr1	72074425	+	C	26	3	0.115	0	0	T	23	M	0.04	0.29	0.000125364	1e-06	0.000168887	0.46859	tcagaatctgCtaaggagttt	m5C_20979
chr1	72084739	-	C	32	4	0.125	0	0	T	28	M	0.05	0.281	1.60766e-05	1e-08	2.6627e-05	0.95302	tctttctcttCtttgtgttga	m5C_21583
chr1	72226310	+	C	10	1	0.1	0	0	T	9	M	0.018	0.404	0.0042662	0	0.00445841	0.04236	ctgatacgtcCtctatctgag	m5C_21223
chr1	72226312	+	C	11	2	0.182	0	0	T	9	M	0.051	0.477	0.000155373	0.0001	0.00020847	0.39127	gatacgtcctCtatctgagga	m5C_21222
chr1	72226348	+	C	81	11	0.138	1	0.012	T	69	M	0.079	0.23	3.21061e-11	0	5.78745e-11	9.06641	atttttggaaCtaggagttgg	m5C_21103
chr1	72226371	+	C	43	7	0.163	0	0	T	36	M	0.081	0.3	1.06155e-08	2.06515e-09	1.89324e-08	4.53052	taggagcttgCtccgtccact	m5C_21136
chr1	72226373	+	C	40	8	0.2	0	0	T	32	M	0.105	0.348	2.06687e-10	5.4612e-09	3.71773e-10	8.13503	ggagcttgctCcgtccactcc	m5C_21261
chr1	72226374	+	C	40	6	0.15	0	0	T	34	M	0.071	0.291	1.39593e-07	5.95e-10	2.4697e-07	2.90429	gagcttgctcCgtccactcca	m5C_21074
chr1	72226377	+	C	37	5	0.135	0	0	T	32	M	0.059	0.28	1.78158e-06	4.96e-08	3.05577e-06	1.69981	cttgctccgtCcactccacgc	m5C_21064
chr1	72226378	+	C	38	9	0.237	0	0	T	29	M	0.13	0.392	3.66174e-12	1.21043e-06	6.61142e-12	13.3739	ttgctccgtcCactccacgca	m5C_20997
chr1	72226380	+	C	35	4	0.114	0	0	T	31	M	0.045	0.26	2.52784e-05	1e-08	4.14087e-05	0.83396	gctccgtccaCtccacgcatc	m5C_21003
chr1	72226382	+	C	34	4	0.118	0	0	T	30	M	0.047	0.266	2.1848e-05	1e-08	3.58015e-05	0.87085	tccgtccactCcacgcatcga	m5C_21006
chr1	72226394	+	C	30	3	0.1	0	0	T	27	M	0.035	0.256	0.000222598	0	0.000297313	0.37912	acgcatcgatCtggtattgca	m5C_21043
chr1	72226403	+	C	31	7	0.226	0	0	T	24	M	0.114	0.398	6.42587e-10	3.4167e-07	1.15414e-09	7.33205	tctggtattgCagtacctcca	m5C_21177
chr1	72226409	+	C	28	7	0.25	0	0	T	21	M	0.127	0.434	2.60032e-10	3.39625e-05	4.67663e-10	8.50516	attgcagtacCtccaggaacg	m5C_21029
chr1	72226411	+	C	27	4	0.148	0	0	T	23	M	0.059	0.325	6.7187e-06	3.97e-06	1.12869e-05	1.22404	tgcagtacctCcaggaacggt	m5C_21025
chr1	72226412	+	C	30	6	0.2	0	0	T	24	M	0.095	0.373	1.66374e-08	1.4761e-07	2.96432e-08	4.4363	gcagtacctcCaggaacggtg	m5C_21192
chr1	72226423	+	C	27	4	0.148	0	0	T	23	M	0.059	0.325	6.7187e-06	3.97e-06	1.12869e-05	1.22404	aggaacggtgCaccccctcag	m5C_20986
chr1	72226425	+	C	22	3	0.136	0	0	T	19	M	0.047	0.333	6.33295e-05	1e-06	0.000101812	0.59813	gaacggtgcaCcccctcaggg	m5C_21020
chr1	72244321	+	C	30	8	0.267	0	0	T	22	M	0.142	0.444	1.18352e-11	6.77878e-07	2.13512e-11	12.3976	atttttggaaCtaggagttgg	m5C_21039
chr1	72244340	+	C	38	7	0.184	0	0	T	31	M	0.092	0.334	3.74285e-09	3.4167e-07	6.70594e-09	5.43963	ggaataggagCttgctccgtc	m5C_21238
chr1	72244344	+	C	41	7	0.171	0	0	T	34	M	0.085	0.313	7.12023e-09	2.06515e-09	1.27427e-08	4.86211	taggagcttgCtccgtccact	m5C_21221
chr1	72244346	+	C	42	6	0.146	1	0.024	T	35	M	0.069	0.284	1.66866e-07	5.95e-10	2.94616e-07	2.7995	ggagcttgctCcgtccactcc	m5C_21030
chr1	72244347	+	C	44	7	0.159	0	0	T	37	M	0.079	0.294	1.28596e-08	2.06515e-09	2.29184e-08	4.37828	gagcttgctcCgtccactcca	m5C_21239
chr1	72244350	+	C	48	6	0.125	0	0	T	42	M	0.059	0.247	5.14055e-07	5.95e-10	9.03261e-07	2.21007	cttgctccgtCcactccacgc	m5C_21046
chr1	72244351	+	C	48	8	0.167	0	0	T	40	M	0.087	0.296	1.17952e-09	5.4612e-09	2.11706e-09	6.21081	ttgctccgtcCactccacgca	m5C_21184
chr1	72244353	+	C	50	13	0.26	0	0	T	37	M	0.159	0.396	0	1.6157e-09	0	41.2656	gctccgtccaCtccacgcatc	m5C_21108
chr1	72244355	+	C	53	6	0.113	0	0	T	47	M	0.053	0.226	1.0302e-06	9.99978e-13	1.77316e-06	1.90136	tccgtccactCcacgcatcga	m5C_21138
chr1	72244356	+	C	54	6	0.111	0	0	T	48	M	0.052	0.222	1.17334e-06	9.99978e-13	2.01822e-06	1.84783	ccgtccactcCacgcatcgac	m5C_21194
chr1	72244358	+	C	62	7	0.113	0	0	T	55	M	0.056	0.215	2.09076e-07	9.99201e-15	3.68813e-07	2.60806	gtccactccaCgcatcgacct	m5C_21118
chr1	72244360	+	C	65	8	0.123	0	0	T	57	M	0.064	0.225	1.92927e-08	7.92699e-14	3.43645e-08	3.9316	ccactccacgCatcgacctgg	m5C_20995
chr1	72244363	+	C	65	7	0.108	0	0	T	58	M	0.053	0.206	3.03917e-07	9.99201e-15	5.35619e-07	2.4249	ctccacgcatCgacctggtat	m5C_20953
chr1	72244366	+	C	71	8	0.113	0	0	T	63	M	0.058	0.207	4.25867e-08	1.11022e-16	7.57386e-08	3.43252	cacgcatcgaCctggtattgc	m5C_21063
chr1	72244367	+	C	70	16	0.229	0	0	T	54	M	0.146	0.34	0	1.19837e-12	0	46.6814	acgcatcgacCtggtattgca	m5C_21193
chr1	72244381	+	C	72	9	0.125	0	0	T	63	M	0.067	0.221	3.04806e-09	8.88178e-16	5.46195e-09	5.14871	tattgcagtaCctccaggaac	m5C_21230
chr1	72244382	+	C	72	8	0.111	0	0	T	64	M	0.057	0.204	4.8235e-08	1.11022e-16	8.57313e-08	3.35907	attgcagtacCtccaggaacg	m5C_21139
chr1	72244384	+	C	72	11	0.153	0	0	T	61	M	0.088	0.253	8.81539e-12	1.59872e-14	1.59056e-11	10.641	tgcagtacctCcaggaacggt	m5C_21216
chr1	72244385	+	C	75	8	0.107	0	0	T	67	M	0.055	0.197	6.92843e-08	1.11022e-16	1.22802e-07	3.1529	gcagtacctcCaggaacggtg	m5C_21183
chr1	72244391	+	C	76	10	0.132	0	0	T	66	M	0.073	0.226	3.15162e-10	4.44089e-15	5.6672e-10	6.94253	cctccaggaaCggtgcaaccc	m5C_21115
chr1	72255142	+	C	10	2	0.2	0	0	T	8	M	0.057	0.51	0.000113849	0.0001	0.00015347	0.44706	gagcttgctcCgtccactcca	m5C_21175
chr1	72255153	+	C	10	2	0.2	0	0	T	8	M	0.057	0.51	0.000113849	0.0001	0.00015347	0.44706	gtccactccaCgcatcgacct	m5C_21109
chr1	72255158	+	C	10	3	0.3	0	0	T	7	M	0.108	0.603	2.00128e-06	0.000298	3.42756e-06	1.84277	ctccacgcatCgacctggtat	m5C_21011
chr1	72255161	+	C	10	2	0.2	0	0	T	8	M	0.057	0.51	0.000113849	0.0001	0.00015347	0.44706	cacgcatcgaCctggtattgc	m5C_21253
chr1	72255177	+	C	10	5	0.5	0	0	CT	5	M	0.237	0.763	2.02894e-10	0.00098015	3.64961e-10	11.466	attgcagtacCtccaggaacg	m5C_21213
chr1	72255179	+	C	11	3	0.273	0	0	T	8	M	0.097	0.566	3.11975e-06	0.000298	5.32876e-06	1.60979	tgcagtacctCcaggaacggt	m5C_21273
chr1	72255191	+	C	11	2	0.182	0	0	T	9	M	0.051	0.477	0.000155373	0.0001	0.00020847	0.39127	aggaacggtgCaccccctctg	m5C_21237
chr1	72255193	+	C	10	4	0.4	0	0	T	6	M	0.168	0.687	2.41678e-08	0.039404	4.30241e-08	5.12387	gaacggtgcaCcccctctggg	m5C_21031
chr1	72255194	+	C	11	3	0.273	0	0	T	8	M	0.097	0.566	3.11975e-06	0.000298	5.32876e-06	1.60979	aacggtgcacCccctctgggg	m5C_21172
chr1	72683884	+	C	11	2	0.182	0	0	T	9	M	0.051	0.477	0.000155373	0.0001	0.00020847	0.39127	ttaacacagcCtcctggttcc	m5C_21199
chr1	72683886	+	C	10	1	0.1	0	0	T	9	M	0.018	0.404	0.0042662	0	0.00445841	0.04236	aacacagcctCctggttccct	m5C_21009
chr1	72683899	+	C	10	2	0.2	0	0	T	8	M	0.057	0.51	0.000113849	0.0001	0.00015347	0.44706	ggttcccttaCttgtgtgttt	m5C_20990
chr1	74236821	+	C	30	6	0.2	0	0	T	24	M	0.095	0.373	1.66374e-08	1.4761e-07	2.96432e-08	4.4363	ggggcagccgCcgccatgatc	m5C_29900
chr1	74415129	+	C	25	4	0.16	0	0	T	21	M	0.064	0.347	4.49596e-06	3.97e-06	7.58132e-06	1.36959	atcaccactcCcgggatacag	m5C_28257
chr1	74421260	+	C	67	10	0.149	0	0	T	57	M	0.083	0.253	7.68012e-11	1.16884e-12	1.38371e-10	8.40949	cagggcatggCcttggccaaa	m5C_28797
chr1	74421321	+	C	28	6	0.214	0	0	T	22	M	0.102	0.395	9.84753e-09	1.95536e-05	1.76145e-08	4.906	gtgtggtggaCggggagaagg	m5C_30031
chr1	74421806	+	C	74	13	0.176	0	0	T	61	M	0.106	0.278	2.59792e-14	1.23013e-13	4.70311e-14	18.6573	ccagggaggcCtgaagatctt	m5C_28763
chr1	74422983	+	C	44	8	0.182	0	0	T	36	M	0.095	0.32	5.16892e-10	5.4612e-09	9.28931e-10	7.06725	tgcagaatgaCggggccgagt	m5C_29217
chr1	74426707	+	C	18	5	0.278	0	0	T	13	M	0.125	0.509	1.67438e-08	0.00098015	2.98288e-08	4.85992	agactccgtcCtgctgctacc	m5C_28190
chr1	74427269	+	C	54	8	0.148	0	0	T	46	M	0.077	0.266	3.54342e-09	2.75221e-11	6.34897e-09	5.20756	gggagatggcCaagatggttg	m5C_29332
chr1	74427620	+	C	63	11	0.175	0	0	T	52	M	0.1	0.286	1.664e-12	3.18601e-12	3.00548e-12	13.0076	atgtctgggaCcaggtaggac	m5C_28391
chr1	74428113	+	C	60	11	0.183	0	0	T	49	M	0.106	0.299	8.97171e-13	3.18601e-12	1.6215e-12	13.9909	gagaagaaggCtgcagctaca	m5C_28873
chr1	74430650	+	C	71	13	0.183	0	0	T	58	M	0.11	0.288	1.40998e-14	1.23013e-13	2.55314e-14	19.851	taaggcagagCtgggaaactc	m5C_29631
chr1	74432416	+	C	134	17	0.127	0	0	T	117	M	0.081	0.194	3.10862e-15	0	5.63254e-15	19.9121	agggtgtggaCcccagcagga	m5C_29869
chr1	74432417	+	C	132	19	0.144	0	0	T	113	M	0.094	0.214	0	0	0	35.7675	gggtgtggacCccagcaggaa	m5C_28204
chr1	74432418	+	C	121	13	0.107	0	0	T	108	M	0.064	0.175	2.782e-11	0	5.01543e-11	8.76433	ggtgtggaccCcagcaggaag	m5C_29009
chr1	74432419	+	C	118	12	0.102	0	0	T	106	M	0.059	0.169	2.61875e-10	0	4.70974e-10	6.79951	gtgtggacccCagcaggaagg	m5C_28699
chr1	74435009	+	C	49	7	0.143	0	0	T	42	M	0.071	0.267	3.12994e-08	2.06515e-09	5.56944e-08	3.72779	agctctctggCtgtccagcag	m5C_29713
chr1	74435027	+	C	27	5	0.185	0	0	T	22	M	0.082	0.367	2.47138e-07	9.8506e-06	4.3582e-07	2.70248	cagcccctacCctgccttcaa	m5C_29752
chr1	74435766	+	C	10	1	0.1	0	0	T	9	M	0.018	0.404	0.0042662	0	0.00445841	0.04236	ctgggagtggCtcaatcagca	m5C_29094
chr1	74435775	+	C	10	1	0.1	0	0	T	9	M	0.018	0.404	0.0042662	0	0.00445841	0.04236	gctcaatcagCaaagtgcagg	m5C_29039
chr1	74951337	-	C	12	2	0.167	0	0	T	10	M	0.047	0.448	0.000205616	0.0001	0.000274757	0.34631	ctgcccatggCgcccccgcat	m5C_30382
chr1	74951343	-	C	13	3	0.231	0	0	T	10	M	0.082	0.503	6.65202e-06	0.000298	1.11783e-05	1.27035	gtcgcgctgcCcatggcgccc	m5C_30674
chr1	80340252	-	C	12	2	0.167	0	0	T	10	M	0.047	0.448	0.000205616	0.0001	0.000274757	0.34631	ggatccgggcCtttccggtga	m5C_19633
chr1	80340482	-	C	11	2	0.182	0	0	T	9	M	0.051	0.477	0.000155373	0.0001	0.00020847	0.39127	cccccgccgcCgcggccgccc	m5C_19875
chr1	84738729	-	C	12	3	0.25	0	0	T	9	M	0.089	0.532	4.64228e-06	0.000298	7.81758e-06	1.42302	cagaaatcaaCcagtctgatt	m5C_22776
chr1	85793719	+	C	20	4	0.2	0	0	T	16	M	0.081	0.416	1.3678e-06	3.97e-06	2.34808e-06	1.89187	ccggagcgtcCgagccgcgcc	m5C_21947
chr1	85793724	+	C	22	6	0.273	0	0	T	16	M	0.132	0.482	1.495e-09	1.95536e-05	2.6827e-09	6.96352	gcgtccgagcCgcgccgcggg	m5C_21725
chr1	85793726	+	C	22	3	0.136	0	0	T	19	M	0.047	0.333	6.33295e-05	1e-06	0.000101812	0.59813	gtccgagccgCgccgcgggga	m5C_22170
chr1	85793728	+	C	21	3	0.143	0	0	T	18	M	0.05	0.346	5.22305e-05	1e-06	8.45608e-05	0.63986	ccgagccgcgCcgcggggacc	m5C_22060
chr1	86083151	+	C	10	1	0.1	0	0	T	9	M	0.018	0.404	0.0042662	0	0.00445841	0.04236	tgctagagtcCagagcccaag	m5C_33049
chr1	86083156	+	C	12	2	0.167	0	0	T	10	M	0.047	0.448	0.000205616	0.0001	0.000274757	0.34631	gagtccagagCccaaggacca	m5C_33047
chr1	86351249	-	C	20	3	0.15	0	0	T	17	M	0.052	0.36	4.26209e-05	1e-06	6.90898e-05	0.6866	tggattcgcaCgagaagaaga	m5C_33948
chr1	86351251	-	C	18	2	0.111	0	0	T	16	M	0.031	0.328	0.00072916	0.0001	0.00084916	0.19462	tatggattcgCacgagaagaa	m5C_34532
chr1	86351253	-	C	20	2	0.1	0	0	T	18	M	0.028	0.301	0.00100358	0	0.00113036	0.16711	attatggattCgcacgagaag	m5C_34526
chr1	86351272	-	C	26	9	0.346	0	0	T	17	M	0.194	0.538	4.59632e-14	8.02948e-05	8.31938e-14	23.3019	ttctgtccatCagtgatagat	m5C_33889
chr1	86351275	-	C	28	12	0.429	0	0	T	16	M	0.265	0.609	0	0.000205616	0	63.6199	cctttctgtcCatcagtgata	m5C_33952
chr1	86351276	-	C	27	11	0.407	0	0	T	16	M	0.245	0.593	0	0.000155373	0	53.9319	tcctttctgtCcatcagtgat	m5C_34173
chr1	86351280	-	C	23	8	0.348	0	0	T	15	M	0.188	0.551	7.20091e-13	5.39333e-05	1.30158e-12	18.2732	gagctcctttCtgtccatcag	m5C_34196
chr1	86351284	-	C	24	12	0.5	0	0	CT	12	M	0.314	0.686	0	0.000205616	0	75.4251	cattgagctcCtttctgtcca	m5C_33908
chr1	86351285	-	C	26	11	0.423	0	0	T	15	M	0.255	0.611	0	0.000155373	0	56.1972	tcattgagctCctttctgtcc	m5C_34012
chr1	86351287	-	C	23	10	0.435	0	0	T	13	M	0.256	0.632	1.11022e-16	0.000113849	2.01346e-16	40.8986	tctcattgagCtcctttctgt	m5C_34025
chr1	86351294	-	C	23	11	0.478	0	0	T	12	M	0.292	0.67	0	0.000155373	0	64.3211	agtatcttctCattgagctcc	m5C_33818
chr1	86351296	-	C	21	9	0.429	0	0	T	12	M	0.245	0.635	3.10862e-15	8.02948e-05	5.63254e-15	31.9493	gcagtatcttCtcattgagct	m5C_33921
chr1	86351299	-	C	22	11	0.5	0	0	CT	11	M	0.307	0.693	0	0.000155373	0	67.588	tctgcagtatCttctcattga	m5C_34149
chr1	86352010	-	C	13	13	1	0	0	C	13	M	0.772	1	0	0.00724894	0	200.694	agttctgatcCagctatgtca	m5C_34003
chr1	86352011	-	C	22	16	0.727	0	0	C	16	M	0.518	0.868	0	0.000507942	0	165.913	aagttctgatCcagctatgtc	m5C_34362
chr1	86352016	-	C	26	24	0.923	0	0	C	24	M	0.759	0.979	0	0.00172943	0	364.119	tagtcaagttCtgatccagct	m5C_34197
chr1	86352022	-	C	31	24	0.774	0	0	C	24	M	0.602	0.886	0	9.05376e-05	0	288.899	tctagatagtCaagttctgat	m5C_34382
chr1	86352031	-	C	34	28	0.824	0	0	C	28	M	0.665	0.917	0	0.000168979	0	372.321	gaaaattcctCtagatagtca	m5C_33999
chr1	86352033	-	C	36	28	0.778	0	0	C	28	M	0.619	0.883	0	0.000168979	0	346.724	aagaaaattcCtctagatagt	m5C_34213
chr1	86352034	-	C	39	29	0.744	0	0	C	29	M	0.589	0.854	0	0.000194461	0	341.725	caagaaaattCctctagatag	m5C_34017
chr1	86352044	-	C	47	36	0.766	0	0	C	36	M	0.628	0.864	0	2.91128e-05	0	451.983	gatgaaatctCaagaaaattc	m5C_34383
chr1	86352046	-	C	52	41	0.788	0	0	C	41	M	0.66	0.878	0	3.32984e-06	0	540.935	ttgatgaaatCtcaagaaaat	m5C_34046
chr1	86352067	-	C	93	77	0.828	0	0	C	77	M	0.739	0.891	0	5.95884e-09	0	1137.54	gactgattacCtgagaaataa	m5C_34429
chr1	86352068	-	C	93	81	0.871	0	0	C	81	M	0.788	0.925	0	9.83936e-09	0	1276.37	tgactgattaCctgagaaata	m5C_33861
chr1	86352075	-	C	94	82	0.872	0	0	C	82	M	0.79	0.925	0	1.11046e-08	0	1295.6	gatatgatgaCtgattacctg	m5C_34035
chr1	86352088	-	C	11	10	0.909	0	0	C	10	M	0.623	0.984	0	0.0042662	0	124.527	aaaatgacaaCtggatatgat	m5C_34530
chr1	86356261	-	C	29	6	0.207	0	0	T	23	M	0.098	0.384	1.28676e-08	1.95536e-05	2.29319e-08	4.66136	tgctgatgtgCtttatagttt	m5C_34172
chr1	86356269	-	C	252	84	0.333	0	0	T	168	M	0.278	0.394	0	0	0	467.068	atgaaatatgCtgatgtgctt	m5C_33931
chr1	86356291	-	C	358	102	0.286	1	0.003	T	255	M	0.241	0.335	0	0	0	492.308	aatactgaacCatggggttga	m5C_33848
chr1	86356292	-	C	359	119	0.332	1	0.003	T	239	M	0.286	0.383	0	0	0	679.753	taatactgaaCcatggggttg	m5C_34511
chr1	86356297	-	C	359	116	0.324	1	0.003	T	242	M	0.278	0.374	0	0	0	644.106	ggacttaataCtgaaccatgg	m5C_34078
chr1	86356304	-	C	374	154	0.413	1	0.003	T	219	M	0.364	0.463	0	0	0	1121.24	gacaaagggaCttaatactga	m5C_33787
chr1	86356312	-	C	336	125	0.373	1	0.003	T	210	M	0.323	0.426	0	0	0	807.64	tgatgagtgaCaaagggactt	m5C_33937
chr1	86356326	-	C	195	96	0.492	0	0	T	99	M	0.423	0.562	0	0	0	812.095	agcactagcaCaagtgatgag	m5C_33793
chr1	86356328	-	C	95	45	0.474	0	0	T	50	M	0.376	0.573	0	2.31837e-11	0	338.639	gtagcactagCacaagtgatg	m5C_34102
chr1	86526826	+	C	27	4	0.148	0	0	T	23	M	0.059	0.325	6.7187e-06	3.97e-06	1.12869e-05	1.22404	gcgcggactcCggcagctctc	m5C_33155
chr1	86526947	+	C	22	4	0.182	0	0	T	18	M	0.073	0.385	2.28483e-06	3.97e-06	3.91106e-06	1.64874	agatcaccacCaaggtgaggc	m5C_33633
chr1	87776941	+	C	29	3	0.103	0	0	T	26	M	0.036	0.264	0.000194461	1e-06	0.000260627	0.39874	ttactgaggtCagtgatgatt	m5C_33060
chr1	87776962	+	C	32	6	0.188	0	0	T	26	M	0.089	0.353	2.70295e-08	1.4761e-07	4.81037e-08	4.0366	ggtaaaaggtCtgattgcact	m5C_32829
chr1	87776969	+	C	30	3	0.1	0	0	T	27	M	0.035	0.256	0.000222598	0	0.000297313	0.37912	ggtctgattgCactgaatgtc	m5C_32736
chr1	87776971	+	C	26	5	0.192	0	0	T	21	M	0.085	0.379	1.93874e-07	9.8506e-06	3.42052e-07	2.85513	tctgattgcaCtgaatgtcac	m5C_33714
chr1	87776979	+	C	21	3	0.143	0	0	T	18	M	0.05	0.346	5.22305e-05	1e-06	8.45608e-05	0.63986	cactgaatgtCacagcccctt	m5C_33521
chr1	87776981	+	C	20	3	0.15	0	0	T	17	M	0.052	0.36	4.26209e-05	1e-06	6.90898e-05	0.6866	ctgaatgtcaCagccccttcc	m5C_32652
chr1	87776987	+	C	12	4	0.333	0	0	T	8	M	0.138	0.609	7.46971e-08	0.00059203	1.32345e-07	3.9373	gtcacagcccCttccttgccc	m5C_32861
chr1	87776990	+	C	12	2	0.167	0	0	T	10	M	0.047	0.448	0.000205616	0.0001	0.000274757	0.34631	acagccccttCcttgccctcg	m5C_32872
chr1	87777120	+	C	28	4	0.143	0	0	T	24	M	0.057	0.315	8.11149e-06	3.97e-06	1.36204e-05	1.1605	tcacagctgaCtgctatccaa	m5C_32837
chr1	87777164	+	C	79	11	0.139	0	0	T	68	M	0.08	0.232	2.75435e-11	1.59872e-14	4.96567e-11	9.24221	tgatgagtggCggatgggtgt	m5C_32967
chr1	87777177	+	C	73	9	0.123	0	0	T	64	M	0.066	0.218	3.49993e-09	8.88178e-16	6.27133e-09	5.04085	atgggtgtgaCagtgcatgat	m5C_32856
chr1	87777188	+	C	69	10	0.145	0	0	T	59	M	0.081	0.247	1.07017e-10	1.16884e-12	1.92617e-10	8.04325	agtgcatgatCtcaagttttc	m5C_33025
chr1	87784788	+	C	24	4	0.167	0	0	T	20	M	0.067	0.359	3.62685e-06	3.97e-06	6.19147e-06	1.45338	tgctggcgtcCttggctatga	m5C_32975
chr1	87784793	+	C	26	4	0.154	0	0	T	22	M	0.061	0.335	5.52026e-06	3.97e-06	9.29113e-06	1.29346	gcgtccttggCtatgatctga	m5C_33038
chr1	87784800	+	C	25	3	0.12	0	0	T	22	M	0.042	0.3	0.000106926	1e-06	0.0001447	0.49637	tggctatgatCtgacatttta	m5C_32811
chr1	87784804	+	C	26	4	0.154	0	0	T	22	M	0.061	0.335	5.52026e-06	3.97e-06	9.29113e-06	1.29346	tatgatctgaCattttaagct	m5C_32640
chr1	87784813	+	C	22	3	0.136	0	0	T	19	M	0.047	0.333	6.33295e-05	1e-06	0.000101812	0.59813	acattttaagCtgagacctct	m5C_33399
chr1	87784819	+	C	15	3	0.2	0	0	T	12	M	0.07	0.452	1.24976e-05	0.000298	2.07183e-05	1.03664	taagctgagaCctcttatttt	m5C_33410
chr1	87784820	+	C	14	4	0.286	0	0	T	10	M	0.117	0.546	1.85689e-07	0.00059203	3.27671e-07	3.15591	aagctgagacCtcttatttta	m5C_33390
chr1	87960499	+	C	22	22	1	0	0	C	22	M	0.851	1	0	0.00133563	0	374.59	agtagaaaggCcaggaccaaa	m5C_32771
chr1	87960505	+	C	19	19	1	0	0	C	19	M	0.832	1	0	0.0152738	0	316.09	aaggccaggaCcaaatctaag	m5C_33189
chr1	87960506	+	C	21	21	1	0	0	C	21	M	0.845	1	0	0.00116213	0	355.05	aggccaggacCaaatctaaga	m5C_33569
chr1	87960511	+	C	21	17	0.81	0	0	C	17	M	0.6	0.923	0	0.000612192	0	203.997	aggaccaaatCtaagaaagac	m5C_33717
chr1	92360118	-	C	40	6	0.15	0	0	T	34	M	0.071	0.291	1.39593e-07	5.95e-10	2.4697e-07	2.90429	gcatgctctcCgtggtggtga	m5C_37023
chr1	92360119	-	C	39	6	0.154	0	0	T	33	M	0.072	0.297	1.16176e-07	1.4761e-07	2.0566e-07	3.01558	tgcatgctctCcgtggtggtg	m5C_36448
chr1	92360121	-	C	40	5	0.125	0	0	T	35	M	0.055	0.261	2.86697e-06	1e-10	4.90545e-06	1.51296	gctgcatgctCtccgtggtgg	m5C_36250
chr1	92462295	-	C	10	1	0.1	0	0	T	9	M	0.018	0.404	0.0042662	0	0.00445841	0.04236	gaagacccaaCcaaggtgggg	m5C_36912
chr1	92462298	-	C	13	3	0.231	0	0	T	10	M	0.082	0.503	6.65202e-06	0.000298	1.11783e-05	1.27035	gctgaagaccCaaccaaggtg	m5C_36948
chr1	92462299	-	C	17	2	0.118	0	0	T	15	M	0.033	0.343	0.000612192	0.0001	0.000714233	0.21129	agctgaagacCcaaccaaggt	m5C_36766
chr1	92462300	-	C	19	2	0.105	0	0	T	17	M	0.029	0.314	0.000859433	0.0001	0.000999274	0.18001	aagctgaagaCccaaccaagg	m5C_36305
chr1	92462315	-	C	44	7	0.159	0	0	T	37	M	0.079	0.294	1.28596e-08	2.06515e-09	2.29184e-08	4.37828	tgtacgattcCtgggaagctg	m5C_36344
chr1	93413514	-	C	50	8	0.16	0	0	T	42	M	0.083	0.285	1.73063e-09	2.75221e-11	3.10485e-09	5.84399	agtaaaggagCtgcaggctga	m5C_36963
chr1	93413535	-	C	29	8	0.276	0	0	T	21	M	0.147	0.457	8.35976e-12	5.39333e-05	1.50842e-11	13.0262	taaggcggggCtactggatcg	m5C_37151
chr1	93417562	-	C	14	2	0.143	0	0	T	12	M	0.04	0.399	0.000335142	0.0001	0.000412018	0.27863	tttccggctgCtgaagataag	m5C_36919
chr1	93417565	-	C	12	2	0.167	0	0	T	10	M	0.047	0.448	0.000205616	0.0001	0.000274757	0.34631	atatttccggCtgctgaagat	m5C_36328
chr1	93421352	-	C	12	2	0.167	0	0	T	10	M	0.047	0.448	0.000205616	0.0001	0.000274757	0.34631	gaggcgcaaaCattaaaaagg	m5C_36350
chr1	93421356	-	C	11	2	0.182	0	0	T	9	M	0.051	0.477	0.000155373	0.0001	0.00020847	0.39127	aaaggaggcgCaaacattaaa	m5C_36821
chr1	93635340	-	C	16	3	0.188	0	0	T	13	M	0.066	0.43	1.65306e-05	0.000298	2.73499e-05	0.94556	ggactggtcaCgtcagcgggg	m5C_37027
chr1	93635354	-	C	12	2	0.167	0	0	T	10	M	0.047	0.448	0.000205616	0.0001	0.000274757	0.34631	ggagcggctgCgacggactgg	m5C_37084
chr1	93635357	-	C	13	3	0.231	0	0	T	10	M	0.082	0.503	6.65202e-06	0.000298	1.11783e-05	1.27035	ggcggagcggCtgcgacggac	m5C_36748
chr1	93635573	-	C	17	3	0.176	0	0	T	14	M	0.062	0.41	2.14448e-05	0.000298	3.5149e-05	0.86712	gaagcgggccCggagtccgag	m5C_36207
chr1	100180171	-	C	16	2	0.125	0	0	T	14	M	0.035	0.36	0.000507942	0.0001	0.00062143	0.23044	atgtgattggCtgaggagcca	m5C_23458
chr1	100180354	-	C	10	9	0.9	0	0	C	9	M	0.596	0.982	0	0.00343573	0	107.252	gtcagctcttCctatcattgt	m5C_23477
chr1	100180359	-	C	11	10	0.909	0	0	C	10	M	0.623	0.984	0	0.0042662	0	124.527	ttgatgtcagCtcttcctatc	m5C_23377
chr1	100180362	-	C	11	11	1	0	0	C	11	M	0.741	1	0	0.00517972	0	163.055	cctttgatgtCagctcttcct	m5C_23331
chr1	100180371	-	C	22	21	0.955	0	0	C	21	M	0.782	0.992	0	0.00116213	0	328.446	ctttttgatcCtttgatgtca	m5C_23292
chr1	100180372	-	C	21	20	0.952	0	0	C	20	M	0.773	0.992	0	0.00100358	0	309.321	gctttttgatCctttgatgtc	m5C_23316
chr1	100180381	-	C	21	21	1	0	0	C	21	M	0.845	1	0	0.00116213	0	355.05	agcgatgttgCtttttgatcc	m5C_23384
chr1	100180389	-	C	14	14	1	0	0	C	14	M	0.785	1	0	0.00840124	0	219.711	acattcatagCgatgttgctt	m5C_23467
chr1	102527850	+	C	31	6	0.194	0	0	T	25	M	0.092	0.363	2.13026e-08	1.4761e-07	3.79411e-08	4.22867	tcaaccacatCtgtgggtgtg	m5C_25399
chr1	102628207	-	C	10	8	0.8	0	0	C	8	M	0.49	0.943	0	0.0772553	0	78.4251	gggattatgaCtaagcgcctc	m5C_25428
chr1	102628221	-	C	11	9	0.818	0	0	C	9	M	0.523	0.949	0	0.00343573	0	94.1425	aagctaccatCtgtgggatta	m5C_25473
chr1	102628224	-	C	16	9	0.562	0	0	C	9	M	0.332	0.769	0	0.00343573	0	59.7208	gcgaagctacCatctgtggga	m5C_25502
chr1	102628225	-	C	16	8	0.5	0	0	CT	8	M	0.28	0.72	1.06581e-14	0.00269008	1.93013e-14	31.2971	ggcgaagctaCcatctgtggg	m5C_25484
chr1	102628228	-	C	18	8	0.444	0	0	T	10	M	0.246	0.663	4.4853e-14	0.00269008	8.11857e-14	26.2257	tggggcgaagCtaccatctgt	m5C_25441
chr1	102628233	-	C	25	10	0.4	0	0	T	15	M	0.234	0.593	4.44089e-16	0.000113849	8.05106e-16	35.9296	gccaatggggCgaagctacca	m5C_25488
chr1	102628241	-	C	25	9	0.36	0	0	T	16	M	0.202	0.555	2.85327e-14	8.02948e-05	5.16516e-14	24.6823	gctgaggagcCaatggggcga	m5C_25476
chr1	102628242	-	C	23	7	0.304	0	0	T	16	M	0.156	0.509	4.28899e-11	3.39625e-05	7.73002e-11	11.3242	ggctgaggagCcaatggggcg	m5C_25456
chr1	102628250	-	C	23	9	0.391	0	0	T	14	M	0.222	0.592	1.0214e-14	8.02948e-05	1.84974e-14	27.9	atgtgcttggCtgaggagcca	m5C_25479
chr1	102628255	-	C	24	8	0.333	0	0	T	16	M	0.18	0.533	1.14175e-12	5.39333e-05	2.06263e-12	17.1703	gctgtatgtgCttggctgagg	m5C_25438
chr1	102628270	-	C	24	6	0.25	0	0	T	18	M	0.12	0.449	2.98122e-09	1.95536e-05	5.3424e-09	6.13803	caggttcagaCatttgctgta	m5C_25467
chr1	102628274	-	C	24	5	0.208	0	0	T	19	M	0.092	0.405	1.15303e-07	9.8506e-06	2.04133e-07	3.20706	accgcaggttCagacatttgc	m5C_25468
chr1	102628280	-	C	24	7	0.292	0	0	T	17	M	0.149	0.492	6.37641e-11	3.39625e-05	1.14897e-10	10.6441	agaggaaccgCaggttcagac	m5C_25496
chr1	102628282	-	C	25	8	0.32	0	0	T	17	M	0.172	0.516	1.76803e-12	5.39333e-05	3.19327e-12	16.1761	tgagaggaacCgcaggttcag	m5C_25458
chr1	102628283	-	C	24	8	0.333	0	0	T	16	M	0.18	0.533	1.14175e-12	5.39333e-05	2.06263e-12	17.1703	atgagaggaaCcgcaggttca	m5C_25480
chr1	102628297	-	C	10	5	0.5	0	0	CT	5	M	0.237	0.763	2.02894e-10	0.00098015	3.64961e-10	11.466	taatcctgctCagtatgagag	m5C_25513
chr1	102628299	-	C	10	3	0.3	0	0	T	7	M	0.108	0.603	2.00128e-06	0.000298	3.42756e-06	1.84277	ggtaatcctgCtcagtatgag	m5C_25507
chr1	102628302	-	C	10	3	0.3	0	0	T	7	M	0.108	0.603	2.00128e-06	0.000298	3.42756e-06	1.84277	catggtaatcCtgctcagtat	m5C_25422
chr1	102628303	-	C	10	4	0.4	0	0	T	6	M	0.168	0.687	2.41678e-08	0.039404	4.30241e-08	5.12387	ccatggtaatCctgctcagta	m5C_25455
chr1	105990475	-	C	10	1	0.1	0	0	T	9	M	0.018	0.404	0.0042662	0	0.00445841	0.04236	gcggtgacggCctgagccgtt	m5C_31512
chr1	106714501	+	C	12	3	0.25	0	0	T	9	M	0.089	0.532	4.64228e-06	0.000298	7.81758e-06	1.42302	gccgcggccgCcccggggagc	m5C_27784
chr1	106714502	+	C	15	2	0.133	0	0	T	13	M	0.037	0.379	0.000415803	0.0001	0.000509846	0.25264	ccgcggccgcCccggggagcg	m5C_27780
chr1	106714506	-	C	10	1	0.1	0	0	T	9	M	0.018	0.404	0.0042662	0	0.00445841	0.04236	cgcgcgctccCcggggcggcc	m5C_28050
chr1	106714507	-	C	11	4	0.364	0	0	T	7	M	0.152	0.646	4.39389e-08	0.00059203	7.81128e-08	4.46321	gcgcgcgctcCccggggcggc	m5C_27999
chr1	106714512	-	C	10	2	0.2	0	0	T	8	M	0.057	0.51	0.000113849	0.0001	0.00015347	0.44706	gccgggcgcgCgctccccggg	m5C_27965
chr1	106796464	-	C	10	3	0.3	0	0	T	7	M	0.108	0.603	2.00128e-06	0.000298	3.42756e-06	1.84277	tagtaggggaCccctcggatc	m5C_28070
chr1	114584165	+	C	13	13	1	0	0	C	13	M	0.772	1	0	0.00724894	0	200.694	aagtgttcctCtctacagaaa	m5C_31888
chr1	114584167	+	C	17	17	1	0	0	C	17	M	0.816	1	0	0.012309	0	277.33	gtgttcctctCtacagaaaga	m5C_31905
chr1	114584178	+	C	20	20	1	0	0	C	20	M	0.839	1	0	0.00100358	0	335.548	tacagaaagaCtaactgaatc	m5C_31880
chr1	114584188	+	C	17	12	0.706	0	0	C	12	M	0.469	0.867	0	0.00617454	0	112.48	ctaactgaatCaactaacccg	m5C_31870
chr1	118459170	-	C	94	12	0.128	0	0	T	82	M	0.075	0.21	1.41695e-11	0	2.55604e-11	9.70616	ggttagagctCtgctttacct	m5C_38007
chr1	118459172	-	C	97	18	0.186	0	0	T	79	M	0.121	0.274	0	4.44089e-16	0	43.4621	tcggttagagCtctgctttac	m5C_37897
chr1	118459199	-	C	60	9	0.15	0	0	T	51	M	0.081	0.261	4.77978e-10	3.53717e-13	8.59082e-10	6.79249	ctgctaacgcCtgacaacaca	m5C_37905
chr1	118459200	-	C	57	6	0.105	0	0	T	51	M	0.049	0.211	1.70637e-06	9.99978e-13	2.92812e-06	1.70075	actgctaacgCctgacaacac	m5C_37832
chr1	118459227	-	C	30	3	0.103	1	0.033	T	26	M	0.036	0.264	0.000194461	1e-06	0.000260627	0.39874	gtccaatgaaCgcgtagtgag	m5C_37819
chr1	118459235	-	C	19	4	0.211	0	0	T	15	M	0.085	0.433	1.03444e-06	0.00059203	1.77981e-06	2.0368	gcgctactgtCcaatgaacgc	m5C_37948
chr1	118459239	-	C	21	4	0.19	0	0	T	17	M	0.077	0.4	1.78033e-06	3.97e-06	3.05394e-06	1.76336	ggttgcgctaCtgtccaatga	m5C_37837
chr1	118459244	-	C	19	4	0.211	0	0	T	15	M	0.085	0.433	1.03444e-06	0.00059203	1.77981e-06	2.0368	cttggggttgCgctactgtcc	m5C_37904
chr1	118459254	-	C	18	2	0.111	0	0	T	16	M	0.031	0.328	0.00072916	0.0001	0.00084916	0.19462	ccatccttttCttggggttgc	m5C_38037
chr1	122193882	-	C	10	2	0.2	0	0	T	8	M	0.057	0.51	0.000113849	0.0001	0.00015347	0.44706	gtaggatttgCtgaaggaggc	m5C_37393
chr1	122193893	-	C	10	4	0.4	0	0	T	6	M	0.168	0.687	2.41678e-08	0.039404	4.30241e-08	5.12387	ggcgcacgccCgtaggatttg	m5C_37420
chr1	122193894	-	C	11	4	0.364	0	0	T	7	M	0.152	0.646	4.39389e-08	0.00059203	7.81128e-08	4.46321	tggcgcacgcCcgtaggattt	m5C_37409
chr1	122193895	-	C	11	4	0.364	0	0	T	7	M	0.152	0.646	4.39389e-08	0.00059203	7.81128e-08	4.46321	gtggcgcacgCccgtaggatt	m5C_37458
chr1	122193897	-	C	11	3	0.273	0	0	T	8	M	0.097	0.566	3.11975e-06	0.000298	5.32876e-06	1.60979	tggtggcgcaCgcccgtagga	m5C_37410
chr1	122193899	-	C	10	3	0.3	0	0	T	7	M	0.108	0.603	2.00128e-06	0.000298	3.42756e-06	1.84277	agtggtggcgCacgcccgtag	m5C_37467
chr1	122357196	-	C	42	7	0.167	0	0	T	35	M	0.083	0.306	8.71769e-09	2.06515e-09	1.55955e-08	4.69155	cagcccaaagCgggtggtaaa	m5C_37382
chr1	122357201	-	C	77	20	0.26	0	0	T	57	M	0.175	0.367	0	1.13178e-11	0	69.9563	gaatgcagccCaaagcgggtg	m5C_37376
chr1	122357202	-	C	83	17	0.205	0	0	T	66	M	0.132	0.304	0	2.26485e-14	0	44.8792	ggaatgcagcCcaaagcgggt	m5C_37475
chr1	122357203	-	C	90	19	0.216	2	0.022	T	69	M	0.143	0.313	0	8.43769e-14	0	54.2667	gggaatgcagCccaaagcggg	m5C_37416
chr1	122357206	-	C	85	18	0.214	1	0.012	T	66	M	0.14	0.313	0	4.4853e-14	0	50.424	cttgggaatgCagcccaaagc	m5C_37437
chr1	122357223	-	C	91	14	0.154	0	0	T	77	M	0.094	0.242	2.68674e-14	0	4.86384e-14	17.8423	ttcccggagtCgggttgcttg	m5C_37384
chr1	122357234	-	C	32	4	0.125	0	0	T	28	M	0.05	0.281	1.60766e-05	1e-08	2.6627e-05	0.95302	aggcttgggtCttcccggagt	m5C_37432
chr1	122357290	-	C	27	6	0.222	0	0	T	21	M	0.106	0.408	7.45066e-09	1.95536e-05	1.3331e-08	5.17274	acccactcccCagcgccgctt	m5C_37394
chr1	122357292	-	C	27	6	0.222	0	0	T	21	M	0.106	0.408	7.45066e-09	1.95536e-05	1.3331e-08	5.17274	agacccactcCccagcgccgc	m5C_37459
chr1	122357293	-	C	26	3	0.115	0	0	T	23	M	0.04	0.29	0.000125364	1e-06	0.000168887	0.46859	aagacccactCcccagcgccg	m5C_37456
chr1	125405870	-	C	13	4	0.308	0	0	T	9	M	0.127	0.576	1.20373e-07	0.00059203	2.13002e-07	3.50969	cctgagcagtCcttggaaact	m5C_38809
chr1	125407316	-	C	13	2	0.154	0	0	T	11	M	0.043	0.422	0.000265305	0.0001	0.00035324	0.3094	acagtggagaCggagtcactc	m5C_38785
chr1	125407335	-	C	51	7	0.137	0	0	T	44	M	0.068	0.257	4.34151e-08	6.94e-12	7.72082e-08	3.51016	ctgacgggtaCagtaatagac	m5C_38910
chr1	125407347	-	C	47	5	0.106	0	0	T	42	M	0.046	0.226	7.55424e-06	1e-10	1.26886e-05	1.1858	ggagagcggaCgctgacgggt	m5C_38864
chr1	125416319	-	C	30	3	0.1	0	0	T	27	M	0.035	0.256	0.000222598	0	0.000297313	0.37912	tgatgaaaggCgtggatgacc	m5C_38921
chr1	125435312	-	C	20	3	0.15	0	0	T	17	M	0.052	0.36	4.26209e-05	1e-06	6.90898e-05	0.6866	ggacggctgcCggcctgtgtg	m5C_38961
chr1	126832198	-	C	48	5	0.104	0	0	T	43	M	0.045	0.222	8.55999e-06	1e-10	1.43717e-05	1.14833	tccccgtgtgCtgggttttgc	m5C_44435
chr1	126832204	-	C	48	6	0.125	0	0	T	42	M	0.059	0.247	5.14055e-07	5.95e-10	9.03261e-07	2.21007	ttaacttcccCgtgtgctggg	m5C_44185
chr1	127375197	+	C	10	2	0.2	0	0	T	8	M	0.057	0.51	0.000113849	0.0001	0.00015347	0.44706	ggtttgggtgCcagtgagttt	m5C_43547
chr1	127375198	+	C	10	1	0.1	0	0	T	9	M	0.018	0.404	0.0042662	0	0.00445841	0.04236	gtttgggtgcCagtgagttta	m5C_43977
chr1	127375210	+	C	11	2	0.182	0	0	T	9	M	0.051	0.477	0.000155373	0.0001	0.00020847	0.39127	gtgagtttaaCaatacttctc	m5C_43633
chr1	127375215	+	C	10	1	0.1	0	0	T	9	M	0.018	0.404	0.0042662	0	0.00445841	0.04236	tttaacaataCttctcacgtg	m5C_43606
chr1	127375220	+	C	10	2	0.2	0	0	T	8	M	0.057	0.51	0.000113849	0.0001	0.00015347	0.44706	caatacttctCacgtggagac	m5C_43893
chr1	128285292	-	C	42	6	0.143	0	0	T	36	M	0.067	0.278	1.98496e-07	5.95e-10	3.5018e-07	2.70069	ggtgcccttcCtggggctgat	m5C_39934
chr1	128294238	-	C	42	7	0.167	0	0	T	35	M	0.083	0.306	8.71769e-09	2.06515e-09	1.55955e-08	4.69155	ggtttaaggaCtatgccgatg	m5C_40027
chr1	128295164	-	C	32	7	0.219	0	0	T	25	M	0.11	0.388	8.49188e-10	3.4167e-07	1.52483e-09	6.99971	agaatcctccCcgacggaacc	m5C_40698
chr1	128295223	-	C	104	16	0.154	0	0	T	88	M	0.097	0.235	6.66134e-16	0	1.20753e-15	23.5471	atgtggtggcCcttcagaacc	m5C_39579
chr1	128298479	-	C	32	7	0.219	0	0	T	25	M	0.11	0.388	8.49188e-10	3.4167e-07	1.52483e-09	6.99971	agtgcagcgtCtgcttcctat	m5C_40302
chr1	128299994	-	C	26	6	0.231	0	0	T	20	M	0.11	0.421	5.56759e-09	1.95536e-05	9.96647e-09	5.46455	caagacgtgcCctgggggatg	m5C_39590
chr1	128300329	-	C	55	9	0.164	0	0	T	46	M	0.089	0.283	1.94059e-10	8.18588e-11	3.49118e-10	7.74031	tccaaagggaCgtggaagccg	m5C_40257
chr1	128300338	-	C	53	10	0.189	0	0	T	43	M	0.106	0.314	5.18008e-12	2.02894e-10	9.35099e-12	11.9461	acccgggggtCcaaagggacg	m5C_39785
chr1	128303937	-	C	22	6	0.286	1	0.045	T	15	M	0.138	0.5	1.0283e-09	1.95536e-05	1.84593e-09	7.44934	accgcatcgcCctggatccga	m5C_40768
chr1	128307927	-	C	23	6	0.261	0	0	T	17	M	0.125	0.465	2.1303e-09	1.95536e-05	3.81937e-09	6.52888	cctccgaggcCtcagggctga	m5C_40088
chr1	128311583	-	C	42	7	0.167	0	0	T	35	M	0.083	0.306	8.71769e-09	2.06515e-09	1.55955e-08	4.69155	tcaggactgcCcatcgactgg	m5C_40077
chr1	128460269	-	C	12	4	0.333	0	0	T	8	M	0.138	0.609	7.46971e-08	0.00059203	1.32345e-07	3.9373	tgctgctgtcCctagaggaaa	m5C_40910
chr1	128460274	-	C	14	5	0.357	0	0	T	9	M	0.163	0.612	2.80327e-09	0.00098015	5.02418e-09	6.98918	tgaggtgctgCtgtccctaga	m5C_40377
chr1	128460277	-	C	12	6	0.5	0	0	CT	6	M	0.254	0.746	7.5796e-12	0.00146045	1.36772e-11	16.9326	ggatgaggtgCtgctgtccct	m5C_40926
chr1	130826763	+	C	125	16	0.128	0	0	T	109	M	0.08	0.198	1.44329e-14	0	2.61344e-14	17.7927	ggcttgcaggCtgtgcccgaa	m5C_115820
chr1	130834403	+	C	25	5	0.2	0	0	T	20	M	0.089	0.391	1.50419e-07	9.8506e-06	2.65618e-07	3.02261	acctgagcggCacagcccccc	m5C_116023
chr1	130834410	+	C	24	4	0.167	0	0	T	20	M	0.067	0.359	3.62685e-06	3.97e-06	6.19147e-06	1.45338	cggcacagccCccctggaagc	m5C_115226
chr1	130834413	+	C	22	3	0.136	0	0	T	19	M	0.047	0.333	6.33295e-05	1e-06	0.000101812	0.59813	cacagcccccCtggaagccac	m5C_116021
chr1	130841808	+	C	53	8	0.151	0	0	T	45	M	0.079	0.271	2.97956e-09	2.75221e-11	5.33978e-09	5.35582	taaccgaggcCtgtccttcga	m5C_116430
chr1	130841813	+	C	60	13	0.22	1	0.017	T	46	M	0.134	0.341	8.88178e-16	1.6157e-09	1.60984e-15	26.1299	gaggcctgtcCttcgatgtca	m5C_116294
chr1	130844986	+	C	64	10	0.156	0	0	T	54	M	0.087	0.264	4.56809e-11	1.16884e-12	8.23281e-11	9.01128	gatcacaggcCtgaggaagga	m5C_115319
chr1	130845023	+	C	17	5	0.294	0	0	T	12	M	0.133	0.531	1.12588e-08	0.00098015	2.00762e-08	5.27773	cagtgtggagCccacagttct	m5C_115227
chr1	130846483	+	C	129	24	0.186	0	0	T	105	M	0.128	0.262	0	0	0	61.5983	cttgtggggaCccaggcccag	m5C_115903
chr1	130846592	+	C	26	6	0.231	0	0	T	20	M	0.11	0.421	5.56759e-09	1.95536e-05	9.96647e-09	5.46455	aggatgctggCttctattggt	m5C_116360
chr1	130847434	+	C	95	11	0.116	0	0	T	84	M	0.066	0.196	2.53609e-10	0	4.56126e-10	6.9558	ctccatgaccCtgaacccggt	m5C_116085
chr1	130848488	+	C	138	16	0.116	0	0	T	122	M	0.073	0.18	7.63833e-14	0	1.38227e-13	15.2448	caaagtcgctCtggaagaaga	m5C_115689
chr1	130848615	+	C	155	20	0.129	0	0	T	135	M	0.085	0.191	0	0	0	34.0414	aacagagcatCtggggatgct	m5C_116280
chr1	130849543	+	C	113	12	0.106	0	0	T	101	M	0.062	0.176	1.51391e-10	0	2.72415e-10	7.28219	acttcaagaaCtccagagatt	m5C_116410
chr1	130849774	+	C	103	15	0.146	0	0	T	88	M	0.09	0.226	9.88099e-15	0	1.78971e-14	18.9667	cagaagaatcCaagaaagcaa	m5C_115603
chr1	130850882	+	C	38	10	0.263	0	0	T	28	M	0.15	0.42	9.39249e-14	2.00128e-06	1.69937e-13	19.5037	ccacgatggtCcccaggaagc	m5C_116566
chr1	130850903	+	C	47	8	0.17	0	0	T	39	M	0.089	0.301	9.67033e-10	5.4612e-09	1.73608e-09	6.40846	ctaggcagtgCtgaccaccca	m5C_116395
chr1	130851053	+	C	77	9	0.117	0	0	T	68	M	0.063	0.207	5.95884e-09	8.88178e-16	1.06656e-08	4.64312	ctagttacgcCtgtttaggag	m5C_115702
chr1	130851079	+	C	27	5	0.185	0	0	T	22	M	0.082	0.367	2.47138e-07	9.8506e-06	4.3582e-07	2.70248	gtgaggcgttCttttctctat	m5C_115832
chr1	130851084	+	C	27	6	0.222	0	0	T	21	M	0.106	0.408	7.45066e-09	1.95536e-05	1.3331e-08	5.17274	gcgttcttttCtctatgaaga	m5C_116415
chr1	130851124	+	C	50	9	0.18	0	0	T	41	M	0.098	0.308	7.1328e-11	8.18588e-11	1.28517e-10	8.9221	aggaggtgaaCctgagagaca	m5C_115530
chr1	130851544	+	C	23	4	0.174	0	0	T	19	M	0.07	0.371	2.89528e-06	3.97e-06	4.95242e-06	1.54597	gtggcaactcCtggctcttgg	m5C_115305
chr1	130851567	+	C	21	4	0.19	0	0	T	17	M	0.077	0.4	1.78033e-06	3.97e-06	3.05394e-06	1.76336	tacgatctgtCttcaagacct	m5C_115356
chr1	130851655	+	C	21	6	0.286	0	0	T	15	M	0.138	0.5	1.0283e-09	1.95536e-05	1.84593e-09	7.44934	tggtgtgctcCtgcaatccca	m5C_116236
chr1	130851716	+	C	30	6	0.2	0	0	T	24	M	0.095	0.373	1.66374e-08	1.4761e-07	2.96432e-08	4.4363	ccttggctacCtagggagttt	m5C_116183
chr1	130851752	+	C	99	10	0.101	0	0	T	89	M	0.056	0.176	5.61861e-09	0	1.00577e-08	4.60338	tacattgagaCttggattcaa	m5C_116273
chr1	130852094	+	C	86	11	0.128	0	0	T	75	M	0.073	0.215	7.70908e-11	0	1.38891e-10	8.11467	gagttttgagCagacaggtag	m5C_116132
chr1	131573821	+	C	67	8	0.119	0	0	T	59	M	0.062	0.218	2.53454e-08	7.92699e-14	4.51117e-08	3.75318	cccaggggagCccaagtcctt	m5C_116452
chr1	131573828	+	C	227	24	0.106	0	0	T	203	M	0.072	0.152	0	0	0	34.5996	gagcccaagtCcttctgatcg	m5C_115803
chr1	131573855	+	C	603	68	0.113	1	0.002	T	534	M	0.09	0.141	0	0	0	122.517	agcccgtggaCggtgtgaggc	m5C_116235
chr1	131573865	+	C	595	77	0.129	0	0	T	518	M	0.105	0.159	0	0	0	161.392	cggtgtgaggCtggtagcgcc	m5C_116336
chr1	131573992	+	C	22	3	0.136	0	0	T	19	M	0.047	0.333	6.33295e-05	1e-06	0.000101812	0.59813	ttgaaaagaaCtttaaagaga	m5C_116259
chr1	131574008	+	C	56	8	0.143	0	0	T	48	M	0.074	0.257	4.95791e-09	2.75221e-11	8.87948e-09	4.93014	agagagagttCaagagggcgt	m5C_115621
chr1	131574016	+	C	55	7	0.127	0	0	T	48	M	0.063	0.24	8.01171e-08	6.94e-12	1.41923e-07	3.13151	ttcaagagggCgtgaaaccgt	m5C_116406
chr1	131574023	+	C	49	8	0.163	0	0	T	41	M	0.085	0.29	1.43196e-09	5.4612e-09	2.56984e-09	6.02288	gggcgtgaaaCcgttaagagg	m5C_115961
chr1	131574024	+	C	45	7	0.156	0	0	T	38	M	0.077	0.288	1.55016e-08	2.06515e-09	2.76227e-08	4.23416	ggcgtgaaacCgttaagaggt	m5C_116458
chr1	131624030	+	C	11	4	0.364	0	0	T	7	M	0.152	0.646	4.39389e-08	0.00059203	7.81128e-08	4.46321	tctttggggtCtggtggctga	m5C_115921
chr1	133131692	+	C	19	3	0.158	0	0	T	16	M	0.055	0.376	3.43703e-05	0.000298	5.57827e-05	0.73926	ccagcctgcgCtgacgccgct	m5C_48719
chr1	133164115	+	C	10	1	0.1	0	0	T	9	M	0.018	0.404	0.0042662	0	0.00445841	0.04236	ccggcgctgcCcgttagcagc	m5C_48099
chr1	133164125	+	C	10	2	0.2	0	0	T	8	M	0.057	0.51	0.000113849	0.0001	0.00015347	0.44706	ccgttagcagCcgcgacggca	m5C_49553
chr1	133164126	+	C	10	1	0.1	0	0	T	9	M	0.018	0.404	0.0042662	0	0.00445841	0.04236	cgttagcagcCgcgacggcag	m5C_49502
chr1	133164128	+	C	11	2	0.182	0	0	T	9	M	0.051	0.477	0.000155373	0.0001	0.00020847	0.39127	ttagcagccgCgacggcagga	m5C_48121
chr1	133164143	+	C	12	2	0.167	0	0	T	10	M	0.047	0.448	0.000205616	0.0001	0.000274757	0.34631	gcaggagcctCctaattactc	m5C_48910
chr1	134079006	-	C	10	2	0.2	0	0	T	8	M	0.057	0.51	0.000113849	0.0001	0.00015347	0.44706	tcgccgccgcCgtgggtttcc	m5C_45919
chr1	134079010	-	C	10	2	0.2	0	0	T	8	M	0.057	0.51	0.000113849	0.0001	0.00015347	0.44706	gagatcgccgCcgccgtgggt	m5C_45927
chr1	134424027	+	C	36	7	0.194	0	0	T	29	M	0.098	0.35	2.35758e-09	3.4167e-07	4.22648e-09	5.89009	gacgcttcctCtgcaagccca	m5C_45110
chr1	135253718	-	C	18	4	0.222	0	0	T	14	M	0.09	0.452	7.68604e-07	0.00059203	1.34658e-06	2.20134	ggtggccagaCtgattttttt	m5C_46366
chr1	135254337	-	C	15	5	0.333	0	0	T	10	M	0.152	0.583	4.63214e-09	0.00098015	8.2967e-09	6.32405	ggatggccgaCggctcgtcta	m5C_46935
chr1	135256023	-	C	17	5	0.294	0	0	T	12	M	0.133	0.531	1.12588e-08	0.00098015	2.00762e-08	5.27773	tcccagaaagCtgagcaagga	m5C_46515
chr1	135257051	-	C	18	5	0.278	0	0	T	13	M	0.125	0.509	1.67438e-08	0.00098015	2.98288e-08	4.85992	tgcggctagtCtttggacctc	m5C_46001
chr1	135258410	-	C	12	2	0.167	0	0	T	10	M	0.047	0.448	0.000205616	0.0001	0.000274757	0.34631	tagatttcttCccttcctgtg	m5C_45937
chr1	135258413	-	C	13	2	0.154	0	0	T	11	M	0.043	0.422	0.000265305	0.0001	0.00035324	0.3094	gcttagatttCttcccttcct	m5C_45988
chr1	135258428	-	C	12	2	0.167	0	0	T	10	M	0.047	0.448	0.000205616	0.0001	0.000274757	0.34631	gcggagccttCgaccgcttag	m5C_46622
chr1	135258431	-	C	13	3	0.231	0	0	T	10	M	0.082	0.503	6.65202e-06	0.000298	1.11783e-05	1.27035	cctgcggagcCttcgaccgct	m5C_46218
chr1	135827202	+	C	10	4	0.4	0	0	T	6	M	0.168	0.687	2.41678e-08	0.039404	4.30241e-08	5.12387	tctaagccatCgcccccagcc	m5C_45827
chr1	135830924	+	C	28	6	0.214	0	0	T	22	M	0.102	0.395	9.84753e-09	1.95536e-05	1.76145e-08	4.906	tgccggctagCaccgtcaagc	m5C_45713
chr1	136364988	+	C	20	2	0.1	0	0	T	18	M	0.028	0.301	0.00100358	0	0.00113036	0.16711	ccaggcagcgCcgaaggagcc	m5C_43073
chr1	136364998	+	C	27	3	0.111	0	0	T	24	M	0.039	0.281	0.000145998	1e-06	0.000196541	0.44324	ccgaaggagcCtcggttggcc	m5C_43144
chr1	136365008	+	C	36	6	0.167	0	0	T	30	M	0.079	0.319	6.47291e-08	1.4761e-07	1.14756e-07	3.39475	ctcggttggcCccggatagcc	m5C_42827
chr1	136365010	+	C	37	4	0.108	0	0	T	33	M	0.043	0.247	3.33833e-05	1e-08	5.45961e-05	0.76729	cggttggcccCggatagccgg	m5C_43109
chr1	136365023	+	C	37	4	0.108	0	0	T	33	M	0.043	0.247	3.33833e-05	1e-08	5.45961e-05	0.76729	atagccgggtCccgtccgtcc	m5C_42804
chr1	136365024	+	C	36	8	0.222	0	0	T	28	M	0.117	0.381	7.37745e-11	6.77878e-07	1.32921e-10	9.49676	tagccgggtcCcgtccgtccc	m5C_43146
chr1	136365025	+	C	36	7	0.194	0	0	T	29	M	0.098	0.35	2.35758e-09	3.4167e-07	4.22648e-09	5.89009	agccgggtccCgtccgtccca	m5C_43085
chr1	136365028	+	C	27	3	0.111	0	0	T	24	M	0.039	0.281	0.000145998	1e-06	0.000196541	0.44324	cgggtcccgtCcgtcccagct	m5C_42867
chr1	136365029	+	C	26	6	0.231	0	0	T	20	M	0.11	0.421	5.56759e-09	1.95536e-05	9.96647e-09	5.46455	gggtcccgtcCgtcccagctc	m5C_42824
chr1	136365032	+	C	19	3	0.158	0	0	T	16	M	0.055	0.376	3.43703e-05	0.000298	5.57827e-05	0.73926	tcccgtccgtCccagctcagc	m5C_42850
chr1	136365066	+	C	10	2	0.2	0	0	T	8	M	0.057	0.51	0.000113849	0.0001	0.00015347	0.44706	ccctccccccCcgccgggcgt	m5C_42811
chr1	136365069	+	C	11	2	0.182	0	0	T	9	M	0.051	0.477	0.000155373	0.0001	0.00020847	0.39127	tccccccccgCcgggcgtccg	m5C_42829
chr1	136365077	+	C	14	2	0.143	0	0	T	12	M	0.04	0.399	0.000335142	0.0001	0.000412018	0.27863	cgccgggcgtCcggaccgggg	m5C_43126
chr1	136365078	+	C	13	2	0.154	0	0	T	11	M	0.043	0.422	0.000265305	0.0001	0.00035324	0.3094	gccgggcgtcCggaccggggt	m5C_42861
chr1	136365083	+	C	15	3	0.2	0	0	T	12	M	0.07	0.452	1.24976e-05	0.000298	2.07183e-05	1.03664	gcgtccggacCggggtctggt	m5C_43075
chr1	139422280	-	C	10	2	0.2	0	0	T	8	M	0.057	0.51	0.000113849	0.0001	0.00015347	0.44706	gtcccgccgcCgccgccgctc	m5C_42754
chr1	139422286	-	C	10	1	0.1	0	0	T	9	M	0.018	0.404	0.0042662	0	0.00445841	0.04236	cgcggagtccCgccgccgccg	m5C_42610
chr1	143094335	-	C	13	2	0.167	1	0.077	T	10	M	0.047	0.448	0.000205616	0.0001	0.000274757	0.34631	ggccagggtgCctttggaaat	m5C_41768
chr1	151344664	+	C	19	2	0.105	0	0	T	17	M	0.029	0.314	0.000859433	0.0001	0.000999274	0.18001	cagcctcccgCccggtcgccc	m5C_47707
chr1	151344674	+	C	18	2	0.111	0	0	T	16	M	0.031	0.328	0.00072916	0.0001	0.00084916	0.19462	cccggtcgccCcgagcccctt	m5C_47315
chr1	151344699	+	C	12	2	0.167	0	0	T	10	M	0.047	0.448	0.000205616	0.0001	0.000274757	0.34631	cgccttccgcCtgcagcccgt	m5C_47442
chr1	151356193	+	C	10	2	0.2	0	0	T	8	M	0.057	0.51	0.000113849	0.0001	0.00015347	0.44706	gatggacaggCtgaggtgttt	m5C_47408
chr1	151356206	+	C	14	2	0.143	0	0	T	12	M	0.04	0.399	0.000335142	0.0001	0.000412018	0.27863	aggtgtttggCagtgatgatg	m5C_47163
chr1	151356218	+	C	14	2	0.143	0	0	T	12	M	0.04	0.399	0.000335142	0.0001	0.000412018	0.27863	gtgatgatgaCcacattcagt	m5C_47485
chr1	151356219	+	C	13	2	0.154	0	0	T	11	M	0.043	0.422	0.000265305	0.0001	0.00035324	0.3094	tgatgatgacCacattcagtt	m5C_47490
chr1	151356225	+	C	10	1	0.1	0	0	T	9	M	0.018	0.404	0.0042662	0	0.00445841	0.04236	tgaccacattCagtttgtgca	m5C_47483
chr1	151360133	+	C	19	2	0.105	0	0	T	17	M	0.029	0.314	0.000859433	0.0001	0.000999274	0.18001	tacgcacggtCtggactaggg	m5C_47513
chr1	151360138	+	C	18	4	0.222	0	0	T	14	M	0.09	0.452	7.68604e-07	0.00059203	1.34658e-06	2.20134	acggtctggaCtagggacagc	m5C_47611
chr1	151360145	+	C	19	2	0.105	0	0	T	17	M	0.029	0.314	0.000859433	0.0001	0.000999274	0.18001	ggactagggaCagcagagatg	m5C_47312
chr1	151360148	+	C	19	2	0.105	0	0	T	17	M	0.029	0.314	0.000859433	0.0001	0.000999274	0.18001	ctagggacagCagagatgaat	m5C_47525
chr1	151360165	+	C	16	2	0.125	0	0	T	14	M	0.035	0.36	0.000507942	0.0001	0.00062143	0.23044	gaatggcaaaCtcatagctgc	m5C_47395
chr1	154687272	+	C	25	3	0.12	0	0	T	22	M	0.042	0.3	0.000106926	1e-06	0.0001447	0.49637	cttctccttcCtctgtggggc	m5C_53691
chr1	154687282	+	C	23	3	0.13	0	0	T	20	M	0.045	0.321	7.60525e-05	1e-06	0.000122147	0.56069	ctctgtggggCccctctgacc	m5C_53705
chr1	154687283	+	C	23	6	0.261	0	0	T	17	M	0.125	0.465	2.1303e-09	1.95536e-05	3.81937e-09	6.52888	tctgtggggcCcctctgacct	m5C_53596
chr1	155098148	-	C	11	3	0.273	0	0	T	8	M	0.097	0.566	3.11975e-06	0.000298	5.32876e-06	1.60979	cagggactttCctctgccagc	m5C_54312
chr1	155933104	-	C	10	1	0.1	0	0	T	9	M	0.018	0.404	0.0042662	0	0.00445841	0.04236	taacagcgaaCgaggatccgc	m5C_54402
chr1	155953687	-	C	10	1	0.1	0	0	T	9	M	0.018	0.404	0.0042662	0	0.00445841	0.04236	gaggagaagcCcgagagtggg	m5C_54039
chr1	156040958	+	C	16	3	0.188	0	0	T	13	M	0.066	0.43	1.65306e-05	0.000298	2.73499e-05	0.94556	cctagtggtaCcgctgatcct	m5C_52865
chr1	156040959	+	C	16	2	0.125	0	0	T	14	M	0.035	0.36	0.000507942	0.0001	0.00062143	0.23044	ctagtggtacCgctgatcctg	m5C_52585
chr1	156040966	+	C	16	2	0.125	0	0	T	14	M	0.035	0.36	0.000507942	0.0001	0.00062143	0.23044	taccgctgatCctgactgtcc	m5C_52943
chr1	156040975	+	C	14	2	0.143	0	0	T	12	M	0.04	0.399	0.000335142	0.0001	0.000412018	0.27863	tcctgactgtCccgtgtttta	m5C_52980
chr1	156040977	+	C	15	2	0.133	0	0	T	13	M	0.037	0.379	0.000415803	0.0001	0.000509846	0.25264	ctgactgtccCgtgttttaaa	m5C_52986
chr1	156040990	+	C	16	2	0.125	0	0	T	14	M	0.035	0.36	0.000507942	0.0001	0.00062143	0.23044	gttttaaaacCtggctggaaa	m5C_52960
chr1	156040994	+	C	10	1	0.1	0	0	T	9	M	0.018	0.404	0.0042662	0	0.00445841	0.04236	taaaacctggCtggaaattgt	m5C_52982
chr1	156044279	+	C	15	2	0.133	0	0	T	13	M	0.037	0.379	0.000415803	0.0001	0.000509846	0.25264	ccggcccggaCatggacagga	m5C_53094
chr1	159340291	+	C	38	6	0.158	0	0	T	32	M	0.074	0.304	9.61614e-08	1.4761e-07	1.70295e-07	3.13397	acaatggaagCtgcggagtca	m5C_44617
chr1	159340308	+	C	44	5	0.114	0	0	T	39	M	0.05	0.24	5.09525e-06	1e-10	8.57854e-06	1.31069	gtcaaccatgCagacaaatga	m5C_44679
chr1	159340327	+	C	32	5	0.156	0	0	T	27	M	0.069	0.318	7.24836e-07	4.96e-08	1.27044e-06	2.10726	gagaagctgtCttttgtctgc	m5C_44763
chr1	159340352	+	C	22	5	0.227	0	0	T	17	M	0.101	0.434	6.50248e-08	9.8506e-06	1.15264e-07	3.63762	ggcagcaatcCtacatcaaca	m5C_44625
chr1	159340370	+	C	34	7	0.206	0	0	T	27	M	0.103	0.368	1.43996e-09	3.4167e-07	2.58412e-09	6.4054	acatggaggtCtctgtctgac	m5C_44732
chr1	159340372	+	C	36	5	0.139	0	0	T	31	M	0.061	0.287	1.50551e-06	4.96e-08	2.58394e-06	1.77049	atggaggtctCtgtctgactt	m5C_44751
chr1	159340376	+	C	38	4	0.105	0	0	T	34	M	0.042	0.241	3.81235e-05	1e-08	6.18524e-05	0.73709	aggtctctgtCtgacttagga	m5C_44677
chr1	159340380	+	C	38	6	0.162	1	0.026	T	31	M	0.077	0.311	7.91369e-08	1.4761e-07	1.40193e-07	3.26011	ctctgtctgaCttaggatagc	m5C_44709
chr1	159340394	+	C	21	3	0.143	0	0	T	18	M	0.05	0.346	5.22305e-05	1e-06	8.45608e-05	0.63986	ggatagctggCtaagtccgat	m5C_44779
chr1	159340400	+	C	21	4	0.19	0	0	T	17	M	0.077	0.4	1.78033e-06	3.97e-06	3.05394e-06	1.76336	ctggctaagtCcgatcgttcc	m5C_44689
chr1	159340422	+	C	16	2	0.125	0	0	T	14	M	0.035	0.36	0.000507942	0.0001	0.00062143	0.23044	ctccatacaaCcttttgaatt	m5C_44743
chr1	160700865	-	C	12	2	0.167	0	0	T	10	M	0.047	0.448	0.000205616	0.0001	0.000274757	0.34631	aacgggtgtaCatgaccgttg	m5C_75757
chr1	160962298	+	C	12	3	0.25	0	0	T	9	M	0.089	0.532	4.64228e-06	0.000298	7.81758e-06	1.42302	aacgagagagCagaggttgga	m5C_75398
chr1	161035183	+	C	10	1	0.1	0	0	T	9	M	0.018	0.404	0.0042662	0	0.00445841	0.04236	agctgtgcggCattctgagca	m5C_75464
chr1	161035192	+	C	10	2	0.2	0	0	T	8	M	0.057	0.51	0.000113849	0.0001	0.00015347	0.44706	gcattctgagCaggtatgcaa	m5C_75492
chr1	161035403	+	C	133	83	0.624	0	0	C	83	M	0.539	0.702	0	1.38556e-13	0	895.316	cgtgttcatgCtatgatgaag	m5C_75354
chr1	161035415	+	C	238	98	0.412	0	0	T	140	M	0.351	0.475	0	0	0	688.199	atgatgaaggCtatgttggta	m5C_75243
chr1	161035430	+	C	262	100	0.386	3	0.011	T	159	M	0.329	0.447	0	0	0	657.766	ttggtagggaCaactgagctt	m5C_75467
chr1	161035433	+	C	259	95	0.367	0	0	T	164	M	0.31	0.427	0	0	0	589.849	gtagggacaaCtgagcttgtt	m5C_75404
chr1	161035438	+	C	242	96	0.398	1	0.004	T	145	M	0.339	0.461	0	0	0	650.098	gacaactgagCttgttgatga	m5C_75156
chr1	161035452	+	C	201	48	0.24	1	0.005	T	152	M	0.186	0.304	0	0	0	178.623	ttgatgaataCcaacgattct	m5C_75094
chr1	161035453	+	C	194	43	0.223	1	0.005	T	150	M	0.17	0.287	0	0	0	146.049	tgatgaatacCaacgattctg	m5C_75239
chr1	161035456	+	C	197	49	0.249	0	0	T	148	M	0.194	0.314	0	0	0	189.688	tgaataccaaCgattctgatg	m5C_75106
chr1	161035461	+	C	175	43	0.246	0	0	T	132	M	0.188	0.315	0	0	0	161.546	accaacgattCtgatggcaga	m5C_75502
chr1	161035768	+	C	17	2	0.118	0	0	T	15	M	0.033	0.343	0.000612192	0.0001	0.000714233	0.21129	cagtgtggacCtctgtgatgg	m5C_75225
chr1	161035770	+	C	16	5	0.312	0	0	T	11	M	0.142	0.556	7.348e-09	0.00098015	1.31484e-08	5.76056	gtgtggacctCtgtgatggga	m5C_75420
chr1	161035852	+	C	154	47	0.305	0	0	T	107	M	0.238	0.382	0	0	0	223.664	gaccacaaagCccatgatggt	m5C_75197
chr1	161035853	+	C	191	48	0.251	0	0	T	143	M	0.195	0.317	0	0	0	187.303	accacaaagcCcatgatggta	m5C_75220
chr1	161035854	+	C	269	49	0.182	0	0	T	220	M	0.141	0.233	0	0	0	137.802	ccacaaagccCatgatggtat	m5C_75508
chr1	161035877	+	C	600	113	0.189	2	0.003	T	485	M	0.16	0.222	0	0	0	360.716	gagtagtggaCagaagggatt	m5C_75451
chr1	161035889	+	C	549	109	0.199	0	0	T	440	M	0.167	0.234	0	0	0	364.756	gaagggatttCtgaaaaacac	m5C_75244
chr1	161035897	+	C	498	77	0.155	0	0	T	421	M	0.126	0.189	0	0	0	193.301	ttctgaaaaaCacttttctga	m5C_75425
chr1	161035899	+	C	490	89	0.182	0	0	T	401	M	0.15	0.218	0	0	0	267.027	ctgaaaaacaCttttctgagg	m5C_75402
chr1	161035904	+	C	449	77	0.171	0	0	T	372	M	0.139	0.209	0	0	0	214.752	aaacacttttCtgaggcttta	m5C_75416
chr1	161035910	+	C	178	51	0.287	0	0	T	127	M	0.225	0.357	0	0	0	229.659	ttttctgaggCtttaattcag	m5C_75178
chr1	161036059	+	C	69	14	0.203	0	0	T	55	M	0.125	0.312	3.33067e-16	3.22731e-11	6.03894e-16	27.0622	aaggacagtgCcacaatgatg	m5C_75350
chr1	161036060	+	C	98	23	0.235	0	0	T	75	M	0.162	0.328	0	1.0214e-14	0	74.4205	aggacagtgcCacaatgatga	m5C_75499
chr1	161036062	+	C	118	31	0.263	0	0	T	87	M	0.192	0.349	0	1.11022e-16	0	118.847	gacagtgccaCaatgatgaca	m5C_75411
chr1	161036071	+	C	155	33	0.213	0	0	T	122	M	0.156	0.284	0	0	0	102.833	acaatgatgaCatcatatttg	m5C_75405
chr1	161036074	+	C	164	33	0.201	0	0	T	131	M	0.147	0.269	0	0	0	97.0335	atgatgacatCatatttgcta	m5C_75409
chr1	161036082	+	C	168	30	0.179	0	0	T	138	M	0.128	0.243	0	0	0	76.8263	atcatatttgCtactcttgac	m5C_75263
chr1	161036085	+	C	184	30	0.163	0	0	T	154	M	0.117	0.223	0	0	0	69.9955	atatttgctaCtcttgacagc	m5C_75191
chr1	161036087	+	C	184	38	0.207	0	0	T	146	M	0.154	0.271	0	0	0	117.285	atttgctactCttgacagctg	m5C_75242
chr1	161036092	+	C	188	28	0.149	0	0	T	160	M	0.105	0.207	0	0	0	58.8544	ctactcttgaCagctggggtg	m5C_75483
chr1	161036095	+	C	188	24	0.128	0	0	T	164	M	0.087	0.183	0	0	0	41.9076	ctcttgacagCtggggtgacg	m5C_75273
chr1	161036104	+	C	174	27	0.155	0	0	T	147	M	0.109	0.216	0	0	0	58.7994	gctggggtgaCgatagcttta	m5C_75265
chr1	161036110	+	C	133	17	0.129	1	0.008	T	115	M	0.082	0.197	2.33147e-15	0	4.2248e-15	20.394	gtgacgatagCtttaaaccac	m5C_75400
chr1	161036117	+	C	110	21	0.191	0	0	T	89	M	0.128	0.274	0	0	0	53.9251	tagctttaaaCcaccatgatt	m5C_75081
chr1	161036118	+	C	112	18	0.161	0	0	T	94	M	0.104	0.24	0	0	0	37.492	agctttaaacCaccatgatta	m5C_75231
chr1	161036120	+	C	86	14	0.163	0	0	T	72	M	0.1	0.255	1.11022e-14	1.88738e-15	2.01051e-14	19.4427	ctttaaaccaCcatgattata	m5C_75192
chr1	161036121	+	C	82	13	0.159	0	0	T	69	M	0.095	0.253	1.16351e-13	6.66134e-16	2.10493e-13	15.983	tttaaaccacCatgattataa	m5C_75399
chr1	161036132	+	C	56	11	0.196	0	0	T	45	M	0.113	0.318	3.71481e-13	4.42543e-10	6.7165e-13	15.5032	atgattataaCtgaggcacac	m5C_75111
chr1	161036210	+	C	16	2	0.125	0	0	T	14	M	0.035	0.36	0.000507942	0.0001	0.00062143	0.23044	ccccccaggaCtcgtcaggaa	m5C_75439
chr1	161036215	+	C	17	2	0.118	0	0	T	15	M	0.033	0.343	0.000612192	0.0001	0.000714233	0.21129	caggactcgtCaggaagctgg	m5C_75363
chr1	161036235	+	C	10	2	0.2	0	0	T	8	M	0.057	0.51	0.000113849	0.0001	0.00015347	0.44706	gataacagagCgagcgcaatg	m5C_75190
chr1	161036682	+	C	50	43	0.86	0	0	C	43	M	0.738	0.93	0	4.43822e-06	0	634.796	ctgaacacagCctgcatgatg	m5C_75171
chr1	161036683	+	C	106	92	0.868	0	0	C	92	M	0.79	0.92	0	2.55456e-09	0	1454.42	tgaacacagcCtgcatgatga	m5C_75463
chr1	161036686	+	C	133	116	0.872	0	0	C	116	M	0.805	0.919	0	1.55881e-11	0	1867.19	acacagcctgCatgatgacga	m5C_75232
chr1	161036694	+	C	141	121	0.858	0	0	C	121	M	0.791	0.906	0	1.99374e-12	0	1914.34	tgcatgatgaCgaacaaatac	m5C_75165
chr1	161036698	+	C	147	125	0.85	0	0	C	125	M	0.784	0.899	0	3.22342e-12	0	1959.48	tgatgacgaaCaaatactgac	m5C_75355
chr1	161036704	+	C	148	122	0.824	0	0	C	122	M	0.755	0.877	0	2.25198e-12	0	1842.29	cgaacaaataCtgactacctg	m5C_75116
chr1	161036708	+	C	140	119	0.85	0	0	C	119	M	0.782	0.9	0	1.5572e-12	0	1860.1	caaatactgaCtacctgaaga	m5C_75276
chr1	161036711	+	C	134	104	0.776	0	0	C	104	M	0.698	0.838	0	3.42482e-12	0	1452.7	atactgactaCctgaagatct	m5C_75108
chr1	161036712	+	C	138	115	0.833	0	0	C	115	M	0.762	0.886	0	1.38354e-11	0	1753.32	tactgactacCtgaagatctt	m5C_75254
chr1	161036720	+	C	119	92	0.773	0	0	C	92	M	0.69	0.839	0	1.73074e-10	0	1269.62	acctgaagatCttattagctc	m5C_75210
chr1	161036728	+	C	101	76	0.76	1	0.01	C	76	M	0.668	0.833	0	3.15162e-10	0	1014.87	atcttattagCtctatctgat	m5C_75136
chr1	161036730	+	C	94	72	0.766	0	0	C	72	M	0.671	0.84	0	3.04806e-09	0	966.198	cttattagctCtatctgatgg	m5C_75207
chr1	161036734	+	C	76	60	0.789	0	0	C	60	M	0.685	0.866	0	1.6105e-07	0	822.05	ttagctctatCtgatggtggg	m5C_75269
chr1	161037000	+	C	12	10	0.833	0	0	C	10	M	0.552	0.953	0	0.0042662	0	110.393	tgatgttgatCaaatgtctga	m5C_75083
chr1	161037007	+	C	12	10	0.833	0	0	C	10	M	0.552	0.953	0	0.0042662	0	110.393	gatcaaatgtCtgagctgaaa	m5C_75274
chr1	161037012	+	C	14	12	0.857	0	0	C	12	M	0.601	0.96	0	0.00617454	0	144.139	aatgtctgagCtgaaaataac	m5C_75137
chr1	161037022	+	C	12	9	0.75	0	0	C	9	M	0.468	0.911	0	0.00343573	0	84.1841	ctgaaaataaCttgtagacaa	m5C_75271
chr1	161037030	+	C	11	7	0.636	0	0	C	7	M	0.354	0.848	1.59872e-14	0.00203104	2.89469e-14	34.1674	aacttgtagaCaatttttaac	m5C_75434
chr1	161037372	+	C	111	32	0.288	0	0	T	79	M	0.212	0.379	0	2.22045e-16	0	135.822	tagtgatgatCaataaagtta	m5C_75448
chr1	161037385	+	C	125	34	0.272	0	0	T	91	M	0.202	0.356	0	0	0	137.129	taaagttaaaCagatgggaat	m5C_75174
chr1	161037396	+	C	134	31	0.233	1	0.007	T	102	M	0.169	0.312	0	0	0	104.992	agatgggaatCtctctgaata	m5C_75099
chr1	161037398	+	C	136	37	0.274	1	0.007	T	98	M	0.206	0.355	0	0	0	152.342	atgggaatctCtctgaataag	m5C_75104
chr1	161037400	+	C	137	39	0.285	0	0	T	98	M	0.216	0.365	0	0	0	168.313	gggaatctctCtgaataagat	m5C_75333
chr1	161037429	+	C	61	21	0.344	0	0	T	40	M	0.237	0.47	0	1.0283e-09	0	99.7388	gattgttaagCtgaaacagta	m5C_75361
chr1	161037607	+	C	35	22	0.629	0	0	C	22	M	0.463	0.768	0	6.33295e-05	0	203.881	caagccgataCcatgatgata	m5C_75114
chr1	161037608	+	C	36	21	0.583	0	0	C	21	M	0.422	0.729	0	5.22305e-05	0	177.24	aagccgatacCatgatgataa	m5C_75260
chr1	161037619	+	C	52	24	0.462	0	0	T	28	M	0.333	0.595	0	1.15303e-07	0	160.033	atgatgataaCatagttcagc	m5C_75321
chr1	161037626	+	C	53	26	0.491	0	0	T	27	M	0.361	0.621	0	1.93874e-07	0	187.845	taacatagttCagcagactta	m5C_75480
chr1	161037629	+	C	54	25	0.463	0	0	T	29	M	0.337	0.594	0	1.50419e-07	0	168.448	catagttcagCagacttaact	m5C_75496
chr1	161037633	+	C	53	26	0.491	0	0	T	27	M	0.361	0.621	0	1.93874e-07	0	187.845	gttcagcagaCttaactctga	m5C_75235
chr1	161037638	+	C	56	37	0.673	1	0.018	C	37	M	0.541	0.782	0	1.78158e-06	0	400.362	gcagacttaaCtctgatgaac	m5C_75256
chr1	161037640	+	C	55	39	0.709	0	0	C	39	M	0.579	0.812	0	2.45786e-06	0	451.3	agacttaactCtgatgaacaa	m5C_75433
chr1	161037648	+	C	53	30	0.566	0	0	C	30	M	0.433	0.69	0	4.83153e-07	0	259.591	ctctgatgaaCaatcatgtct	m5C_75189
chr1	161037652	+	C	50	31	0.62	0	0	C	31	M	0.482	0.741	0	5.93998e-07	0	298.531	gatgaacaatCatgtctttcg	m5C_75139
chr1	161037657	+	C	45	27	0.6	0	0	C	27	M	0.455	0.73	0	6.7187e-06	0	245.439	acaatcatgtCtttcgctcct	m5C_75288
chr1	161037661	+	C	48	29	0.604	0	0	C	29	M	0.463	0.73	0	9.72017e-06	0	268.599	tcatgtctttCgctcctatct	m5C_75093
chr1	161037663	+	C	49	30	0.612	0	0	C	30	M	0.472	0.736	0	1.15676e-05	0	283.474	atgtctttcgCtcctatctga	m5C_75124
chr1	161037665	+	C	47	29	0.617	0	0	C	29	M	0.474	0.742	0	9.72017e-06	0	275.073	gtctttcgctCctatctgatg	m5C_75299
chr1	161037666	+	C	46	30	0.652	0	0	C	30	M	0.508	0.773	0	1.15676e-05	0	304.619	tctttcgctcCtatctgatgt	m5C_75217
chr1	161037670	+	C	45	29	0.644	0	0	C	29	M	0.498	0.768	0	9.72017e-06	0	289.046	tcgctcctatCtgatgtatct	m5C_75147
chr1	161038084	+	C	107	86	0.804	0	0	C	86	M	0.719	0.868	0	1.22835e-09	0	1235.86	tagcttgtaaCcagtgatgtg	m5C_75286
chr1	161038085	+	C	112	85	0.759	0	0	C	85	M	0.672	0.829	0	6.69493e-11	0	1142.36	agcttgtaacCagtgatgtga	m5C_75394
chr1	161038101	+	C	135	107	0.793	0	0	C	107	M	0.717	0.852	0	5.0937e-12	0	1533.46	tgtgatgattCtgccaaatga	m5C_75442
chr1	161038104	+	C	128	89	0.695	0	0	C	89	M	0.611	0.768	0	6.92846e-12	0	1087.31	gatgattctgCcaaatgatac	m5C_75172
chr1	161038105	+	C	129	88	0.682	0	0	C	88	M	0.598	0.756	0	5.97167e-12	0	1051.68	atgattctgcCaaatgataca	m5C_75202
chr1	161038114	+	C	113	73	0.658	2	0.018	C	73	M	0.565	0.739	0	1.04525e-11	0	825.543	ccaaatgataCaaagtgatat	m5C_75410
chr1	161038125	+	C	93	60	0.645	0	0	C	60	M	0.544	0.735	0	4.77978e-10	0	652.72	aaagtgatatCacctttaaac	m5C_75392
chr1	161038127	+	C	87	59	0.678	0	0	C	59	M	0.574	0.767	0	8.00426e-09	0	677.626	agtgatatcaCctttaaaccg	m5C_75415
chr1	161038128	+	C	84	57	0.679	0	0	C	57	M	0.573	0.769	0	5.83477e-09	0	652.973	gtgatatcacCtttaaaccgt	m5C_75180
chr1	161038135	+	C	74	52	0.703	0	0	C	52	M	0.591	0.795	0	5.08549e-08	0	614.295	cacctttaaaCcgttccattt	m5C_75346
chr1	161038136	+	C	72	49	0.69	1	0.014	C	49	M	0.575	0.786	0	3.12994e-08	0	563.655	acctttaaacCgttccatttt	m5C_75221
chr1	161038140	+	C	62	44	0.71	0	0	C	44	M	0.587	0.808	0	2.7706e-07	0	516.667	ttaaaccgttCcattttattt	m5C_75387
chr1	161038141	+	C	48	39	0.812	0	0	C	39	M	0.681	0.898	0	4.33685e-05	0	530.867	taaaccgttcCattttatttc	m5C_75282
chr1	161038151	+	C	33	26	0.788	0	0	C	26	M	0.622	0.893	0	0.000125364	0	323.69	cattttatttCtgaggttact	m5C_75095
chr1	161038315	+	C	141	136	0.965	0	0	C	136	M	0.92	0.985	0	1.10882e-11	0	2501.52	ctccagaataCatgatgatct	m5C_75501
chr1	161038324	+	C	157	154	0.981	0	0	C	154	M	0.945	0.993	0	5.80691e-12	0	2911.62	acatgatgatCtcacacaact	m5C_75413
chr1	161038326	+	C	161	156	0.969	0	0	C	156	M	0.929	0.987	0	5.85754e-13	0	2899.63	atgatgatctCacacaacttg	m5C_75374
chr1	161038328	+	C	160	155	0.969	0	0	C	155	M	0.929	0.987	0	5.26912e-13	0	2879.71	gatgatctcaCacaacttgaa	m5C_75369
chr1	161038330	+	C	163	158	0.969	0	0	C	158	M	0.93	0.987	0	7.22311e-13	0	2939.46	tgatctcacaCaacttgaact	m5C_75291
chr1	161038333	+	C	159	155	0.975	0	0	C	155	M	0.937	0.99	0	6.41465e-12	0	2905.03	tctcacacaaCttgaactctc	m5C_75252
chr1	161038339	+	C	166	158	0.952	0	0	C	158	M	0.908	0.975	0	7.22311e-13	0	2868.63	acaacttgaaCtctctcactg	m5C_75304
chr1	161038341	+	C	162	153	0.944	0	0	C	153	M	0.898	0.971	0	4.25215e-13	0	2747.26	aacttgaactCtctcactgat	m5C_75091
chr1	161038343	+	C	159	151	0.95	0	0	C	151	M	0.904	0.974	0	4.28835e-12	0	2729.68	cttgaactctCtcactgatta	m5C_75494
chr1	161038345	+	C	148	142	0.959	0	0	C	142	M	0.914	0.981	0	2.07453e-11	0	2596.84	tgaactctctCactgattact	m5C_75335
chr1	161038347	+	C	148	137	0.926	0	0	C	137	M	0.872	0.958	0	1.23355e-11	0	2388.78	aactctctcaCtgattacttg	m5C_75160
chr1	161038354	+	C	132	122	0.924	0	0	C	122	M	0.866	0.958	0	3.11343e-11	0	2113.42	tcactgattaCttgatgatag	m5C_75105
chr1	161038373	+	C	79	74	0.937	0	0	C	74	M	0.86	0.973	0	8.37908e-07	0	1273.17	agtaaaagatCtgatgttctg	m5C_75418
chr1	161241824	-	C	11	3	0.273	0	0	T	8	M	0.097	0.566	3.11975e-06	0.000298	5.32876e-06	1.60979	atggtagttcCcaccctctcc	m5C_75981
chr1	161243581	-	C	12	3	0.25	0	0	T	9	M	0.089	0.532	4.64228e-06	0.000298	7.81758e-06	1.42302	ccccagttgaCtggaaggtaa	m5C_75948
chr1	161243589	-	C	10	1	0.1	0	0	T	9	M	0.018	0.404	0.0042662	0	0.00445841	0.04236	ggttgccaccCcagttgactg	m5C_75551
chr1	161244201	-	C	10	1	0.1	0	0	T	9	M	0.018	0.404	0.0042662	0	0.00445841	0.04236	tgtgacggccCgtgtggtgag	m5C_75518
chr1	161244226	-	C	14	3	0.214	0	0	T	11	M	0.076	0.476	9.23855e-06	0.000298	1.54929e-05	1.1435	tcgagaaggaCgctaacaaca	m5C_75782
chr1	162715588	-	C	10	1	0.1	0	0	T	9	M	0.018	0.404	0.0042662	0	0.00445841	0.04236	gaaggttgggCaggtgaggaa	m5C_55353
chr1	162740361	-	C	13	3	0.231	0	0	T	10	M	0.082	0.503	6.65202e-06	0.000298	1.11783e-05	1.27035	gggcgagcccCttggaagcgc	m5C_55122
chr1	162740385	-	C	12	4	0.333	0	0	T	8	M	0.138	0.609	7.46971e-08	0.00059203	1.32345e-07	3.9373	cctcccctgaCcctgatccgt	m5C_55384
chr1	162751223	+	C	53	6	0.113	0	0	T	47	M	0.053	0.226	1.0302e-06	9.99978e-13	1.77316e-06	1.90136	tgtgtggtgcCttgttctctt	m5C_54864
chr1	163795070	-	C	10	10	1	0	0	C	10	M	0.722	1	0	0.0042662	0	144.492	tttaaggtgaCgatttgtagt	m5C_55164
chr1	164437536	-	C	33	5	0.152	0	0	T	28	M	0.067	0.309	8.78354e-07	4.96e-08	1.53842e-06	2.01384	tgttctgcagCtgtgtctgag	m5C_59071
chr1	164437586	-	C	42	6	0.146	1	0.024	T	35	M	0.069	0.284	1.66866e-07	5.95e-10	2.94616e-07	2.7995	gtgctccgtgCtgaatgctgt	m5C_59164
chr1	164438342	-	C	20	5	0.25	0	0	T	15	M	0.112	0.469	3.43642e-08	9.8506e-06	6.11299e-08	4.17456	atggtgagaaCattgggtaca	m5C_59867
chr1	164443202	-	C	77	13	0.169	0	0	T	64	M	0.101	0.268	4.66294e-14	1.23013e-13	8.43989e-14	17.5744	ttttcgaggaCtgtggcagta	m5C_59032
chr1	164443320	-	C	35	9	0.257	0	0	T	26	M	0.142	0.421	1.46139e-12	1.21043e-06	2.63964e-12	15.0859	atccagaagaCtgagatctcc	m5C_59600
chr1	164453610	-	C	31	7	0.226	0	0	T	24	M	0.114	0.398	6.42587e-10	3.4167e-07	1.15414e-09	7.33205	cagttaagatCcttctgttct	m5C_59028
chr1	164457851	-	C	90	10	0.111	0	0	T	80	M	0.061	0.193	2.0138e-09	0	3.61249e-09	5.34651	caccatggccCgcggaaaagc	m5C_58783
chr1	164457905	-	C	108	15	0.139	0	0	T	93	M	0.086	0.217	2.13163e-14	0	3.85921e-14	17.6379	agggcgcgcgCcgcactcgcc	m5C_59065
chr1	164457911	-	C	113	12	0.106	0	0	T	101	M	0.062	0.176	1.51391e-10	0	2.72415e-10	7.28219	acgcccagggCgcgcgccgca	m5C_59325
chr1	164457950	-	C	34	7	0.206	0	0	T	27	M	0.103	0.368	1.43996e-09	3.4167e-07	2.58412e-09	6.4054	agagccgggcCgcggggacac	m5C_59538
chr1	164457951	-	C	32	4	0.129	1	0.031	T	27	M	0.051	0.289	1.36779e-05	1e-08	2.26674e-05	0.99891	cagagccgggCcgcggggaca	m5C_59150
chr1	164457980	-	C	23	3	0.13	0	0	T	20	M	0.045	0.321	7.60525e-05	1e-06	0.000122147	0.56069	gcggcagcggCgcgtctcgct	m5C_59432
chr1	164458040	-	C	36	5	0.139	0	0	T	31	M	0.061	0.287	1.50551e-06	4.96e-08	2.58394e-06	1.77049	ccccctcctcCcgctctgcct	m5C_59182
chr1	164458047	-	C	25	3	0.12	0	0	T	22	M	0.042	0.3	0.000106926	1e-06	0.0001447	0.49637	cgcacctcccCctcctcccgc	m5C_58847
chr1	164458073	-	C	17	2	0.118	0	0	T	15	M	0.033	0.343	0.000612192	0.0001	0.000714233	0.21129	ctcgtccctcCtccctccgcc	m5C_59267
chr1	164458087	-	C	37	5	0.135	0	0	T	32	M	0.059	0.28	1.78158e-06	4.96e-08	3.05577e-06	1.69981	gcgcgccctcCtccctcgtcc	m5C_59824
chr1	164458115	-	C	58	7	0.121	0	0	T	51	M	0.06	0.229	1.22812e-07	6.94e-12	2.17307e-07	2.88844	gtgcggggctCggagccgccc	m5C_58838
chr1	164458117	-	C	60	10	0.167	0	0	T	50	M	0.093	0.28	2.18401e-11	1.16884e-12	3.93856e-11	9.92843	aggtgcggggCtcggagccgc	m5C_58980
chr1	164458136	-	C	40	4	0.1	0	0	T	36	M	0.04	0.231	4.91544e-05	0	7.96442e-05	0.68209	cggccgcgcgCccacctctag	m5C_59098
chr1	164458174	-	C	28	3	0.107	0	0	T	25	M	0.037	0.272	0.000168979	1e-06	0.000226615	0.42004	ccccggaaggCgatcggagtg	m5C_59181
chr1	164458191	-	C	23	7	0.304	0	0	T	16	M	0.156	0.509	4.28899e-11	3.39625e-05	7.73002e-11	11.3242	gcggggttcgCtgagcccccc	m5C_59989
chr1	164458193	-	C	24	3	0.125	0	0	T	21	M	0.043	0.31	9.05376e-05	1e-06	0.000135406	0.52694	ctgcggggttCgctgagcccc	m5C_58975
chr1	164458200	-	C	17	2	0.118	0	0	T	15	M	0.033	0.343	0.000612192	0.0001	0.000714233	0.21129	gcagcagctgCggggttcgct	m5C_58837
chr1	164458222	-	C	12	2	0.167	0	0	T	10	M	0.047	0.448	0.000205616	0.0001	0.000274757	0.34631	agtggtgcagCtacagcttga	m5C_59866
chr1	164458325	-	C	17	2	0.118	0	0	T	15	M	0.033	0.343	0.000612192	0.0001	0.000714233	0.21129	cctgcgcgccCgtgtgccgag	m5C_59295
chr1	164826510	+	C	19	3	0.158	0	0	T	16	M	0.055	0.376	3.43703e-05	0.000298	5.57827e-05	0.73926	tagtggtgagCatagtcacct	m5C_58658
chr1	165194273	-	C	15	2	0.133	0	0	T	13	M	0.037	0.379	0.000415803	0.0001	0.000509846	0.25264	ttctgagcggCcaggacaccg	m5C_59376
chr1	165194281	-	C	12	2	0.167	0	0	T	10	M	0.047	0.448	0.000205616	0.0001	0.000274757	0.34631	gaagaaagttCtgagcggcca	m5C_59474
chr1	165194293	-	C	13	2	0.154	0	0	T	11	M	0.043	0.422	0.000265305	0.0001	0.00035324	0.3094	catggacaagCtgaagaaagt	m5C_59265
chr1	165194297	-	C	12	3	0.25	0	0	T	9	M	0.089	0.532	4.64228e-06	0.000298	7.81758e-06	1.42302	ctgacatggaCaagctgaaga	m5C_59152
chr1	165194303	-	C	11	3	0.273	0	0	T	8	M	0.097	0.566	3.11975e-06	0.000298	5.32876e-06	1.60979	gggaccctgaCatggacaagc	m5C_58803
chr1	165194307	-	C	12	3	0.25	0	0	T	9	M	0.089	0.532	4.64228e-06	0.000298	7.81758e-06	1.42302	ggtcgggaccCtgacatggac	m5C_59724
chr1	165194308	-	C	12	4	0.333	0	0	T	8	M	0.138	0.609	7.46971e-08	0.00059203	1.32345e-07	3.9373	cggtcgggacCctgacatgga	m5C_59121
chr1	165194309	-	C	12	3	0.25	0	0	T	9	M	0.089	0.532	4.64228e-06	0.000298	7.81758e-06	1.42302	gcggtcgggaCcctgacatgg	m5C_58951
chr1	165642294	-	C	36	35	0.972	0	0	C	35	M	0.858	0.995	0	0.000408712	0	600.81	cgagaggtccCgggttcaaat	m5C_59555
chr1	165642295	-	C	35	33	0.943	0	0	C	33	M	0.814	0.984	0	0.000324533	0	537.191	gcgagaggtcCcgggttcaaa	m5C_59806
chr1	165642296	-	C	33	6	0.182	0	0	T	27	M	0.086	0.344	3.40076e-08	1.4761e-07	6.05063e-08	3.85848	tgcgagaggtCccgggttcaa	m5C_59760
chr1	165708028	+	C	12	3	0.25	0	0	T	9	M	0.089	0.532	4.64228e-06	0.000298	7.81758e-06	1.42302	ggcgagtgggCggcggcgcgc	m5C_58680
chr1	165708031	+	C	12	2	0.167	0	0	T	10	M	0.047	0.448	0.000205616	0.0001	0.000274757	0.34631	gagtgggcggCggcgcgcgcc	m5C_58620
chr1	165708034	+	C	11	2	0.182	0	0	T	9	M	0.051	0.477	0.000155373	0.0001	0.00020847	0.39127	tgggcggcggCgcgcgcctgg	m5C_58518
chr1	166130501	+	C	23	3	0.13	0	0	T	20	M	0.045	0.321	7.60525e-05	1e-06	0.000122147	0.56069	ccagacagccCagacctgtcc	m5C_61521
chr1	166130561	+	C	15	2	0.133	0	0	T	13	M	0.037	0.379	0.000415803	0.0001	0.000509846	0.25264	ggagccagacCatgttgggga	m5C_61545
chr1	166165170	+	C	18	5	0.278	0	0	T	13	M	0.125	0.509	1.67438e-08	0.00098015	2.98288e-08	4.85992	taccaagtgcCtaaaaaggag	m5C_61355
chr1	166165259	+	C	12	4	0.333	0	0	T	8	M	0.138	0.609	7.46971e-08	0.00059203	1.32345e-07	3.9373	gcgtagcactCcagaccagcc	m5C_61748
chr1	166409154	+	C	10	10	1	0	0	C	10	M	0.722	1	0	0.0042662	0	144.492	cttctcctcgCctctgggtcg	m5C_61326
chr1	166409155	+	C	11	9	0.818	0	0	C	9	M	0.523	0.949	0	0.00343573	0	94.1425	ttctcctcgcCtctgggtcgc	m5C_61557
chr1	166409163	+	C	10	1	0.1	0	0	T	9	M	0.018	0.404	0.0042662	0	0.00445841	0.04236	gcctctgggtCgcaaatcctc	m5C_61402
chr1	166409170	+	C	11	10	0.909	0	0	C	10	M	0.623	0.984	0	0.0042662	0	124.527	ggtcgcaaatCctctctattc	m5C_61333
chr1	166409175	+	C	10	1	0.1	0	0	T	9	M	0.018	0.404	0.0042662	0	0.00445841	0.04236	caaatcctctCtattcgaagc	m5C_61359
chr1	167290099	-	C	14	2	0.143	0	0	T	12	M	0.04	0.399	0.000335142	0.0001	0.000412018	0.27863	gctgctgctcCcgcaggtctg	m5C_62076
chr1	167290108	-	C	14	4	0.286	0	0	T	10	M	0.117	0.546	1.85689e-07	0.00059203	3.27671e-07	3.15591	agggctgcagCtgctgctccc	m5C_61908
chr1	167296065	-	C	25	5	0.2	0	0	T	20	M	0.089	0.391	1.50419e-07	9.8506e-06	2.65618e-07	3.02261	gccgctcctgCggggcaagct	m5C_61912
chr1	167296068	-	C	44	8	0.182	0	0	T	36	M	0.095	0.32	5.16892e-10	5.4612e-09	9.28931e-10	7.06725	ggagccgctcCtgcggggcaa	m5C_62001
chr1	167340299	-	C	10	5	0.5	0	0	CT	5	M	0.237	0.763	2.02894e-10	0.00098015	3.64961e-10	11.466	ctaaaccattCgtagacgacc	m5C_61847
chr1	167340303	-	C	12	5	0.417	0	0	T	7	M	0.193	0.68	8.77507e-10	0.00098015	1.57547e-09	8.75142	ggcgctaaacCattcgtagac	m5C_62137
chr1	167340304	-	C	11	5	0.455	0	0	T	6	M	0.213	0.72	4.42543e-10	0.00098015	7.95482e-10	9.94847	tggcgctaaaCcattcgtaga	m5C_61914
chr1	167340311	-	C	12	6	0.545	1	0.083	C	6	M	0.28	0.787	3.18601e-12	0.00146045	5.75275e-12	19.3206	tggaacctggCgctaaaccat	m5C_62159
chr1	167340315	-	C	16	5	0.312	0	0	T	11	M	0.142	0.556	7.348e-09	0.00098015	1.31484e-08	5.76056	cgtgtggaacCtggcgctaaa	m5C_62128
chr1	167340316	-	C	16	5	0.312	0	0	T	11	M	0.142	0.556	7.348e-09	0.00098015	1.31484e-08	5.76056	tcgtgtggaaCctggcgctaa	m5C_62206
chr1	167340325	-	C	20	6	0.3	0	0	T	14	M	0.145	0.519	6.91572e-10	1.95536e-05	1.24198e-09	7.99546	aacgcacgttCgtgtggaacc	m5C_62127
chr1	167340329	-	C	21	6	0.286	0	0	T	15	M	0.138	0.5	1.0283e-09	1.95536e-05	1.84593e-09	7.44934	gttgaacgcaCgttcgtgtgg	m5C_62000
chr1	167340331	-	C	19	5	0.263	0	0	T	14	M	0.118	0.488	2.42624e-08	0.00098015	4.31864e-08	4.49526	acgttgaacgCacgttcgtgt	m5C_61953
chr1	167340333	-	C	21	5	0.238	0	0	T	16	M	0.106	0.451	4.76985e-08	9.8506e-06	8.47806e-08	3.89059	tcacgttgaaCgcacgttcgt	m5C_61941
chr1	167340340	-	C	21	5	0.238	0	0	T	16	M	0.106	0.451	4.76985e-08	9.8506e-06	8.47806e-08	3.89059	tcgcccgtcaCgttgaacgca	m5C_62046
chr1	167340342	-	C	22	7	0.318	0	0	T	15	M	0.164	0.527	2.82222e-11	3.39625e-05	5.08779e-11	12.0815	tctcgcccgtCacgttgaacg	m5C_61947
chr1	167340345	-	C	22	7	0.318	0	0	T	15	M	0.164	0.527	2.82222e-11	3.39625e-05	5.08779e-11	12.0815	ccctctcgccCgtcacgttga	m5C_62053
chr1	167340346	-	C	26	8	0.308	0	0	T	18	M	0.165	0.5	2.67975e-12	5.39333e-05	4.83912e-12	15.2759	gccctctcgcCcgtcacgttg	m5C_61797
chr1	167340347	-	C	27	6	0.222	0	0	T	21	M	0.106	0.408	7.45066e-09	1.95536e-05	1.3331e-08	5.17274	cgccctctcgCccgtcacgtt	m5C_61903
chr1	167340349	-	C	29	8	0.276	0	0	T	21	M	0.147	0.457	8.35976e-12	5.39333e-05	1.50842e-11	13.0262	gccgccctctCgcccgtcacg	m5C_61769
chr1	167340351	-	C	31	6	0.194	0	0	T	25	M	0.092	0.363	2.13026e-08	1.4761e-07	3.79411e-08	4.22867	gggccgccctCtcgcccgtca	m5C_61878
chr1	167340353	-	C	32	10	0.323	1	0.031	T	21	M	0.186	0.499	7.10543e-15	2.00128e-06	1.28708e-14	26.2725	gggggccgccCtctcgcccgt	m5C_61937
chr1	167340354	-	C	34	10	0.294	0	0	T	24	M	0.168	0.462	2.30926e-14	2.00128e-06	4.18067e-14	22.9564	agggggccgcCctctcgcccg	m5C_61805
chr1	167340355	-	C	32	6	0.188	0	0	T	26	M	0.089	0.353	2.70295e-08	1.4761e-07	4.81037e-08	4.0366	aagggggccgCcctctcgccc	m5C_62123
chr1	167340357	-	C	26	9	0.346	0	0	T	17	M	0.194	0.538	4.59632e-14	8.02948e-05	8.31938e-14	23.3019	gaaagggggcCgccctctcgc	m5C_61918
chr1	167340358	-	C	26	7	0.269	0	0	T	19	M	0.137	0.461	1.33054e-10	3.39625e-05	2.39438e-10	9.47401	ggaaagggggCcgccctctcg	m5C_62207
chr1	167340369	-	C	102	21	0.206	0	0	T	81	M	0.139	0.294	0	0	0	58.2909	ggggtgcggcCggaaaggggg	m5C_61974
chr1	167340370	-	C	111	17	0.153	0	0	T	94	M	0.098	0.232	1.11022e-16	0	2.01346e-16	26.5462	cggggtgcggCcggaaagggg	m5C_62172
chr1	167340389	-	C	150	21	0.14	0	0	T	129	M	0.093	0.205	0	0	0	39.2388	gagccgttgtCttgggaaacg	m5C_62089
chr1	167340408	-	C	42	7	0.167	0	0	T	35	M	0.083	0.306	8.71769e-09	2.06515e-09	1.55955e-08	4.69155	gaccgggatcCggtgcggaga	m5C_62167
chr1	167340409	-	C	38	4	0.105	0	0	T	34	M	0.042	0.241	3.81235e-05	1e-08	6.18524e-05	0.73709	ggaccgggatCcggtgcggag	m5C_61906
chr1	167340415	-	C	35	5	0.143	0	0	T	30	M	0.063	0.294	1.26538e-06	4.96e-08	2.17316e-06	1.84605	gcgtcgggacCgggatccggt	m5C_61904
chr1	167340421	-	C	29	3	0.103	0	0	T	26	M	0.036	0.264	0.000194461	1e-06	0.000260627	0.39874	cgccgggcgtCgggaccggga	m5C_62164
chr1	167340428	-	C	25	4	0.16	0	0	T	21	M	0.064	0.347	4.49596e-06	3.97e-06	7.58132e-06	1.36959	ctccccccgcCgggcgtcggg	m5C_61781
chr1	167340429	-	C	25	3	0.12	0	0	T	22	M	0.042	0.3	0.000106926	1e-06	0.0001447	0.49637	tctccccccgCcgggcgtcgg	m5C_61816
chr1	167340431	-	C	25	5	0.2	0	0	T	20	M	0.089	0.391	1.50419e-07	9.8506e-06	2.65618e-07	3.02261	ggtctcccccCgccgggcgtc	m5C_62210
chr1	167340432	-	C	23	4	0.174	0	0	T	19	M	0.07	0.371	2.89528e-06	3.97e-06	4.95242e-06	1.54597	gggtctccccCcgccgggcgt	m5C_61836
chr1	167340434	-	C	16	2	0.125	0	0	T	14	M	0.035	0.36	0.000507942	0.0001	0.00062143	0.23044	cggggtctccCcccgccgggc	m5C_62070
chr1	167340436	-	C	13	2	0.154	0	0	T	11	M	0.043	0.422	0.000265305	0.0001	0.00035324	0.3094	cgcggggtctCcccccgccgg	m5C_61980
chr1	167340452	-	C	19	2	0.105	0	0	T	17	M	0.029	0.314	0.000859433	0.0001	0.000999274	0.18001	gtcctccccgCagcggcgcgg	m5C_61761
chr1	167340455	-	C	62	8	0.129	0	0	T	54	M	0.067	0.234	1.25783e-08	7.92699e-14	2.24186e-08	4.22563	cgcgtcctccCcgcagcggcg	m5C_61923
chr1	167340456	-	C	80	16	0.2	0	0	T	64	M	0.127	0.3	0	1.06581e-14	0	40.6488	ccgcgtcctcCccgcagcggc	m5C_62095
chr1	167340457	-	C	89	14	0.157	0	0	T	75	M	0.096	0.247	1.90958e-14	1.88738e-15	3.45733e-14	18.4533	cccgcgtcctCcccgcagcgg	m5C_62084
chr1	167340466	-	C	224	27	0.121	0	0	T	197	M	0.084	0.17	0	0	0	45.4546	ggcggggtccCcgcgtcctcc	m5C_61921
chr1	167340468	-	C	228	28	0.123	1	0.004	T	199	M	0.087	0.172	0	0	0	48.5715	tcggcggggtCcccgcgtcct	m5C_61893
chr1	167340493	-	C	263	26	0.1	2	0.008	T	235	M	0.069	0.142	0	0	0	35.8229	tagccgggtcCccgtccgtcc	m5C_62043
chr1	167340516	-	C	27	3	0.111	0	0	T	24	M	0.039	0.281	0.000145998	1e-06	0.000196541	0.44324	aaggagcctcCgttggccccg	m5C_61983
chr1	167350384	+	C	27	3	0.111	0	0	T	24	M	0.039	0.281	0.000145998	1e-06	0.000196541	0.44324	gtggatgcttCcggcacggag	m5C_61261
chr1	167350414	+	C	16	2	0.125	0	0	T	14	M	0.035	0.36	0.000507942	0.0001	0.00062143	0.23044	gagccagccaCcggtaacctg	m5C_61539
chr1	168607839	+	C	10	3	0.3	0	0	T	7	M	0.108	0.603	2.00128e-06	0.000298	3.42756e-06	1.84277	ttcacttgatCtatgttgctt	m5C_51804
chr1	170156936	-	C	10	2	0.2	0	0	T	8	M	0.057	0.51	0.000113849	0.0001	0.00015347	0.44706	aaggagcagaCtgtggggcaa	m5C_68536
chr1	170156940	-	C	10	1	0.1	0	0	T	9	M	0.018	0.404	0.0042662	0	0.00445841	0.04236	cagaaaggagCagactgtggg	m5C_68324
chr1	170156950	-	C	14	3	0.214	0	0	T	11	M	0.076	0.476	9.23855e-06	0.000298	1.54929e-05	1.1435	attctgcattCagaaaggagc	m5C_68176
chr1	170156957	-	C	15	3	0.2	0	0	T	12	M	0.07	0.452	1.24976e-05	0.000298	2.07183e-05	1.03664	tcattggattCtgcattcaga	m5C_67653
chr1	171028051	+	C	12	2	0.167	0	0	T	10	M	0.047	0.448	0.000205616	0.0001	0.000274757	0.34631	ggtgtgctgaCccctgcgatt	m5C_66882
chr1	171028052	+	C	13	4	0.308	0	0	T	9	M	0.127	0.576	1.20373e-07	0.00059203	2.13002e-07	3.50969	gtgtgctgacCcctgcgattt	m5C_67119
chr1	171028054	+	C	11	3	0.273	0	0	T	8	M	0.097	0.566	3.11975e-06	0.000298	5.32876e-06	1.60979	gtgctgacccCtgcgatttcc	m5C_66873
chr1	171028057	+	C	12	2	0.167	0	0	T	10	M	0.047	0.448	0.000205616	0.0001	0.000274757	0.34631	ctgacccctgCgatttcccca	m5C_67124
chr1	171028064	+	C	11	3	0.273	0	0	T	8	M	0.097	0.566	3.11975e-06	0.000298	5.32876e-06	1.60979	ctgcgatttcCccaaatgcgg	m5C_66387
chr1	171028065	+	C	13	2	0.154	0	0	T	11	M	0.043	0.422	0.000265305	0.0001	0.00035324	0.3094	tgcgatttccCcaaatgcggg	m5C_66541
chr1	171028081	+	C	10	2	0.2	0	0	T	8	M	0.057	0.51	0.000113849	0.0001	0.00015347	0.44706	gcgggaaactCgactgcataa	m5C_66640
chr1	171028084	+	C	13	3	0.231	0	0	T	10	M	0.082	0.503	6.65202e-06	0.000298	1.11783e-05	1.27035	ggaaactcgaCtgcataattt	m5C_66810
chr1	171028116	+	C	11	3	0.273	0	0	T	8	M	0.097	0.566	3.11975e-06	0.000298	5.32876e-06	1.60979	ggactgtgttCgtgctctccc	m5C_66456
chr1	171028127	+	C	10	3	0.3	0	0	T	7	M	0.108	0.603	2.00128e-06	0.000298	3.42756e-06	1.84277	gtgctctcccCtttaaaaaaa	m5C_66345
chr1	171044986	+	C	54	10	0.189	1	0.019	T	43	M	0.106	0.314	5.18008e-12	2.02894e-10	9.35099e-12	11.9461	gtttgcctagCattggtggtt	m5C_67140
chr1	171044997	+	C	78	23	0.295	0	0	T	55	M	0.205	0.404	0	4.28899e-11	0	94.4107	attggtggttCagtggtagaa	m5C_66976
chr1	171045010	+	C	81	17	0.21	0	0	T	64	M	0.135	0.311	0	2.26485e-14	0	46.026	tggtagaattCtcgcctgcca	m5C_66391
chr1	171045012	+	C	83	15	0.181	0	0	T	68	M	0.113	0.277	2.22045e-16	4.66294e-15	4.02607e-16	26.4606	gtagaattctCgcctgccacg	m5C_66372
chr1	171045014	+	C	86	17	0.198	0	0	T	69	M	0.127	0.294	0	2.26485e-14	0	43.2624	agaattctcgCctgccacgcg	m5C_66465
chr1	171045015	+	C	86	17	0.198	0	0	T	69	M	0.127	0.294	0	2.26485e-14	0	43.2624	gaattctcgcCtgccacgcgg	m5C_66790
chr1	171045018	+	C	87	13	0.149	0	0	T	74	M	0.089	0.239	2.73115e-13	6.66134e-16	4.93923e-13	14.6102	ttctcgcctgCcacgcgggag	m5C_67056
chr1	171045019	+	C	89	15	0.169	0	0	T	74	M	0.105	0.26	8.88178e-16	4.66294e-15	1.60984e-15	23.6794	tctcgcctgcCacgcgggagg	m5C_66816
chr1	171045021	+	C	94	68	0.731	1	0.011	C	68	M	0.633	0.811	0	1.71396e-09	0	861.201	tcgcctgccaCgcgggaggcc	m5C_66878
chr1	171045023	+	C	99	36	0.364	0	0	T	63	M	0.276	0.462	0	2.00506e-12	0	198.445	gcctgccacgCgggaggcccg	m5C_66502
chr1	171045030	+	C	105	97	0.924	0	0	C	97	M	0.857	0.961	0	4.51565e-09	0	1662.22	acgcgggaggCccgggttcga	m5C_66427
chr1	171045031	+	C	104	91	0.875	0	0	C	91	M	0.798	0.925	0	2.26981e-09	0	1452.01	cgcgggaggcCcgggttcgat	m5C_66845
chr1	171045032	+	C	102	98	0.961	0	0	C	98	M	0.903	0.985	0	5.04025e-09	0	1770.81	gcgggaggccCgggttcgatt	m5C_66771
chr1	171045044	+	C	77	8	0.104	0	0	T	69	M	0.054	0.192	8.74083e-08	1.11022e-16	1.54812e-07	3.02623	ggttcgattcCcggccaatgc	m5C_66566
chr1	171065368	-	C	10	1	0.1	0	0	T	9	M	0.018	0.404	0.0042662	0	0.00445841	0.04236	gttcgattccCcgacggggag	m5C_67437
chr1	171065370	-	C	10	2	0.2	0	0	T	8	M	0.057	0.51	0.000113849	0.0001	0.00015347	0.44706	gggttcgattCcccgacgggg	m5C_67223
chr1	171065383	-	C	10	6	0.6	0	0	C	6	M	0.313	0.832	1.16884e-12	0.00146045	2.11147e-12	22.3851	acgcgggagaCcggggttcga	m5C_67957
chr1	171102401	+	C	16	2	0.125	0	0	T	14	M	0.035	0.36	0.000507942	0.0001	0.00062143	0.23044	agtatccccgCctgtcacgcg	m5C_66458
chr1	171102408	+	C	19	17	0.895	0	0	C	17	M	0.686	0.971	0	0.012309	0	233.259	ccgcctgtcaCgcgggagacc	m5C_66630
chr1	171102410	+	C	24	3	0.13	1	0.042	T	20	M	0.045	0.321	7.60525e-05	1e-06	0.000122147	0.56069	gcctgtcacgCgggagaccgg	m5C_66770
chr1	171102417	+	C	25	21	0.84	0	0	C	21	M	0.653	0.936	0	0.00116213	0	274.453	acgcgggagaCcggggttcga	m5C_67083
chr1	171102418	+	C	26	23	0.885	0	0	C	23	M	0.71	0.96	0	0.00152457	0	326.709	cgcgggagacCggggttcgat	m5C_67171
chr1	171102757	+	C	62	13	0.21	0	0	T	49	M	0.127	0.326	1.77636e-15	1.62789e-11	3.21907e-15	24.3221	gttatcgctgCgttggtggta	m5C_67034
chr1	171102778	+	C	132	35	0.265	0	0	T	97	M	0.197	0.346	0	0	0	138.086	tagtggtgagCatagctgcct	m5C_66777
chr1	171102783	+	C	134	38	0.284	0	0	T	96	M	0.214	0.365	0	0	0	162.735	gtgagcatagCtgccttccaa	m5C_66930
chr1	171102786	+	C	128	36	0.281	0	0	T	92	M	0.211	0.365	0	0	0	151.641	agcatagctgCcttccaagca	m5C_66605
chr1	171102787	+	C	130	36	0.277	0	0	T	94	M	0.207	0.359	0	0	0	149.216	gcatagctgcCttccaagcag	m5C_66660
chr1	171102790	+	C	126	31	0.246	0	0	T	95	M	0.179	0.328	0	0	0	111.031	tagctgccttCcaagcagttg	m5C_66621
chr1	171102791	+	C	125	31	0.248	0	0	T	94	M	0.181	0.33	0	0	0	111.951	agctgccttcCaagcagttga	m5C_66749
chr1	171102795	+	C	123	26	0.211	0	0	T	97	M	0.149	0.292	0	0	0	77.2372	gccttccaagCagttgacccg	m5C_66884
chr1	171102802	+	C	103	95	0.922	0	0	C	95	M	0.854	0.96	0	3.61034e-09	0	1622.92	aagcagttgaCccgggttcga	m5C_67097
chr1	171102803	+	C	104	96	0.923	0	0	C	96	M	0.856	0.961	0	4.04039e-09	0	1642.57	agcagttgacCcgggttcgat	m5C_66687
chr1	171102804	+	C	101	96	0.95	0	0	C	96	M	0.889	0.979	0	4.04039e-09	0	1707.46	gcagttgaccCgggttcgatt	m5C_66892
chr1	171102820	+	C	23	8	0.348	0	0	T	15	M	0.188	0.551	7.20091e-13	5.39333e-05	1.30158e-12	18.2732	cgattcccggCcaacgcataa	m5C_66444
chr1	171102824	+	C	17	3	0.176	0	0	T	14	M	0.062	0.41	2.14448e-05	0.000298	3.5149e-05	0.86712	tcccggccaaCgcataacatt	m5C_67040
chr1	171103074	+	C	12	2	0.167	0	0	T	10	M	0.047	0.448	0.000205616	0.0001	0.000274757	0.34631	ggattcggcgCtctcaccgcc	m5C_67138
chr1	171103084	+	C	12	2	0.167	0	0	T	10	M	0.047	0.448	0.000205616	0.0001	0.000274757	0.34631	ctctcaccgcCgcggcccggg	m5C_66612
chr1	171103089	+	C	11	2	0.182	0	0	T	9	M	0.051	0.477	0.000155373	0.0001	0.00020847	0.39127	accgccgcggCccgggttcga	m5C_66527
chr1	171103090	+	C	11	9	0.818	0	0	C	9	M	0.523	0.949	0	0.00343573	0	94.1425	ccgccgcggcCcgggttcgat	m5C_66634
chr1	171103091	+	C	13	12	0.923	0	0	C	12	M	0.667	0.986	0	0.00617454	0	160.045	cgccgcggccCgggttcgatt	m5C_66879
chr1	171103097	+	C	10	1	0.1	0	0	T	9	M	0.018	0.404	0.0042662	0	0.00445841	0.04236	ggcccgggttCgattcccggt	m5C_66627
chr1	171129350	-	C	10	3	0.3	0	0	T	7	M	0.108	0.603	2.00128e-06	0.000298	3.42756e-06	1.84277	taaagagcagCctgggagctt	m5C_67593
chr1	171129379	-	C	11	3	0.273	0	0	T	8	M	0.097	0.566	3.11975e-06	0.000298	5.32876e-06	1.60979	agggattgtcCtgctcagcta	m5C_67534
chr1	171503049	-	C	35	7	0.2	0	0	T	28	M	0.1	0.359	1.85007e-09	3.4167e-07	3.31887e-09	6.13884	tttagcaaggCtattaataat	m5C_67591
chr1	171503054	-	C	36	4	0.111	0	0	T	32	M	0.044	0.253	2.91128e-05	1e-08	4.76284e-05	0.79951	cttgctttagCaaggctatta	m5C_67610
chr1	171503060	-	C	40	8	0.2	0	0	T	32	M	0.105	0.348	2.06687e-10	5.4612e-09	3.71773e-10	8.13503	tgaggccttgCtttagcaagg	m5C_68257
chr1	171503064	-	C	40	10	0.25	0	0	T	30	M	0.142	0.402	1.7697e-13	2.41678e-08	3.20099e-13	18.0914	tttttgaggcCttgctttagc	m5C_67680
chr1	171503065	-	C	40	10	0.25	0	0	T	30	M	0.142	0.402	1.7697e-13	2.41678e-08	3.20099e-13	18.0914	ttttttgaggCcttgctttag	m5C_67401
chr1	171503079	-	C	50	19	0.38	0	0	T	31	M	0.259	0.518	0	2.42624e-08	0	98.2779	gagtcttacaCtaattttttg	m5C_67299
chr1	171503081	-	C	50	17	0.34	0	0	T	33	M	0.224	0.478	0	5.59754e-07	0	76.285	ctgagtcttaCactaattttt	m5C_67252
chr1	171503085	-	C	52	16	0.308	0	0	T	36	M	0.199	0.443	0	7.348e-09	0	63.7266	aattctgagtCttacactaat	m5C_68169
chr1	171503091	-	C	51	24	0.471	0	0	T	27	M	0.341	0.605	0	1.15303e-07	0	163.453	aggaacaattCtgagtcttac	m5C_67701
chr1	171503096	-	C	51	16	0.314	0	0	T	35	M	0.203	0.45	0	7.348e-09	0	65.048	tggagaggaaCaattctgagt	m5C_67266
chr1	171503108	-	C	36	14	0.389	0	0	T	22	M	0.248	0.551	0	9.23855e-06	0	69.397	taaagatttcCgtggagagga	m5C_68172
chr1	171503109	-	C	32	15	0.469	0	0	T	17	M	0.309	0.636	0	1.24976e-05	0	92.6074	ctaaagatttCcgtggagagg	m5C_67729
chr1	171518214	-	C	71	22	0.31	0	0	T	49	M	0.214	0.425	0	2.82222e-11	0	94.3341	gccctgacttCtccattgtgg	m5C_67395
chr1	171518385	-	C	34	7	0.206	0	0	T	27	M	0.103	0.368	1.43996e-09	3.4167e-07	2.58412e-09	6.4054	agcactgcatCggtggaggag	m5C_68378
chr1	171529155	-	C	35	7	0.2	0	0	T	28	M	0.1	0.359	1.85007e-09	3.4167e-07	3.31887e-09	6.13884	gccttgtgtgCtggcgtgagg	m5C_67337
chr1	171534815	-	C	15	2	0.133	0	0	T	13	M	0.037	0.379	0.000415803	0.0001	0.000509846	0.25264	ttctctagacCaccatgaccc	m5C_68101
chr1	172082876	+	C	28	3	0.107	0	0	T	25	M	0.037	0.272	0.000168979	1e-06	0.000226615	0.42004	cggcgggaccCgctaacctga	m5C_57375
chr1	172097731	+	C	10	1	0.1	0	0	T	9	M	0.018	0.404	0.0042662	0	0.00445841	0.04236	agaggaataaCtggcgttgat	m5C_56918
chr1	172097761	+	C	14	5	0.357	0	0	T	9	M	0.163	0.612	2.80327e-09	0.00098015	5.02418e-09	6.98918	accacggatgCcgtggtgaag	m5C_57301
chr1	172097762	+	C	13	2	0.154	0	0	T	11	M	0.043	0.422	0.000265305	0.0001	0.00035324	0.3094	ccacggatgcCgtggtgaagc	m5C_57120
chr1	172097772	+	C	10	1	0.1	0	0	T	9	M	0.018	0.404	0.0042662	0	0.00445841	0.04236	cgtggtgaagCatgtgctaga	m5C_57389
chr1	172113049	+	C	17	6	0.353	0	0	T	11	M	0.173	0.587	1.78128e-10	0.00146045	3.20479e-10	10.1253	cagccaaagcCctggacgaca	m5C_56522
chr1	172491876	+	C	11	5	0.455	0	0	T	6	M	0.213	0.72	4.42543e-10	0.00098015	7.95482e-10	9.94847	cgcttacagtCtcgagtgcgc	m5C_57608
chr1	172494482	+	C	10	4	0.4	0	0	T	6	M	0.168	0.687	2.41678e-08	0.039404	4.30241e-08	5.12387	accaaggaggCccagggacga	m5C_56813
chr1	172505175	+	C	18	4	0.222	0	0	T	14	M	0.09	0.452	7.68604e-07	0.00059203	1.34658e-06	2.20134	ttcctacggcCtgagccgaga	m5C_56496
chr1	172505928	+	C	16	5	0.312	0	0	T	11	M	0.142	0.556	7.348e-09	0.00098015	1.31484e-08	5.76056	ctgtggatctCtgggaaggtg	m5C_57081
chr1	172611873	+	C	13	6	0.462	0	0	T	7	M	0.232	0.709	1.62789e-11	0.00146045	2.93623e-11	15.0211	ttgtgttgggCtgcactcata	m5C_56961
chr1	172611878	+	C	14	4	0.286	0	0	T	10	M	0.117	0.546	1.85689e-07	0.00059203	3.27671e-07	3.15591	ttgggctgcaCtcatatcctt	m5C_57256
chr1	172611880	+	C	13	3	0.231	0	0	T	10	M	0.082	0.503	6.65202e-06	0.000298	1.11783e-05	1.27035	gggctgcactCatatccttgg	m5C_57228
chr1	172611885	+	C	12	4	0.333	0	0	T	8	M	0.138	0.609	7.46971e-08	0.00059203	1.32345e-07	3.9373	gcactcatatCcttggctgca	m5C_57030
chr1	176793975	+	C	49	8	0.163	0	0	T	41	M	0.085	0.29	1.43196e-09	5.4612e-09	2.56984e-09	6.02288	ggtgatctggCtgtgacatct	m5C_56111
chr1	176793990	+	C	54	8	0.148	0	0	T	46	M	0.077	0.266	3.54342e-09	2.75221e-11	6.34897e-09	5.20756	acatctgtcaCctcattgatc	m5C_56208
chr1	178330168	-	C	10	2	0.2	0	0	T	8	M	0.057	0.51	0.000113849	0.0001	0.00015347	0.44706	ggaactataaCcaggtattga	m5C_60460
chr1	178330790	-	C	10	1	0.1	0	0	T	9	M	0.018	0.404	0.0042662	0	0.00445841	0.04236	ctatgttgaaCttcagaaaga	m5C_60629
chr1	178330815	-	C	12	2	0.167	0	0	T	10	M	0.047	0.448	0.000205616	0.0001	0.000274757	0.34631	ttgcagaatgCtttgatgaaa	m5C_60555
chr1	178330831	-	C	11	2	0.182	0	0	T	9	M	0.051	0.477	0.000155373	0.0001	0.00020847	0.39127	ttcacccttcCagaggttgca	m5C_60770
chr1	178330835	-	C	10	2	0.2	0	0	T	8	M	0.057	0.51	0.000113849	0.0001	0.00015347	0.44706	aaacttcaccCttccagaggt	m5C_60800
chr1	178330836	-	C	10	1	0.1	0	0	T	9	M	0.018	0.404	0.0042662	0	0.00445841	0.04236	gaaacttcacCcttccagagg	m5C_60865
chr1	178330839	-	C	10	1	0.1	0	0	T	9	M	0.018	0.404	0.0042662	0	0.00445841	0.04236	taggaaacttCacccttccag	m5C_60524
chr1	178331119	-	C	14	2	0.143	0	0	T	12	M	0.04	0.399	0.000335142	0.0001	0.000412018	0.27863	aaggacctacCagaacatgct	m5C_61026
chr1	178331120	-	C	16	2	0.125	0	0	T	14	M	0.035	0.36	0.000507942	0.0001	0.00062143	0.23044	gaaggacctaCcagaacatgc	m5C_60869
chr1	178331124	-	C	16	2	0.125	0	0	T	14	M	0.035	0.36	0.000507942	0.0001	0.00062143	0.23044	aggggaaggaCctaccagaac	m5C_60489
chr1	178331207	-	C	21	3	0.143	0	0	T	18	M	0.05	0.346	5.22305e-05	1e-06	8.45608e-05	0.63986	tgcaggcttcCagcggaaagc	m5C_60726
chr1	178331215	-	C	20	2	0.1	0	0	T	18	M	0.028	0.301	0.00100358	0	0.00113036	0.16711	tgcctgtttgCaggcttccag	m5C_61059
chr1	178331413	-	C	11	3	0.273	0	0	T	8	M	0.097	0.566	3.11975e-06	0.000298	5.32876e-06	1.60979	cagagagcccCacagtgtctt	m5C_60536
chr1	178331414	-	C	10	1	0.1	0	0	T	9	M	0.018	0.404	0.0042662	0	0.00445841	0.04236	gcagagagccCcacagtgtct	m5C_60925
chr1	178331415	-	C	10	1	0.1	0	0	T	9	M	0.018	0.404	0.0042662	0	0.00445841	0.04236	tgcagagagcCccacagtgtc	m5C_61109
chr1	178331429	-	C	19	2	0.105	0	0	T	17	M	0.029	0.314	0.000859433	0.0001	0.000999274	0.18001	actgaacacaCtgttgcagag	m5C_60515
chr1	178331438	-	C	18	3	0.167	0	0	T	15	M	0.058	0.392	2.73522e-05	0.000298	4.47641e-05	0.79896	tactggaaaaCtgaacacact	m5C_60554
chr1	178331446	-	C	21	3	0.143	0	0	T	18	M	0.05	0.346	5.22305e-05	1e-06	8.45608e-05	0.63986	atggcagataCtggaaaactg	m5C_61117
chr1	178331452	-	C	19	2	0.105	0	0	T	17	M	0.029	0.314	0.000859433	0.0001	0.000999274	0.18001	aagcaaatggCagatactgga	m5C_60908
chr1	178331459	-	C	20	2	0.1	0	0	T	18	M	0.028	0.301	0.00100358	0	0.00113036	0.16711	ttttaagaagCaaatggcaga	m5C_60685
chr1	178332115	-	C	10	5	0.5	0	0	CT	5	M	0.237	0.763	2.02894e-10	0.00098015	3.64961e-10	11.466	ccaaaaggacCtgaagagaag	m5C_60535
chr1	178336067	-	C	10	1	0.1	0	0	T	9	M	0.018	0.404	0.0042662	0	0.00445841	0.04236	ttgagtacatCgaagaaaaca	m5C_61066
chr1	178336070	-	C	10	1	0.1	0	0	T	9	M	0.018	0.404	0.0042662	0	0.00445841	0.04236	attttgagtaCatcgaagaaa	m5C_60816
chr1	178336088	-	C	10	1	0.1	0	0	T	9	M	0.018	0.404	0.0042662	0	0.00445841	0.04236	aagatcatggCcgagggtatt	m5C_60687
chr1	178337411	-	C	15	2	0.133	0	0	T	13	M	0.037	0.379	0.000415803	0.0001	0.000509846	0.25264	gccatggagcCcgggaacggc	m5C_61096
chr1	178337422	-	C	13	2	0.154	0	0	T	11	M	0.043	0.422	0.000265305	0.0001	0.00035324	0.3094	gaggccgcccCgccatggagc	m5C_60550
chr1	178337452	-	C	11	2	0.182	0	0	T	9	M	0.051	0.477	0.000155373	0.0001	0.00020847	0.39127	gactccaggcCgcgctggaca	m5C_60697
chr1	178337453	-	C	13	3	0.231	0	0	T	10	M	0.082	0.503	6.65202e-06	0.000298	1.11783e-05	1.27035	cgactccaggCcgcgctggac	m5C_61001
chr1	178337460	-	C	12	5	0.417	0	0	T	7	M	0.193	0.68	8.77507e-10	0.00098015	1.57547e-09	8.75142	catggatcgaCtccaggccgc	m5C_60997
chr1	178337463	-	C	12	2	0.167	0	0	T	10	M	0.047	0.448	0.000205616	0.0001	0.000274757	0.34631	tctcatggatCgactccaggc	m5C_60473
chr1	178337622	-	C	17	2	0.118	0	0	T	15	M	0.033	0.343	0.000612192	0.0001	0.000714233	0.21129	gcagccgccgCcgccacaggc	m5C_60967
chr1	178337624	-	C	17	2	0.118	0	0	T	15	M	0.033	0.343	0.000612192	0.0001	0.000714233	0.21129	cagcagccgcCgccgccacag	m5C_61064
chr1	178337641	-	C	19	3	0.158	0	0	T	16	M	0.055	0.376	3.43703e-05	0.000298	5.57827e-05	0.73926	ccgcccgggcCgaccagcagc	m5C_60761
chr1	180736738	+	C	15	3	0.2	0	0	T	12	M	0.07	0.452	1.24976e-05	0.000298	2.07183e-05	1.03664	agaacgagagCggctgcaaaa	m5C_63207
chr1	180736741	+	C	15	3	0.2	0	0	T	12	M	0.07	0.452	1.24976e-05	0.000298	2.07183e-05	1.03664	acgagagcggCtgcaaaagga	m5C_63591
chr1	180736744	+	C	15	2	0.133	0	0	T	13	M	0.037	0.379	0.000415803	0.0001	0.000509846	0.25264	agagcggctgCaaaaggaaga	m5C_63479
chr1	180736768	+	C	18	2	0.111	0	0	T	16	M	0.031	0.328	0.00072916	0.0001	0.00084916	0.19462	gaagcggaagCgagaggagga	m5C_63771
chr1	180736782	+	C	10	3	0.3	0	0	T	7	M	0.108	0.603	2.00128e-06	0.000298	3.42756e-06	1.84277	aggaggaagaCcggctgagac	m5C_63504
chr1	181186000	-	C	14	3	0.214	0	0	T	11	M	0.076	0.476	9.23855e-06	0.000298	1.54929e-05	1.1435	gcctggaatcCagatgggaaa	m5C_64334
chr1	181186008	-	C	18	4	0.222	0	0	T	14	M	0.09	0.452	7.68604e-07	0.00059203	1.34658e-06	2.20134	ccagtgtggcCtggaatccag	m5C_64286
chr1	181186036	-	C	18	2	0.111	0	0	T	16	M	0.031	0.328	0.00072916	0.0001	0.00084916	0.19462	atgagccaatCtcatgaagac	m5C_64410
chr1	181187631	-	C	11	2	0.182	0	0	T	9	M	0.051	0.477	0.000155373	0.0001	0.00020847	0.39127	gatgactgctCtgagctttgg	m5C_63866
chr1	181187636	-	C	10	3	0.3	0	0	T	7	M	0.108	0.603	2.00128e-06	0.000298	3.42756e-06	1.84277	gtccagatgaCtgctctgagc	m5C_63990
chr1	181187652	-	C	10	2	0.2	0	0	T	8	M	0.057	0.51	0.000113849	0.0001	0.00015347	0.44706	tatcttgttgCttgtggtcca	m5C_63867
chr1	181211650	-	C	19	2	0.105	0	0	T	17	M	0.029	0.314	0.000859433	0.0001	0.000999274	0.18001	cggagcctccCcgcccccgcg	m5C_64094
chr1	181211651	-	C	20	3	0.15	0	0	T	17	M	0.052	0.36	4.26209e-05	1e-06	6.90898e-05	0.6866	gcggagcctcCccgcccccgc	m5C_63904
chr1	181211666	-	C	22	3	0.136	0	0	T	19	M	0.047	0.333	6.33295e-05	1e-06	0.000101812	0.59813	ccgactcggaCgccggcggag	m5C_64161
chr1	183410876	-	C	10	2	0.2	0	0	T	8	M	0.057	0.51	0.000113849	0.0001	0.00015347	0.44706	gggcctgaccCtggagaggtt	m5C_62794
chr1	184845670	-	C	27	3	0.111	0	0	T	24	M	0.039	0.281	0.000145998	1e-06	0.000196541	0.44324	gcggcgccggCagctgcagca	m5C_82590
chr1	184882852	-	C	18	3	0.167	0	0	T	15	M	0.058	0.392	2.73522e-05	0.000298	4.47641e-05	0.79896	gaggacccggCgagcccggac	m5C_82882
chr1	185080067	-	C	52	11	0.212	0	0	T	41	M	0.122	0.34	1.42553e-13	4.42543e-10	2.57874e-13	17.3019	acttcaagttCttttcttttt	m5C_82731
chr1	185125627	-	C	51	10	0.196	0	0	T	41	M	0.11	0.325	3.2967e-12	2.02894e-10	5.95254e-12	12.6476	atactcgttgCtgtggcaaga	m5C_82812
chr1	185313747	+	C	19	3	0.158	0	0	T	16	M	0.055	0.376	3.43703e-05	0.000298	5.57827e-05	0.73926	acgggagagtCtgtagcatgg	m5C_81998
chr1	185313774	+	C	15	2	0.133	0	0	T	13	M	0.037	0.379	0.000415803	0.0001	0.000509846	0.25264	aatgtgctgaCaaaataaaat	m5C_82262
chr1	185332211	+	C	19	4	0.211	0	0	T	15	M	0.085	0.433	1.03444e-06	0.00059203	1.77981e-06	2.0368	gcagccggttCccggacagcg	m5C_81864
chr1	185332224	+	C	16	2	0.125	0	0	T	14	M	0.035	0.36	0.000507942	0.0001	0.00062143	0.23044	ggacagcgagCcaccaggccg	m5C_82323
chr1	185354036	+	C	17	5	0.294	0	0	T	12	M	0.133	0.531	1.12588e-08	0.00098015	2.00762e-08	5.27773	acttgtgcccCggaagttatc	m5C_81819
chr1	190482973	-	C	24	6	0.25	0	0	T	18	M	0.12	0.449	2.98122e-09	1.95536e-05	5.3424e-09	6.13803	aggggtgaacCggccgaggtt	m5C_77518
chr1	190482974	-	C	27	3	0.111	0	0	T	24	M	0.039	0.281	0.000145998	1e-06	0.000196541	0.44324	gaggggtgaaCcggccgaggt	m5C_77141
chr1	190483018	-	C	13	2	0.154	0	0	T	11	M	0.043	0.422	0.000265305	0.0001	0.00035324	0.3094	atatagtgacCtcccgggagc	m5C_77196
chr1	190483067	-	C	15	4	0.267	0	0	T	11	M	0.109	0.52	2.76218e-07	0.00059203	4.86873e-07	2.8589	ggctgtagtgCgctatgccga	m5C_77632
chr1	190483088	-	C	18	8	0.444	0	0	T	10	M	0.246	0.663	4.4853e-14	0.00269008	8.11857e-14	26.2257	cgcttgagtcCaggagttctg	m5C_77075
chr1	191121071	+	C	10	8	0.8	0	0	C	8	M	0.49	0.943	0	0.0772553	0	78.4251	aagattcccaCtgtccccacc	m5C_76415
chr1	191121075	+	C	11	9	0.818	0	0	C	9	M	0.523	0.949	0	0.00343573	0	94.1425	ttcccactgtCcccacctact	m5C_76487
chr1	191121076	+	C	12	10	0.833	0	0	C	10	M	0.552	0.953	0	0.0042662	0	110.393	tcccactgtcCccacctacta	m5C_76159
chr1	191121077	+	C	11	9	0.818	0	0	C	9	M	0.523	0.949	0	0.00343573	0	94.1425	cccactgtccCcacctactat	m5C_76784
chr1	191121081	+	C	13	11	0.846	0	0	C	11	M	0.578	0.957	0	0.00517972	0	127.083	ctgtccccacCtactatccag	m5C_76332
chr1	191121084	+	C	11	9	0.818	0	0	C	9	M	0.523	0.949	0	0.00343573	0	94.1425	tccccacctaCtatccagcga	m5C_76747
chr1	191121088	+	C	12	10	0.833	0	0	C	10	M	0.552	0.953	0	0.0042662	0	110.393	cacctactatCcagcgaaacc	m5C_76331
chr1	191121089	+	C	13	4	0.308	0	0	T	9	M	0.127	0.576	1.20373e-07	0.00059203	2.13002e-07	3.50969	acctactatcCagcgaaacca	m5C_76568
chr1	191121092	+	C	17	14	0.824	0	0	C	14	M	0.59	0.938	0	0.00840124	0	165.116	tactatccagCgaaaccacag	m5C_76684
chr1	191121097	+	C	21	17	0.81	0	0	C	17	M	0.6	0.923	0	0.000612192	0	203.997	tccagcgaaaCcacagccaag	m5C_76294
chr1	191121098	+	C	24	19	0.792	0	0	C	19	M	0.595	0.908	0	0.000859433	0	226.211	ccagcgaaacCacagccaagg	m5C_76582
chr1	191121100	+	C	29	24	0.828	0	0	C	24	M	0.655	0.924	0	0.00172943	0	314.166	agcgaaaccaCagccaaggga	m5C_76789
chr1	191121103	+	C	32	28	0.875	0	0	C	28	M	0.719	0.95	0	0.000168979	0	402.816	gaaaccacagCcaagggaacg	m5C_76941
chr1	191121104	+	C	33	29	0.879	0	0	C	29	M	0.727	0.952	0	0.000194461	0	421.51	aaaccacagcCaagggaacgg	m5C_76635
chr1	191121112	+	C	98	83	0.847	0	0	C	83	M	0.763	0.905	0	1.25117e-08	0	1266.1	gccaagggaaCgggcttggcg	m5C_76304
chr1	191121116	+	C	106	86	0.811	0	0	C	86	M	0.726	0.874	0	1.22835e-09	0	1249.51	agggaacgggCttggcggaat	m5C_76448
chr1	191121121	+	C	111	89	0.817	2	0.018	C	89	M	0.734	0.878	0	1.78394e-09	0	1305.65	acgggcttggCggaatcagtg	m5C_76494
chr1	191121127	+	C	110	87	0.791	0	0	C	87	M	0.706	0.856	0	8.86035e-11	0	1228	ttggcggaatCagtggggaaa	m5C_76978
chr1	191121143	+	C	74	49	0.662	0	0	C	49	M	0.549	0.76	0	3.12994e-08	0	537.807	ggaaagaagaCcctgttgagc	m5C_76725
chr1	191121144	+	C	75	54	0.72	0	0	C	54	M	0.61	0.809	0	6.90744e-08	0	658.358	gaaagaagacCctgttgagct	m5C_76435
chr1	191121145	+	C	68	48	0.706	0	0	C	48	M	0.589	0.801	0	5.14055e-07	0	565.378	aaagaagaccCtgttgagctt	m5C_76115
chr1	191121153	+	C	45	28	0.622	0	0	C	28	M	0.476	0.749	0	8.11149e-06	0	266.726	ccctgttgagCttgactctag	m5C_76914
chr1	191121158	+	C	34	17	0.5	0	0	CT	17	M	0.341	0.659	0	2.14448e-05	0	115.835	ttgagcttgaCtctagtctgg	m5C_76459
chr1	191121160	+	C	33	14	0.424	0	0	T	19	M	0.272	0.592	0	9.23855e-06	0	76.259	gagcttgactCtagtctggca	m5C_76393
chr1	191121165	+	C	21	6	0.286	0	0	T	15	M	0.138	0.5	1.0283e-09	1.95536e-05	1.84593e-09	7.44934	tgactctagtCtggcactgta	m5C_76423
chr1	191718485	+	C	19	3	0.158	0	0	T	16	M	0.055	0.376	3.43703e-05	0.000298	5.57827e-05	0.73926	cctcgggccgCctgggccgcc	m5C_76483
chr1	191718513	+	C	21	3	0.143	0	0	T	18	M	0.05	0.346	5.22305e-05	1e-06	8.45608e-05	0.63986	cgtccatgacCgcgacccccg	m5C_76390
chr1	191718555	+	C	39	5	0.128	0	0	T	34	M	0.056	0.267	2.45786e-06	4.96e-08	4.20639e-06	1.57141	ccgccgccgcCggccctcggc	m5C_76280
chr1	191718566	+	C	37	4	0.108	0	0	T	33	M	0.043	0.247	3.33833e-05	1e-08	5.45961e-05	0.76729	ggccctcggcCctgtcgccgc	m5C_76592
chr1	191781128	+	C	21	5	0.238	0	0	T	16	M	0.106	0.451	4.76985e-08	9.8506e-06	8.47806e-08	3.89059	gacagagaagCctgtgagcag	m5C_76947
chr1	191781644	+	C	11	2	0.182	0	0	T	9	M	0.051	0.477	0.000155373	0.0001	0.00020847	0.39127	agtcctaagtCagccattgtg	m5C_76334
chr1	191781666	+	C	10	1	0.1	0	0	T	9	M	0.018	0.404	0.0042662	0	0.00445841	0.04236	ccctcgggtgCagctgtcacg	m5C_76528
chr1	191781669	+	C	10	1	0.1	0	0	T	9	M	0.018	0.404	0.0042662	0	0.00445841	0.04236	tcgggtgcagCtgtcacgttg	m5C_76777
chr1	191781673	+	C	10	1	0.1	0	0	T	9	M	0.018	0.404	0.0042662	0	0.00445841	0.04236	gtgcagctgtCacgttgctga	m5C_76519
chr1	192745625	+	C	10	2	0.2	0	0	T	8	M	0.057	0.51	0.000113849	0.0001	0.00015347	0.44706	ctaaagatttCcgtggagagg	m5C_68809
chr1	192745626	+	C	11	4	0.364	0	0	T	7	M	0.152	0.646	4.39389e-08	0.00059203	7.81128e-08	4.46321	taaagatttcCgtggagagga	m5C_68808
chr1	192745638	+	C	13	4	0.308	0	0	T	9	M	0.127	0.576	1.20373e-07	0.00059203	2.13002e-07	3.50969	tggagaggaaCatatctgagt	m5C_68906
chr1	192745643	+	C	13	4	0.308	0	0	T	9	M	0.127	0.576	1.20373e-07	0.00059203	2.13002e-07	3.50969	aggaacatatCtgagtcatta	m5C_68603
chr1	192745649	+	C	13	4	0.308	0	0	T	9	M	0.127	0.576	1.20373e-07	0.00059203	2.13002e-07	3.50969	atatctgagtCattaccaatt	m5C_68686
chr1	192745654	+	C	12	8	0.667	0	0	C	8	M	0.391	0.862	2.22045e-16	0.00269008	4.02607e-16	48.9164	tgagtcattaCcaattttttg	m5C_68832
chr1	192745655	+	C	13	6	0.462	0	0	T	7	M	0.232	0.709	1.62789e-11	0.00146045	2.93623e-11	15.0211	gagtcattacCaattttttga	m5C_68570
chr1	192745669	+	C	14	4	0.286	0	0	T	10	M	0.117	0.546	1.85689e-07	0.00059203	3.27671e-07	3.15591	tttttgaggtCttgcttcttg	m5C_68621
chr1	192745673	+	C	14	3	0.214	0	0	T	11	M	0.076	0.476	9.23855e-06	0.000298	1.54929e-05	1.1435	tgaggtcttgCttcttgcaag	m5C_68716
chr1	192745676	+	C	14	4	0.286	0	0	T	10	M	0.117	0.546	1.85689e-07	0.00059203	3.27671e-07	3.15591	ggtcttgcttCttgcaaggct	m5C_68711
chr1	192745680	+	C	14	3	0.214	0	0	T	11	M	0.076	0.476	9.23855e-06	0.000298	1.54929e-05	1.1435	ttgcttcttgCaaggctaata	m5C_68802
chr1	192745685	+	C	11	2	0.182	0	0	T	9	M	0.051	0.477	0.000155373	0.0001	0.00020847	0.39127	tcttgcaaggCtaatattatg	m5C_68866
chr1	193153284	+	C	19	3	0.158	0	0	T	16	M	0.055	0.376	3.43703e-05	0.000298	5.57827e-05	0.73926	tgctcctgagCacggactgag	m5C_68824
chr1	193632729	+	C	18	4	0.222	0	0	T	14	M	0.09	0.452	7.68604e-07	0.00059203	1.34658e-06	2.20134	gggacggggtCcggtgcggag	m5C_68812
chr1	193632730	+	C	19	4	0.211	0	0	T	15	M	0.085	0.433	1.03444e-06	0.00059203	1.77981e-06	2.0368	ggacggggtcCggtgcggaga	m5C_68729
chr1	193632735	+	C	19	2	0.105	0	0	T	17	M	0.029	0.314	0.000859433	0.0001	0.000999274	0.18001	gggtccggtgCggagagccat	m5C_68736
chr1	193632770	+	C	31	4	0.129	0	0	T	27	M	0.051	0.289	1.36779e-05	1e-08	2.26674e-05	0.99891	tgggtgcggcCggaaaggggg	m5C_68848
chr1	193632784	+	C	49	6	0.122	0	0	T	43	M	0.057	0.242	5.94514e-07	5.95e-10	1.04395e-06	2.14222	aagggggccgCcctctcgccc	m5C_68911
chr1	193632785	+	C	49	10	0.204	0	0	T	39	M	0.115	0.336	2.05413e-12	2.41678e-08	3.70975e-12	13.4191	agggggccgcCctctcgcccg	m5C_68738
chr1	193632786	+	C	52	8	0.154	0	0	T	44	M	0.08	0.275	2.49597e-09	2.75221e-11	4.47434e-09	5.51099	gggggccgccCtctcgcccgt	m5C_68875
chr1	193632790	+	C	49	6	0.122	0	0	T	43	M	0.057	0.242	5.94514e-07	5.95e-10	1.04395e-06	2.14222	gccgccctctCgcccgtcacg	m5C_68877
chr1	193632792	+	C	48	6	0.125	0	0	T	42	M	0.059	0.247	5.14055e-07	5.95e-10	9.03261e-07	2.21007	cgccctctcgCccgtcacgtt	m5C_68745
chr1	193632793	+	C	46	8	0.174	0	0	T	38	M	0.091	0.307	7.88932e-10	5.4612e-09	1.41673e-09	6.61653	gccctctcgcCcgtcacgttg	m5C_68715
chr1	193632794	+	C	46	7	0.152	0	0	T	39	M	0.076	0.282	1.8599e-08	2.06515e-09	3.31308e-08	4.09758	ccctctcgccCgtcacgttga	m5C_68611
chr1	193632890	-	C	15	15	1	0	0	C	15	M	0.796	1	0	0.00962977	0	238.833	agcgagggagCtgctctgcta	m5C_69104
chr1	193632898	-	C	15	15	1	0	0	C	15	M	0.796	1	0	0.00962977	0	238.833	tagatcgcagCgagggagctg	m5C_69102
chr1	193632901	-	C	16	15	0.938	0	0	C	15	M	0.717	0.989	0	0.00962977	0	215.012	caatagatcgCagcgagggag	m5C_69017
chr1	193632903	-	C	16	16	1	0	0	C	16	M	0.806	1	0	0.0109329	0	258.044	ttcaatagatCgcagcgaggg	m5C_69123
chr1	193632911	-	C	12	12	1	0	0	C	12	M	0.757	1	0	0.00617454	0	181.8	ggctgactttCaatagatcgc	m5C_68939
chr1	194659044	-	C	10	2	0.2	0	0	T	8	M	0.057	0.51	0.000113849	0.0001	0.00015347	0.44706	tccctggggcCtggtgggagt	m5C_65446
chr1	194659045	-	C	10	1	0.1	0	0	T	9	M	0.018	0.404	0.0042662	0	0.00445841	0.04236	ttccctggggCctggtgggag	m5C_65485
chr1	194659052	-	C	10	1	0.1	0	0	T	9	M	0.018	0.404	0.0042662	0	0.00445841	0.04236	aagccctttcCctggggcctg	m5C_65444
chr10	5075858	-	C	16	5	0.312	0	0	T	11	M	0.142	0.556	7.348e-09	0.00098015	1.31484e-08	5.76056	agtggctgacCcagatggaga	m5C_69698
chr10	7702913	+	C	13	2	0.154	0	0	T	11	M	0.043	0.422	0.000265305	0.0001	0.00035324	0.3094	acagtggtgaCtctggggata	m5C_74004
chr10	8052560	+	C	13	2	0.154	0	0	T	11	M	0.043	0.422	0.000265305	0.0001	0.00035324	0.3094	cctgctggatCctggggctga	m5C_78015
chr10	8052561	+	C	13	3	0.231	0	0	T	10	M	0.082	0.503	6.65202e-06	0.000298	1.11783e-05	1.27035	ctgctggatcCtggggctgag	m5C_77867
chr10	11281148	-	C	26	3	0.115	0	0	T	23	M	0.04	0.29	0.000125364	1e-06	0.000168887	0.46859	gccgggtccgCctttcgcgcc	m5C_103761
chr10	11281151	-	C	26	8	0.308	0	0	T	18	M	0.165	0.5	2.67975e-12	5.39333e-05	4.83912e-12	15.2759	cctgccgggtCcgcctttcgc	m5C_103846
chr10	11485415	-	C	71	12	0.169	0	0	T	59	M	0.099	0.273	3.38507e-13	4.77396e-14	6.12118e-13	14.8768	gttgggggtaCcctccagaat	m5C_103801
chr10	11491975	-	C	196	23	0.117	0	0	T	173	M	0.079	0.17	0	0	0	36.5604	tccaccgtggCtatttcagag	m5C_103816
chr10	11491980	-	C	416	43	0.103	0	0	T	373	M	0.078	0.136	0	0	0	66.7775	gtacttccacCgtggctattt	m5C_103886
chr10	11491984	-	C	470	49	0.104	0	0	T	421	M	0.08	0.135	0	0	0	78.1664	aggcgtacttCcaccgtggct	m5C_103738
chr10	11491987	-	C	510	59	0.116	0	0	T	451	M	0.091	0.146	0	0	0	107.091	gccaggcgtaCttccaccgtg	m5C_103800
chr10	11491991	-	C	532	54	0.102	0	0	T	478	M	0.079	0.13	0	0	0	84.9217	cgccgccaggCgtacttccac	m5C_103927
chr10	11491996	-	C	632	79	0.125	0	0	T	553	M	0.101	0.153	0	0	0	160.306	ccggccgccgCcaggcgtact	m5C_103840
chr10	11492034	-	C	180	25	0.139	0	0	T	155	M	0.096	0.197	0	0	0	47.9384	ggggtggggcCggtggggaat	m5C_103725
chr10	11492047	-	C	34	6	0.176	0	0	T	28	M	0.083	0.335	4.24511e-08	1.4761e-07	7.55003e-08	3.69292	gtgggcagggCcgggggtggg	m5C_103841
chr10	11492091	-	C	19	5	0.263	0	0	T	14	M	0.118	0.488	2.42624e-08	0.00098015	4.31864e-08	4.49526	ggcgctctagCggcaggcgcg	m5C_103809
chr10	11492095	-	C	53	11	0.208	0	0	T	42	M	0.12	0.335	1.82521e-13	4.42543e-10	3.30138e-13	16.8213	gtccggcgctCtagcggcagg	m5C_103885
chr10	11492097	-	C	66	11	0.167	0	0	T	55	M	0.096	0.274	2.98583e-12	3.18601e-12	5.39164e-12	12.1317	gcgtccggcgCtctagcggca	m5C_103728
chr10	11492099	-	C	83	9	0.108	0	0	T	74	M	0.058	0.193	1.25117e-08	0	2.23005e-08	4.13262	ccgcgtccggCgctctagcgg	m5C_103829
chr10	11492102	-	C	98	13	0.133	0	0	T	85	M	0.079	0.214	1.48637e-12	0	2.68473e-12	12.1763	tccccgcgtcCggcgctctag	m5C_103940
chr10	11492103	-	C	107	19	0.178	0	0	T	88	M	0.117	0.261	0	0	0	44.3569	ctccccgcgtCcggcgctcta	m5C_103727
chr10	11492108	-	C	105	13	0.124	0	0	T	92	M	0.074	0.2	3.91509e-12	0	7.0687e-12	10.9443	cctccctcccCgcgtccggcg	m5C_103741
chr10	11492113	-	C	114	14	0.123	0	0	T	100	M	0.075	0.196	8.21787e-13	0	1.4853e-12	12.6185	tcccccctccCtccccgcgtc	m5C_103919
chr10	11492114	-	C	114	19	0.167	0	0	T	95	M	0.109	0.246	0	0	0	41.5617	ttcccccctcCctccccgcgt	m5C_103941
chr10	11492117	-	C	113	19	0.168	0	0	T	94	M	0.11	0.248	0	0	0	41.9393	ttgttcccccCtccctccccg	m5C_103835
chr10	11492119	-	C	113	21	0.186	0	0	T	92	M	0.125	0.267	0	0	0	52.4522	cgttgttcccCcctccctccc	m5C_103729
chr10	11492120	-	C	115	15	0.13	0	0	T	100	M	0.081	0.204	5.88418e-14	0	1.06492e-13	16.008	acgttgttccCccctccctcc	m5C_103925
chr10	11492122	-	C	107	12	0.112	0	0	T	95	M	0.065	0.186	7.55187e-11	0	1.36062e-10	7.93498	acacgttgttCccccctccct	m5C_103802
chr10	11492129	-	C	75	8	0.107	0	0	T	67	M	0.055	0.197	6.92843e-08	1.11022e-16	1.22802e-07	3.1529	tccacccacaCgttgttcccc	m5C_103722
chr10	11492137	-	C	348	36	0.103	0	0	T	312	M	0.076	0.14	0	0	0	54.477	ccgacccctcCacccacacgt	m5C_103784
chr10	11492140	-	C	417	47	0.113	0	0	T	370	M	0.086	0.147	0	0	0	80.6754	ctcccgacccCtccacccaca	m5C_103937
chr10	11492142	-	C	451	56	0.124	0	0	T	395	M	0.097	0.158	0	0	0	108.494	tcctcccgacCcctccaccca	m5C_103890
chr10	11492143	-	C	467	49	0.105	0	0	T	418	M	0.08	0.136	0	0	0	78.6744	ttcctcccgaCccctccaccc	m5C_103844
chr10	11492147	-	C	486	102	0.21	0	0	T	384	M	0.176	0.248	0	0	0	359.076	cccgttcctcCcgacccctcc	m5C_103936
chr10	11492150	-	C	497	57	0.115	0	0	T	440	M	0.09	0.146	0	0	0	102.122	ctccccgttcCtcccgacccc	m5C_103861
chr10	11492162	-	C	510	55	0.108	0	0	T	455	M	0.084	0.138	0	0	0	92.1748	agatctttccCgctccccgtt	m5C_103732
chr10	11492168	-	C	494	62	0.126	0	0	T	432	M	0.099	0.158	0	0	0	122.947	cccggcagatCtttcccgctc	m5C_103771
chr10	11492173	-	C	457	46	0.101	0	0	T	411	M	0.076	0.132	0	0	0	70.209	gtggtcccggCagatctttcc	m5C_103755
chr10	11492177	-	C	520	64	0.123	0	0	T	456	M	0.098	0.154	0	0	0	124.892	gctggtggtcCcggcagatct	m5C_103824
chr10	11492178	-	C	530	72	0.136	0	0	T	458	M	0.109	0.168	0	0	0	157.373	tgctggtggtCccggcagatc	m5C_103736
chr10	11492194	-	C	268	38	0.142	0	0	T	230	M	0.105	0.189	0	0	0	79.8584	ggcatgtgtcCagctgtgctg	m5C_103765
chr10	11492195	-	C	295	32	0.108	0	0	T	263	M	0.078	0.149	0	0	0	49.8506	cggcatgtgtCcagctgtgct	m5C_103789
chr10	11492202	-	C	322	46	0.143	0	0	T	276	M	0.109	0.185	0	0	0	100.133	aacccggcggCatgtgtccag	m5C_103872
chr10	11492205	-	C	401	41	0.102	1	0.002	T	359	M	0.076	0.136	0	0	0	62.6959	ttcaacccggCggcatgtgtc	m5C_103831
chr10	11492209	-	C	417	42	0.101	0	0	T	375	M	0.075	0.133	0	0	0	63.3192	aggattcaacCcggcggcatg	m5C_103795
chr10	11492235	-	C	38	6	0.158	0	0	T	32	M	0.074	0.304	9.61614e-08	1.4761e-07	1.70295e-07	3.13397	gggtgtggtcCatgcagtctg	m5C_103854
chr10	16851836	-	C	11	11	1	0	0	C	11	M	0.741	1	0	0.00517972	0	163.055	ggaacagctcCaggtacaaat	m5C_73144
chr10	16851842	-	C	11	11	1	0	0	C	11	M	0.741	1	0	0.00517972	0	163.055	ggtacaggaaCagctccaggt	m5C_73198
chr10	16851848	-	C	10	10	1	0	0	C	10	M	0.722	1	0	0.0042662	0	144.492	agcactggtaCaggaacagct	m5C_73139
chr10	18526338	+	C	11	2	0.182	0	0	T	9	M	0.051	0.477	0.000155373	0.0001	0.00020847	0.39127	cagttgaggcCagtgaggaag	m5C_79038
chr10	18845180	+	C	12	3	0.25	0	0	T	9	M	0.089	0.532	4.64228e-06	0.000298	7.81758e-06	1.42302	ccgcgcccgcCgccaccgacg	m5C_79078
chr10	18845207	+	C	13	2	0.154	0	0	T	11	M	0.043	0.422	0.000265305	0.0001	0.00035324	0.3094	tgcgctgcggCctggcctgcg	m5C_79165
chr10	18845213	+	C	13	2	0.154	0	0	T	11	M	0.043	0.422	0.000265305	0.0001	0.00035324	0.3094	gcggcctggcCtgcgagcgct	m5C_79066
chr10	18845222	+	C	13	2	0.154	0	0	T	11	M	0.043	0.422	0.000265305	0.0001	0.00035324	0.3094	cctgcgagcgCtgcaggtgga	m5C_79239
chr10	19592141	+	C	14	2	0.143	0	0	T	12	M	0.04	0.399	0.000335142	0.0001	0.000412018	0.27863	ctgatgctgtCtgcgaaggtc	m5C_79192
chr10	20269532	+	C	25	7	0.28	0	0	T	18	M	0.143	0.476	9.29387e-11	3.39625e-05	1.67399e-10	10.0304	ggcgtctagcCagagagcaga	m5C_80735
chr10	21347323	+	C	17	2	0.118	0	0	T	15	M	0.033	0.343	0.000612192	0.0001	0.000714233	0.21129	ggatttgagaCgggaggacag	m5C_81079
chr10	21347331	+	C	16	2	0.125	0	0	T	14	M	0.035	0.36	0.000507942	0.0001	0.00062143	0.23044	gacgggaggaCagacccgaga	m5C_80762
chr10	22343856	+	C	10	3	0.3	0	0	T	7	M	0.108	0.603	2.00128e-06	0.000298	3.42756e-06	1.84277	tgagaaagacCtgcgcagggc	m5C_74520
chr10	22343859	+	C	10	1	0.1	0	0	T	9	M	0.018	0.404	0.0042662	0	0.00445841	0.04236	gaaagacctgCgcagggccaa	m5C_74515
chr10	22345181	+	C	10	1	0.1	0	0	T	9	M	0.018	0.404	0.0042662	0	0.00445841	0.04236	accttgaggaCctgcaaatcc	m5C_74551
chr10	23785364	-	C	10	3	0.3	0	0	T	7	M	0.108	0.603	2.00128e-06	0.000298	3.42756e-06	1.84277	tttaaggtccCtgaaagtggc	m5C_74995
chr10	23785366	-	C	10	1	0.1	0	0	T	9	M	0.018	0.404	0.0042662	0	0.00445841	0.04236	cctttaaggtCcctgaaagtg	m5C_75040
chr10	23785398	-	C	11	2	0.182	0	0	T	9	M	0.051	0.477	0.000155373	0.0001	0.00020847	0.39127	tgccatggtaCgagccttagg	m5C_74802
chr10	23785417	-	C	10	1	0.1	0	0	T	9	M	0.018	0.404	0.0042662	0	0.00445841	0.04236	aaagggctggCaatattaatg	m5C_74787
chr10	23785762	-	C	83	12	0.145	0	0	T	71	M	0.085	0.236	2.75602e-12	2.22045e-16	4.97676e-12	11.7468	gcacgtcaccCtcctgaaaca	m5C_74909
chr10	23785763	-	C	86	11	0.128	0	0	T	75	M	0.073	0.215	7.70908e-11	0	1.38891e-10	8.11467	tgcacgtcacCctcctgaaac	m5C_74989
chr10	23785764	-	C	88	21	0.239	0	0	T	67	M	0.162	0.337	0	2.63789e-13	0	67.9179	ctgcacgtcaCcctcctgaaa	m5C_75061
chr10	23785769	-	C	96	11	0.115	0	0	T	85	M	0.065	0.194	2.87176e-10	0	5.16438e-10	6.84321	ggaaactgcaCgtcaccctcc	m5C_75064
chr10	23785774	-	C	94	16	0.17	0	0	T	78	M	0.108	0.259	1.11022e-16	0	2.01346e-16	27.4611	gctgaggaaaCtgcacgtcac	m5C_74828
chr10	23785783	-	C	98	11	0.113	1	0.01	T	86	M	0.065	0.192	3.24708e-10	0	5.8387e-10	6.73344	ctgaatctcgCtgaggaaact	m5C_74859
chr10	23785785	-	C	95	14	0.147	0	0	T	81	M	0.09	0.232	5.19584e-14	0	9.4038e-14	16.7122	ttctgaatctCgctgaggaaa	m5C_74777
chr10	23785787	-	C	101	14	0.139	0	0	T	87	M	0.084	0.219	1.32561e-13	0	2.39806e-13	15.216	tcttctgaatCtcgctgagga	m5C_74915
chr10	23785793	-	C	97	11	0.113	0	0	T	86	M	0.065	0.192	3.24708e-10	0	5.8387e-10	6.73344	tctccctcttCtgaatctcgc	m5C_75054
chr10	23785798	-	C	91	11	0.121	0	0	T	80	M	0.069	0.204	1.51895e-10	0	2.73321e-10	7.43648	aacagtctccCtcttctgaat	m5C_74932
chr10	23785799	-	C	90	13	0.144	0	0	T	77	M	0.086	0.232	4.43645e-13	0	8.0207e-13	13.8747	aaacagtctcCctcttctgaa	m5C_74792
chr10	23785806	-	C	67	7	0.104	0	0	T	60	M	0.052	0.2	3.85826e-07	9.99201e-15	6.78595e-07	2.31377	atgatgaaaaCagtctccctc	m5C_74907
chr10	23785817	-	C	46	6	0.13	0	0	T	40	M	0.061	0.257	3.80281e-07	5.95e-10	6.68861e-07	2.35652	gtgggctgtaCatgatgaaaa	m5C_74790
chr10	23786474	-	C	104	16	0.154	0	0	T	88	M	0.097	0.235	6.66134e-16	0	1.20753e-15	23.5471	gctagtctgaCaaacctgtag	m5C_74952
chr10	23786478	-	C	126	30	0.238	0	0	T	96	M	0.172	0.32	0	0	0	103.305	aacagctagtCtgacaaacct	m5C_74885
chr10	23786483	-	C	132	28	0.212	0	0	T	104	M	0.151	0.289	0	0	0	84.579	tgagaaacagCtagtctgaca	m5C_74999
chr10	23786486	-	C	159	28	0.176	0	0	T	131	M	0.125	0.243	0	0	0	69.8545	gggtgagaaaCagctagtctg	m5C_74970
chr10	23786499	-	C	182	33	0.181	0	0	T	149	M	0.132	0.244	0	0	0	87.2004	tcaccccgttCatgggtgaga	m5C_74949
chr10	23786503	-	C	191	44	0.23	0	0	T	147	M	0.176	0.295	0	0	0	155.161	cccttcacccCgttcatgggt	m5C_74882
chr10	23786504	-	C	189	41	0.218	1	0.005	T	147	M	0.165	0.282	0	0	0	135.319	ccccttcaccCcgttcatggg	m5C_74922
chr10	23786505	-	C	187	43	0.23	0	0	T	144	M	0.175	0.295	0	0	0	150.872	accccttcacCccgttcatgg	m5C_74986
chr10	23786506	-	C	188	41	0.218	0	0	T	147	M	0.165	0.282	0	0	0	135.319	taccccttcaCcccgttcatg	m5C_74872
chr10	23786508	-	C	185	43	0.232	0	0	T	142	M	0.177	0.298	0	0	0	152.552	gataccccttCaccccgttca	m5C_75042
chr10	23786511	-	C	185	44	0.238	0	0	T	141	M	0.182	0.304	0	0	0	160.346	tcggatacccCttcaccccgt	m5C_74966
chr10	23786512	-	C	186	40	0.216	1	0.005	T	145	M	0.163	0.281	0	0	0	130.393	gtcggataccCcttcaccccg	m5C_74852
chr10	23786513	-	C	190	41	0.216	0	0	T	149	M	0.163	0.28	0	0	0	133.855	tgtcggatacCccttcacccc	m5C_74867
chr10	23786514	-	C	192	50	0.26	0	0	T	142	M	0.203	0.327	0	0	0	203.471	ttgtcggataCcccttcaccc	m5C_75060
chr10	23786520	-	C	192	45	0.234	0	0	T	147	M	0.18	0.299	0	0	0	162.025	cttgaattgtCggatacccct	m5C_74847
chr10	23786530	-	C	156	44	0.282	0	0	T	112	M	0.217	0.357	0	0	0	191.251	tgcatgatgaCttgaattgtc	m5C_74831
chr10	23786538	-	C	96	42	0.438	0	0	T	54	M	0.343	0.537	0	1.09894e-11	0	287.756	acagtgtttgCatgatgactt	m5C_74791
chr10	24774839	-	C	60	11	0.183	0	0	T	49	M	0.106	0.299	8.97171e-13	3.18601e-12	1.6215e-12	13.9909	ccctgggtggCtggatgtcct	m5C_85817
chr10	24826246	-	C	33	7	0.212	0	0	T	26	M	0.107	0.378	1.11099e-09	3.4167e-07	1.99419e-09	6.69165	tggagggctgCcgctgtgact	m5C_85448
chr10	28074982	+	C	13	2	0.154	0	0	T	11	M	0.043	0.422	0.000265305	0.0001	0.00035324	0.3094	tctccgcgagCcccccgacga	m5C_86889
chr10	28074986	+	C	13	2	0.154	0	0	T	11	M	0.043	0.422	0.000265305	0.0001	0.00035324	0.3094	cgcgagccccCcgacgaggcc	m5C_86683
chr10	28074990	+	C	13	3	0.231	0	0	T	10	M	0.082	0.503	6.65202e-06	0.000298	1.11783e-05	1.27035	agccccccgaCgaggccgggc	m5C_86988
chr10	30811142	+	C	32	5	0.156	0	0	T	27	M	0.069	0.318	7.24836e-07	4.96e-08	1.27044e-06	2.10726	aggaagcctcCctggtggtct	m5C_84707
chr10	30811178	+	C	95	10	0.105	0	0	T	85	M	0.058	0.183	3.61034e-09	0	6.46882e-09	4.91249	gcgctctcacCgccgcggccc	m5C_84538
chr10	30811181	+	C	95	13	0.138	1	0.011	T	81	M	0.083	0.222	8.24119e-13	0	1.4895e-12	12.9816	ctctcaccgcCgcggcccggg	m5C_84737
chr10	30811186	+	C	97	25	0.258	0	0	T	72	M	0.181	0.353	0	2.85327e-14	0	90.5473	accgccgcggCccgggttcga	m5C_84618
chr10	30811187	+	C	95	73	0.768	0	0	C	73	M	0.674	0.842	0	3.49993e-09	0	984.292	ccgccgcggcCcgggttcgat	m5C_84646
chr10	30811188	+	C	95	84	0.884	0	0	C	84	M	0.804	0.934	0	1.40741e-08	0	1351.48	cgccgcggccCgggttcgatt	m5C_84505
chr10	38965744	+	C	26	4	0.154	0	0	T	22	M	0.061	0.335	5.52026e-06	3.97e-06	9.29113e-06	1.29346	tggatggaagCgaaagacaag	m5C_91052
chr10	40037269	-	C	14	5	0.357	0	0	T	9	M	0.163	0.612	2.80327e-09	0.00098015	5.02418e-09	6.98918	agtaagaacgCcggaggggag	m5C_90383
chr10	40141876	-	C	13	2	0.154	0	0	T	11	M	0.043	0.422	0.000265305	0.0001	0.00035324	0.3094	acgaggtcagCgggcagtgag	m5C_90443
chr10	40141946	-	C	21	3	0.143	0	0	T	18	M	0.05	0.346	5.22305e-05	1e-06	8.45608e-05	0.63986	cgctccgctgCccggcccggg	m5C_90209
chr10	40141971	-	C	20	4	0.2	0	0	T	16	M	0.081	0.416	1.3678e-06	3.97e-06	2.34808e-06	1.89187	cgcccgggccCgcgccctcgg	m5C_90144
chr10	40142008	-	C	19	4	0.211	0	0	T	15	M	0.085	0.433	1.03444e-06	0.00059203	1.77981e-06	2.0368	gagcccgccgCcgagcgggag	m5C_89959
chr10	40142025	-	C	14	3	0.214	0	0	T	11	M	0.076	0.476	9.23855e-06	0.000298	1.54929e-05	1.1435	tggtgccgtcCcaggaggagc	m5C_90013
chr10	40258523	+	C	10	5	0.5	0	0	CT	5	M	0.237	0.763	2.02894e-10	0.00098015	3.64961e-10	11.466	gtttctctgaCtgtgtagagc	m5C_89617
chr10	40258533	+	C	14	4	0.286	0	0	T	10	M	0.117	0.546	1.85689e-07	0.00059203	3.27671e-07	3.15591	ctgtgtagagCacccgaaacc	m5C_89594
chr10	40258535	+	C	25	6	0.24	0	0	T	19	M	0.115	0.434	4.10445e-09	1.95536e-05	7.35289e-09	5.78492	gtgtagagcaCccgaaaccac	m5C_89690
chr10	40258536	+	C	37	6	0.162	0	0	T	31	M	0.077	0.311	7.91369e-08	1.4761e-07	1.40193e-07	3.26011	tgtagagcacCcgaaaccacg	m5C_89533
chr10	40258537	+	C	48	5	0.104	0	0	T	43	M	0.045	0.222	8.55999e-06	1e-10	1.43717e-05	1.14833	gtagagcaccCgaaaccacga	m5C_89278
chr10	40258542	+	C	114	14	0.123	0	0	T	100	M	0.075	0.196	8.21787e-13	0	1.4853e-12	12.6185	gcacccgaaaCcacgaggagg	m5C_89247
chr10	40258545	+	C	127	14	0.11	0	0	T	113	M	0.067	0.177	4.07208e-12	0	7.35169e-12	10.6536	cccgaaaccaCgaggaggaga	m5C_89195
chr10	40258569	+	C	306	38	0.124	0	0	T	268	M	0.092	0.166	0	0	0	69.788	agtgtcctttCctgagcgtga	m5C_89379
chr10	40258570	+	C	306	45	0.147	0	0	T	261	M	0.112	0.191	0	0	0	100.581	gtgtcctttcCtgagcgtgaa	m5C_89161
chr10	40258575	+	C	311	37	0.121	4	0.013	T	270	M	0.089	0.162	0	0	0	65.6491	ctttcctgagCgtgaagccgg	m5C_89300
chr10	40258583	+	C	270	59	0.219	0	0	T	211	M	0.173	0.272	0	0	0	204.568	agcgtgaagcCggcttttagt	m5C_89638
chr10	40258586	+	C	264	37	0.141	2	0.008	T	225	M	0.104	0.189	0	0	0	77.1248	gtgaagccggCttttagtgct	m5C_89608
chr10	40258595	+	C	242	35	0.145	0	0	T	207	M	0.106	0.194	0	0	0	74.1051	gcttttagtgCtgcattttgc	m5C_89684
chr10	40258605	+	C	193	29	0.15	0	0	T	164	M	0.107	0.207	0	0	0	61.887	ctgcattttgCaactgctatc	m5C_89811
chr10	40258608	+	C	190	29	0.153	1	0.005	T	160	M	0.109	0.212	0	0	0	63.2245	cattttgcaaCtgctatctgc	m5C_89743
chr10	40258611	+	C	153	29	0.19	0	0	T	124	M	0.135	0.259	0	0	0	78.4955	tttgcaactgCtatctgccat	m5C_89632
chr10	40258615	+	C	145	40	0.276	0	0	T	105	M	0.21	0.354	0	0	0	167.688	caactgctatCtgccattgat	m5C_89230
chr10	40258618	+	C	142	36	0.255	1	0.007	T	105	M	0.191	0.333	0	0	0	137.16	ctgctatctgCcattgatgat	m5C_89130
chr10	40258619	+	C	143	34	0.238	0	0	T	109	M	0.175	0.314	0	0	0	119.289	tgctatctgcCattgatgatc	m5C_89648
chr10	40258629	+	C	168	57	0.339	0	0	T	111	M	0.272	0.414	0	0	0	310.075	cattgatgatCgttctcaact	m5C_89337
chr10	40258633	+	C	170	55	0.324	0	0	T	115	M	0.258	0.397	0	0	0	283.553	gatgatcgttCtcaactctct	m5C_89311
chr10	40258635	+	C	173	53	0.308	1	0.006	T	119	M	0.244	0.381	0	0	0	258.594	tgatcgttctCaactctcttg	m5C_89885
chr10	40258638	+	C	183	57	0.311	0	0	T	126	M	0.249	0.382	0	0	0	283.672	tcgttctcaaCtctcttgagg	m5C_89787
chr10	40258640	+	C	198	60	0.303	0	0	T	138	M	0.243	0.37	0	0	0	291.92	gttctcaactCtcttgagggt	m5C_89136
chr10	40258642	+	C	197	51	0.259	0	0	T	146	M	0.203	0.324	0	0	0	206.795	tctcaactctCttgagggttg	m5C_89589
chr10	40258665	+	C	202	53	0.264	1	0.005	T	148	M	0.208	0.329	0	0	0	220.066	agggagaggaCacagtctgag	m5C_89711
chr10	40258667	+	C	195	44	0.226	0	0	T	151	M	0.173	0.289	0	0	0	151.888	ggagaggacaCagtctgagtg	m5C_89370
chr10	40258671	+	C	193	62	0.321	0	0	T	131	M	0.259	0.39	0	0	0	321.663	aggacacagtCtgagtggttt	m5C_89528
chr10	41481379	+	C	17	8	0.471	0	0	T	9	M	0.262	0.69	2.26485e-14	0.00269008	4.10032e-14	28.5614	tggtgggggaCtgcctagtgg	m5C_89646
chr10	41519576	+	C	12	2	0.167	0	0	T	10	M	0.047	0.448	0.000205616	0.0001	0.000274757	0.34631	ccgccacctgCctcgccgtgc	m5C_89609
chr10	41519579	+	C	15	2	0.133	0	0	T	13	M	0.037	0.379	0.000415803	0.0001	0.000509846	0.25264	ccacctgcctCgccgtgctct	m5C_89173
chr10	41519581	+	C	16	3	0.188	0	0	T	13	M	0.066	0.43	1.65306e-05	0.000298	2.73499e-05	0.94556	acctgcctcgCcgtgctctgc	m5C_89390
chr10	41519594	+	C	15	3	0.2	0	0	T	12	M	0.07	0.452	1.24976e-05	0.000298	2.07183e-05	1.03664	tgctctgcgtCtcggccgcgc	m5C_89536
chr10	42502306	+	C	23	3	0.13	0	0	T	20	M	0.045	0.321	7.60525e-05	1e-06	0.000122147	0.56069	ggagagaagcCcgcggctgcc	m5C_91368
chr10	42502315	+	C	23	5	0.217	0	0	T	18	M	0.097	0.419	8.72229e-08	9.8506e-06	1.54487e-07	3.41103	cccgcggctgCcgcggcgaca	m5C_91750
chr10	42502321	+	C	25	5	0.2	0	0	T	20	M	0.089	0.391	1.50419e-07	9.8506e-06	2.65618e-07	3.02261	gctgccgcggCgacagcgaaa	m5C_91548
chr10	43579234	+	C	26	3	0.115	0	0	T	23	M	0.04	0.29	0.000125364	1e-06	0.000168887	0.46859	agagtcgcgcCgcgcgccgac	m5C_91534
chr10	45876039	+	C	10	3	0.3	0	0	T	7	M	0.108	0.603	2.00128e-06	0.000298	3.42756e-06	1.84277	accctggctgCcttgtgggaa	m5C_87542
chr10	45876040	+	C	10	2	0.2	0	0	T	8	M	0.057	0.51	0.000113849	0.0001	0.00015347	0.44706	ccctggctgcCttgtgggaat	m5C_87344
chr10	52537383	+	C	10	3	0.3	0	0	T	7	M	0.108	0.603	2.00128e-06	0.000298	3.42756e-06	1.84277	tgtgctgctgCcatttttttt	m5C_88214
chr10	54074744	-	C	10	4	0.4	0	0	T	6	M	0.168	0.687	2.41678e-08	0.039404	4.30241e-08	5.12387	gggctcggggCgcgtgcggag	m5C_89059
chr10	54075548	-	C	15	4	0.267	0	0	T	11	M	0.109	0.52	2.76218e-07	0.00059203	4.86873e-07	2.8589	cccctacgcaCgcggcgccct	m5C_88983
chr10	56739292	-	C	13	13	1	0	0	C	13	M	0.772	1	0	0.00724894	0	200.694	ctgaacttgaCtgcttcccaa	m5C_92843
chr10	56739302	-	C	12	12	1	0	0	C	12	M	0.757	1	0	0.00617454	0	181.8	ccttcctggtCtgaacttgac	m5C_92810
chr10	56739307	-	C	12	12	1	0	0	C	12	M	0.757	1	0	0.00617454	0	181.8	catccccttcCtggtctgaac	m5C_92910
chr10	56739308	-	C	13	13	1	0	0	C	13	M	0.772	1	0	0.00724894	0	200.694	tcatccccttCctggtctgaa	m5C_92799
chr10	59456782	-	C	38	7	0.184	0	0	T	31	M	0.092	0.334	3.74285e-09	3.4167e-07	6.70594e-09	5.43963	gatgcagcgaCgctgaacgac	m5C_100798
chr10	59733069	+	C	10	5	0.5	0	0	CT	5	M	0.237	0.763	2.02894e-10	0.00098015	3.64961e-10	11.466	ggggaagtgtCcagccgtgaa	m5C_99973
chr10	60173398	+	C	13	3	0.231	0	0	T	10	M	0.082	0.503	6.65202e-06	0.000298	1.11783e-05	1.27035	tcgtttctctCtgctgccctt	m5C_97248
chr10	60173405	+	C	14	2	0.143	0	0	T	12	M	0.04	0.399	0.000335142	0.0001	0.000412018	0.27863	tctctgctgcCcttcctgggg	m5C_97730
chr10	60173409	+	C	14	3	0.214	0	0	T	11	M	0.076	0.476	9.23855e-06	0.000298	1.54929e-05	1.1435	tgctgcccttCctggggctcc	m5C_97355
chr10	60173416	+	C	11	2	0.182	0	0	T	9	M	0.051	0.477	0.000155373	0.0001	0.00020847	0.39127	cttcctggggCtccagccagc	m5C_97574
chr10	60300582	+	C	16	5	0.312	0	0	T	11	M	0.142	0.556	7.348e-09	0.00098015	1.31484e-08	5.76056	tattggagatCctcgtggaag	m5C_97875
chr10	60300601	+	C	20	8	0.4	0	0	T	12	M	0.219	0.613	1.52101e-13	0.00269008	2.75136e-13	22.4368	agtgatggatCctggatttgt	m5C_97707
chr10	60300615	+	C	18	6	0.333	0	0	T	12	M	0.163	0.563	2.88935e-10	0.00146045	5.19571e-10	9.31706	gatttgtgtgCtcggtaagcc	m5C_97826
chr10	61147534	-	C	28	5	0.179	0	0	T	23	M	0.079	0.356	3.11854e-07	9.8506e-06	5.49519e-07	2.56286	gccgggtccaCagcctgagga	m5C_98324
chr10	61432400	-	C	10	1	0.1	0	0	T	9	M	0.018	0.404	0.0042662	0	0.00445841	0.04236	tgcccttgagCtttggggcta	m5C_98345
chr10	61452583	-	C	16	2	0.125	0	0	T	14	M	0.035	0.36	0.000507942	0.0001	0.00062143	0.23044	gccgccgccgCcgctgctgca	m5C_98363
chr10	61452586	-	C	16	7	0.438	0	0	T	9	M	0.231	0.668	1.19837e-12	0.00203104	2.16473e-12	19.2755	gccgccgccgCcgccgctgct	m5C_98593
chr10	61452589	-	C	15	2	0.133	0	0	T	13	M	0.037	0.379	0.000415803	0.0001	0.000509846	0.25264	gccgccgccgCcgccgccgct	m5C_98634
chr10	61452600	-	C	15	3	0.2	0	0	T	12	M	0.07	0.452	1.24976e-05	0.000298	2.07183e-05	1.03664	ccgccgccgcCgccgccgccg	m5C_98351
chr10	62231130	-	C	20	2	0.1	0	0	T	18	M	0.028	0.301	0.00100358	0	0.00113036	0.16711	cccgcagcccCgcgcgggagc	m5C_96556
chr10	62231132	-	C	19	3	0.158	0	0	T	16	M	0.055	0.376	3.43703e-05	0.000298	5.57827e-05	0.73926	gccccgcagcCccgcgcggga	m5C_97017
chr10	62393788	-	C	15	6	0.4	0	0	T	9	M	0.198	0.643	5.99831e-11	0.00146045	1.08087e-10	12.1586	tgtgcgtcaaCacggagtggg	m5C_96457
chr10	62765578	-	C	17	14	0.824	0	0	C	14	M	0.59	0.938	0	0.00840124	0	165.116	atgaactgaaCtcttccttga	m5C_96968
chr10	62765583	-	C	37	14	0.378	0	0	T	23	M	0.241	0.539	0	9.23855e-06	0	67.3786	acataatgaaCtgaactcttc	m5C_96638
chr10	62765592	-	C	52	15	0.288	0	0	T	37	M	0.183	0.423	0	4.63214e-09	0	54.9894	cagtgtggaaCataatgaact	m5C_96258
chr10	62765602	-	C	54	15	0.278	0	0	T	39	M	0.176	0.409	0	4.63214e-09	0	52.85	tgctgaaatgCagtgtggaac	m5C_96917
chr10	62765610	-	C	51	11	0.216	0	0	T	40	M	0.125	0.346	1.10578e-13	4.42543e-10	2.00055e-13	17.8061	tattccattgCtgaaatgcag	m5C_96112
chr10	62765615	-	C	52	11	0.212	0	0	T	41	M	0.122	0.34	1.42553e-13	4.42543e-10	2.57874e-13	17.3019	aatcctattcCattgctgaaa	m5C_96681
chr10	62765616	-	C	53	14	0.264	0	0	T	39	M	0.164	0.396	0	2.80327e-09	0	46.0242	aaatcctattCcattgctgaa	m5C_96523
chr10	62765621	-	C	49	9	0.184	0	0	T	40	M	0.1	0.314	5.75844e-11	1.21854e-08	1.03771e-10	9.19382	tgtgtaaatcCtattccattg	m5C_96804
chr10	62765622	-	C	51	15	0.294	0	0	T	36	M	0.187	0.43	0	4.63214e-09	0	56.1257	atgtgtaaatCctattccatt	m5C_97011
chr10	63017536	-	C	10	2	0.2	0	0	T	8	M	0.057	0.51	0.000113849	0.0001	0.00015347	0.44706	tgacaggatgCgagatggaag	m5C_96829
chr10	63017543	-	C	12	2	0.167	0	0	T	10	M	0.047	0.448	0.000205616	0.0001	0.000274757	0.34631	gctttgatgaCaggatgcgag	m5C_96678
chr10	65744264	+	C	10	10	1	0	0	C	10	M	0.722	1	0	0.0042662	0	144.492	ggagtcagatCaatggataaa	m5C_93113
chr10	66113010	+	C	14	14	1	0	0	C	14	M	0.785	1	0	0.00840124	0	219.711	taaaggtatcCtggggacaat	m5C_95120
chr10	67039572	-	C	11	2	0.182	0	0	T	9	M	0.051	0.477	0.000155373	0.0001	0.00020847	0.39127	tccaggttcgCtggatgatgt	m5C_95311
chr10	67039574	-	C	10	1	0.1	0	0	T	9	M	0.018	0.404	0.0042662	0	0.00445841	0.04236	cttccaggttCgctggatgat	m5C_95372
chr10	67218987	+	C	10	2	0.2	0	0	T	8	M	0.057	0.51	0.000113849	0.0001	0.00015347	0.44706	cacgtggtgaCaaaacggcgg	m5C_95062
chr10	67218992	+	C	11	3	0.273	0	0	T	8	M	0.097	0.566	3.11975e-06	0.000298	5.32876e-06	1.60979	ggtgacaaaaCggcggaaacc	m5C_94672
chr10	67219001	+	C	17	2	0.118	0	0	T	15	M	0.033	0.343	0.000612192	0.0001	0.000714233	0.21129	acggcggaaaCctgaggaggc	m5C_94881
chr10	67219002	+	C	17	3	0.176	0	0	T	14	M	0.062	0.41	2.14448e-05	0.000298	3.5149e-05	0.86712	cggcggaaacCtgaggaggcc	m5C_94839
chr10	67226203	+	C	11	2	0.182	0	0	T	9	M	0.051	0.477	0.000155373	0.0001	0.00020847	0.39127	gtcagcaccgCggttccaggc	m5C_94823
chr10	67226222	+	C	14	4	0.286	0	0	T	10	M	0.117	0.546	1.85689e-07	0.00059203	3.27671e-07	3.15591	gcactctggcCtgtagtaaga	m5C_95117
chr10	67226805	+	C	12	2	0.167	0	0	T	10	M	0.047	0.448	0.000205616	0.0001	0.000274757	0.34631	taaaaagaagCagaacgacct	m5C_95017
chr10	67226813	+	C	18	3	0.167	0	0	T	15	M	0.058	0.392	2.73522e-05	0.000298	4.47641e-05	0.79896	agcagaacgaCctgcagaaga	m5C_94864
chr10	67226831	+	C	15	2	0.133	0	0	T	13	M	0.037	0.379	0.000415803	0.0001	0.000509846	0.25264	agaggaaaggCgaggtcgaag	m5C_95096
chr10	69958981	+	C	10	1	0.1	0	0	T	9	M	0.018	0.404	0.0042662	0	0.00445841	0.04236	aacttatcgtCcttcggagcg	m5C_93424
chr10	69959041	+	C	10	1	0.1	0	0	T	9	M	0.018	0.404	0.0042662	0	0.00445841	0.04236	aaaacgaagaCctcgcggagc	m5C_93486
chr10	69959042	+	C	10	1	0.1	0	0	T	9	M	0.018	0.404	0.0042662	0	0.00445841	0.04236	aaacgaagacCtcgcggagct	m5C_93627
chr10	70142661	+	C	13	2	0.154	0	0	T	11	M	0.043	0.422	0.000265305	0.0001	0.00035324	0.3094	gagaaagaaaCcctcgccgtg	m5C_99376
chr10	70142677	+	C	12	2	0.167	0	0	T	10	M	0.047	0.448	0.000205616	0.0001	0.000274757	0.34631	ccgtgaattaCgagaaggaag	m5C_98956
chr10	70175144	+	C	16	6	0.375	0	0	T	10	M	0.185	0.614	1.05705e-10	0.00146045	1.90256e-10	11.0619	agagcgagtcCagcctggaga	m5C_98902
chr10	70175148	+	C	16	5	0.312	0	0	T	11	M	0.142	0.556	7.348e-09	0.00098015	1.31484e-08	5.76056	cgagtccagcCtggagatgga	m5C_99011
chr10	70192945	+	C	23	4	0.174	0	0	T	19	M	0.07	0.371	2.89528e-06	3.97e-06	4.95242e-06	1.54597	gggcagatgtCgacaaggaag	m5C_99149
chr10	70195235	-	C	19	3	0.158	0	0	T	16	M	0.055	0.376	3.43703e-05	0.000298	5.57827e-05	0.73926	gcctgtaatcCcagctacttg	m5C_99812
chr10	70195243	-	C	19	5	0.263	0	0	T	14	M	0.118	0.488	2.42624e-08	0.00098015	4.31864e-08	4.49526	tggcgcacgcCtgtaatccca	m5C_99673
chr10	70195246	-	C	18	2	0.111	0	0	T	16	M	0.031	0.328	0.00072916	0.0001	0.00084916	0.19462	tggtggcgcaCgcctgtaatc	m5C_99562
chr10	70195248	-	C	19	2	0.105	0	0	T	17	M	0.029	0.314	0.000859433	0.0001	0.000999274	0.18001	cgtggtggcgCacgcctgtaa	m5C_99616
chr10	71347932	+	C	15	3	0.2	0	0	T	12	M	0.07	0.452	1.24976e-05	0.000298	2.07183e-05	1.03664	tgacgcctgaCgccgagtgtc	m5C_99285
chr10	71347956	+	C	14	4	0.286	0	0	T	10	M	0.117	0.546	1.85689e-07	0.00059203	3.27671e-07	3.15591	gccccgatggCcgccgagccc	m5C_98909
chr10	71347957	+	C	13	3	0.231	0	0	T	10	M	0.082	0.503	6.65202e-06	0.000298	1.11783e-05	1.27035	ccccgatggcCgccgagcccc	m5C_99104
chr10	71347959	+	C	14	2	0.143	0	0	T	12	M	0.04	0.399	0.000335142	0.0001	0.000412018	0.27863	ccgatggccgCcgagccccca	m5C_99002
chr10	72272425	-	C	11	11	1	0	0	C	11	M	0.741	1	0	0.00517972	0	163.055	ttaacttttgCatcctccact	m5C_94567
chr10	75131082	+	C	12	2	0.167	0	0	T	10	M	0.047	0.448	0.000205616	0.0001	0.000274757	0.34631	ggaatcctggCcagcgaggag	m5C_102571
chr10	75245950	+	C	18	3	0.167	0	0	T	15	M	0.058	0.392	2.73522e-05	0.000298	4.47641e-05	0.79896	gtgaggtgtcCgtcgcttgcc	m5C_102334
chr10	75245955	+	C	18	2	0.111	0	0	T	16	M	0.031	0.328	0.00072916	0.0001	0.00084916	0.19462	gtgtccgtcgCttgcctgaca	m5C_101919
chr10	75245959	+	C	18	3	0.167	0	0	T	15	M	0.058	0.392	2.73522e-05	0.000298	4.47641e-05	0.79896	ccgtcgcttgCctgacagaac	m5C_102183
chr10	75245960	+	C	19	3	0.158	0	0	T	16	M	0.055	0.376	3.43703e-05	0.000298	5.57827e-05	0.73926	cgtcgcttgcCtgacagaacg	m5C_102271
chr10	75245969	+	C	18	2	0.111	0	0	T	16	M	0.031	0.328	0.00072916	0.0001	0.00084916	0.19462	cctgacagaaCggattcacca	m5C_101889
chr10	75246436	+	C	14	2	0.143	0	0	T	12	M	0.04	0.399	0.000335142	0.0001	0.000412018	0.27863	agcagaagggCaaagcggccc	m5C_102618
chr10	75246444	+	C	15	2	0.133	0	0	T	13	M	0.037	0.379	0.000415803	0.0001	0.000509846	0.25264	ggcaaagcggCcctggcagcc	m5C_101877
chr10	75246445	+	C	15	2	0.133	0	0	T	13	M	0.037	0.379	0.000415803	0.0001	0.000509846	0.25264	gcaaagcggcCctggcagcca	m5C_101677
chr10	75246446	+	C	16	2	0.125	0	0	T	14	M	0.035	0.36	0.000507942	0.0001	0.00062143	0.23044	caaagcggccCtggcagccac	m5C_102651
chr10	75246508	+	C	10	1	0.1	0	0	T	9	M	0.018	0.404	0.0042662	0	0.00445841	0.04236	agatgaatcgCttgaaggccc	m5C_102086
chr10	75248575	+	C	12	2	0.167	0	0	T	10	M	0.047	0.448	0.000205616	0.0001	0.000274757	0.34631	catctttgaaCttgaagatga	m5C_101967
chr10	75573627	+	C	14	2	0.143	0	0	T	12	M	0.04	0.399	0.000335142	0.0001	0.000412018	0.27863	caggaggtagCctgctctagc	m5C_101912
chr10	75573633	+	C	16	3	0.188	0	0	T	13	M	0.066	0.43	1.65306e-05	0.000298	2.73499e-05	0.94556	gtagcctgctCtagcagttca	m5C_102538
chr10	75580539	+	C	16	5	0.312	0	0	T	11	M	0.142	0.556	7.348e-09	0.00098015	1.31484e-08	5.76056	caacaactacCgtgctgagct	m5C_102644
chr10	75586105	+	C	16	6	0.375	0	0	T	10	M	0.185	0.614	1.05705e-10	0.00146045	1.90256e-10	11.0619	cgttggagaaCatgccgcctc	m5C_101932
chr10	77592975	+	C	17	7	0.412	0	0	T	10	M	0.216	0.64	2.24332e-12	0.00203104	4.05126e-12	17.6223	gatgagcgggCcatgagagag	m5C_107880
chr10	78214615	+	C	15	2	0.133	0	0	T	13	M	0.037	0.379	0.000415803	0.0001	0.000509846	0.25264	agctccagggCgcgctgagcc	m5C_112210
chr10	78214619	+	C	13	3	0.231	0	0	T	10	M	0.082	0.503	6.65202e-06	0.000298	1.11783e-05	1.27035	ccagggcgcgCtgagccacct	m5C_112406
chr10	78214624	+	C	14	3	0.214	0	0	T	11	M	0.076	0.476	9.23855e-06	0.000298	1.54929e-05	1.1435	gcgcgctgagCcacctcccag	m5C_112687
chr10	78214625	+	C	15	2	0.133	0	0	T	13	M	0.037	0.379	0.000415803	0.0001	0.000509846	0.25264	cgcgctgagcCacctcccagg	m5C_112155
chr10	78352248	-	C	31	7	0.226	0	0	T	24	M	0.114	0.398	6.42587e-10	3.4167e-07	1.15414e-09	7.33205	ccgcgcgcgcCcgacgcgaga	m5C_113577
chr10	78352257	-	C	33	4	0.121	0	0	T	29	M	0.048	0.273	1.87906e-05	1e-08	3.10763e-05	0.91044	gggcccaggcCgcgcgcgccc	m5C_113819
chr10	78352262	-	C	32	4	0.125	0	0	T	28	M	0.05	0.281	1.60766e-05	1e-08	2.6627e-05	0.95302	gggccgggccCaggccgcgcg	m5C_112805
chr10	78352269	-	C	26	3	0.115	0	0	T	23	M	0.04	0.29	0.000125364	1e-06	0.000168887	0.46859	cagggccgggCcgggcccagg	m5C_113662
chr10	79682323	+	C	20	4	0.2	0	0	T	16	M	0.081	0.416	1.3678e-06	3.97e-06	2.34808e-06	1.89187	ctccccctgcCggcgcgcgac	m5C_111628
chr10	79682335	+	C	19	3	0.158	0	0	T	16	M	0.055	0.376	3.43703e-05	0.000298	5.57827e-05	0.73926	gcgcgcgaccCggtccgtctc	m5C_112699
chr10	79682347	+	C	18	2	0.111	0	0	T	16	M	0.031	0.328	0.00072916	0.0001	0.00084916	0.19462	gtccgtctcgCgagctcgcgc	m5C_111569
chr10	79682375	+	C	13	2	0.154	0	0	T	11	M	0.043	0.422	0.000265305	0.0001	0.00035324	0.3094	gcggcccggcCcggccccggg	m5C_111400
chr10	79682376	+	C	12	3	0.25	0	0	T	9	M	0.089	0.532	4.64228e-06	0.000298	7.81758e-06	1.42302	cggcccggccCggccccgggc	m5C_112084
chr10	79710295	+	C	91	10	0.11	0	0	T	81	M	0.061	0.191	2.26981e-09	0	4.06939e-09	5.25505	gaaatcagagCattccagtga	m5C_112441
chr10	79711942	+	C	33	6	0.182	0	0	T	27	M	0.086	0.344	3.40076e-08	1.4761e-07	6.05063e-08	3.85848	cctgctggaaCccccccaaat	m5C_112338
chr10	79711943	+	C	34	6	0.176	0	0	T	28	M	0.083	0.335	4.24511e-08	1.4761e-07	7.55003e-08	3.69292	ctgctggaacCcccccaaata	m5C_112506
chr10	79821077	+	C	12	3	0.25	0	0	T	9	M	0.089	0.532	4.64228e-06	0.000298	7.81758e-06	1.42302	cgccaggactCtgcggcacct	m5C_111943
chr10	79821091	+	C	10	1	0.1	0	0	T	9	M	0.018	0.404	0.0042662	0	0.00445841	0.04236	ggcacctggtCaggtaagcga	m5C_111911
chr10	79826548	+	C	29	7	0.241	0	0	T	22	M	0.122	0.421	3.55907e-10	3.39625e-05	6.39911e-10	8.08124	agagagagatCaggctggccc	m5C_112539
chr10	79830383	+	C	16	4	0.25	0	0	T	12	M	0.102	0.495	3.98432e-07	0.00059203	7.00396e-07	2.60642	tgtttggggaCctgccattcc	m5C_111848
chr10	79978447	-	C	10	2	0.2	0	0	T	8	M	0.057	0.51	0.000113849	0.0001	0.00015347	0.44706	tggagatgaaCatggccatcg	m5C_113186
chr10	79979595	-	C	10	1	0.1	0	0	T	9	M	0.018	0.404	0.0042662	0	0.00445841	0.04236	tcctgcagttCtgtgatgggg	m5C_113740
chr10	80056379	+	C	48	7	0.146	0	0	T	41	M	0.072	0.272	2.64231e-08	2.06515e-09	4.70274e-08	3.84487	gtccagaggcCtgtggccctg	m5C_128959
chr10	80116602	+	C	10	1	0.1	0	0	T	9	M	0.018	0.404	0.0042662	0	0.00445841	0.04236	gggacgaggaCaaagagtggg	m5C_128491
chr10	80142410	+	C	20	2	0.1	0	0	T	18	M	0.028	0.301	0.00100358	0	0.00113036	0.16711	ggccgcctcgCttgcccagtg	m5C_129826
chr10	80142477	+	C	13	2	0.154	0	0	T	11	M	0.043	0.422	0.000265305	0.0001	0.00035324	0.3094	tgttgcccgcCtcactgcttc	m5C_128368
chr10	80142531	+	C	25	4	0.16	0	0	T	21	M	0.064	0.347	4.49596e-06	3.97e-06	7.58132e-06	1.36959	cgcgtacataCgccgaggccg	m5C_131129
chr10	80142568	+	C	32	4	0.125	0	0	T	28	M	0.05	0.281	1.60766e-05	1e-08	2.6627e-05	0.95302	cgccgccgggCccggacagat	m5C_127448
chr10	80150128	+	C	24	3	0.125	0	0	T	21	M	0.043	0.31	9.05376e-05	1e-06	0.000135406	0.52694	gggcccccggCggcgcctgcg	m5C_128120
chr10	80150204	+	C	11	2	0.182	0	0	T	9	M	0.051	0.477	0.000155373	0.0001	0.00020847	0.39127	tacggggaccCgctacgacct	m5C_130384
chr10	80150213	+	C	15	2	0.133	0	0	T	13	M	0.037	0.379	0.000415803	0.0001	0.000509846	0.25264	ccgctacgacCtgtcggtgcc	m5C_129964
chr10	80330278	+	C	18	3	0.167	0	0	T	15	M	0.058	0.392	2.73522e-05	0.000298	4.47641e-05	0.79896	aacagaagaaCgtggccaccg	m5C_131214
chr10	80335367	+	C	13	6	0.462	0	0	T	7	M	0.232	0.709	1.62789e-11	0.00146045	2.93623e-11	15.0211	gtaggaagccCctcacgggcc	m5C_129988
chr10	80417093	-	C	12	5	0.417	0	0	T	7	M	0.193	0.68	8.77507e-10	0.00098015	1.57547e-09	8.75142	tgaaagcctcCtaggtgagcc	m5C_134389
chr10	80433435	-	C	13	2	0.154	0	0	T	11	M	0.043	0.422	0.000265305	0.0001	0.00035324	0.3094	tgcgcgctccCgccgcccacg	m5C_133519
chr10	80586857	-	C	15	4	0.267	0	0	T	11	M	0.109	0.52	2.76218e-07	0.00059203	4.86873e-07	2.8589	ggcgcgggccCggtgcccgcc	m5C_132503
chr10	80712771	-	C	10	1	0.1	0	0	T	9	M	0.018	0.404	0.0042662	0	0.00445841	0.04236	agaagaaggaCaagaaggtga	m5C_133784
chr10	80712798	-	C	14	2	0.143	0	0	T	12	M	0.04	0.399	0.000335142	0.0001	0.000412018	0.27863	agaagaagacCaaagagagag	m5C_132931
chr10	80712819	-	C	11	2	0.182	0	0	T	9	M	0.051	0.477	0.000155373	0.0001	0.00020847	0.39127	gcaagaagccCaagaagaagg	m5C_133876
chr10	80712828	-	C	10	2	0.2	0	0	T	8	M	0.057	0.51	0.000113849	0.0001	0.00015347	0.44706	agaagaagagCaagaagccca	m5C_132769
chr10	80712848	-	C	10	2	0.2	0	0	T	8	M	0.057	0.51	0.000113849	0.0001	0.00015347	0.44706	ggagggtgtgCtcggggtaga	m5C_131333
chr10	81091816	-	C	39	7	0.179	0	0	T	32	M	0.09	0.327	4.66704e-09	3.4167e-07	8.35881e-09	5.23518	agggctggatCctcgccagag	m5C_131891
chr10	81092530	-	C	13	2	0.154	0	0	T	11	M	0.043	0.422	0.000265305	0.0001	0.00035324	0.3094	gcacgggactCatggatgggg	m5C_132819
chr10	81092539	-	C	16	2	0.125	0	0	T	14	M	0.035	0.36	0.000507942	0.0001	0.00062143	0.23044	ctgccacaggCacgggactca	m5C_134380
chr10	81092545	-	C	17	3	0.176	0	0	T	14	M	0.062	0.41	2.14448e-05	0.000298	3.5149e-05	0.86712	aagaggctgcCacaggcacgg	m5C_133301
chr10	81092561	-	C	10	1	0.1	0	0	T	9	M	0.018	0.404	0.0042662	0	0.00445841	0.04236	gtgacagggaCccgaaaagag	m5C_133857
chr10	81106055	+	C	16	2	0.125	0	0	T	14	M	0.035	0.36	0.000507942	0.0001	0.00062143	0.23044	cgccttccacCttctgcccgg	m5C_130311
chr10	81106062	+	C	12	2	0.167	0	0	T	10	M	0.047	0.448	0.000205616	0.0001	0.000274757	0.34631	caccttctgcCcggcctaggc	m5C_128409
chr10	81106067	+	C	12	3	0.25	0	0	T	9	M	0.089	0.532	4.64228e-06	0.000298	7.81758e-06	1.42302	tctgcccggcCtaggccgcag	m5C_130912
chr10	81106210	+	C	12	2	0.167	0	0	T	10	M	0.047	0.448	0.000205616	0.0001	0.000274757	0.34631	cgccgagggcCcgtcccccac	m5C_131017
chr10	81144443	+	C	10	2	0.2	0	0	T	8	M	0.057	0.51	0.000113849	0.0001	0.00015347	0.44706	ctgctgcgtgCcaaggagtac	m5C_130709
chr10	81177789	+	C	18	5	0.278	0	0	T	13	M	0.125	0.509	1.67438e-08	0.00098015	2.98288e-08	4.85992	gtgtgcaaggCtggcatcatt	m5C_128916
chr10	81177822	+	C	37	9	0.243	0	0	T	28	M	0.134	0.401	2.72271e-12	1.21043e-06	4.91667e-12	13.907	gctggggagaCgcgcttcact	m5C_127837
chr10	81178950	+	C	29	17	0.586	0	0	C	17	M	0.407	0.745	0	0.000612192	0	138.508	atctctgaccCaccatgatga	m5C_129338
chr10	81178952	+	C	33	18	0.545	0	0	C	18	M	0.38	0.702	0	2.73522e-05	0	136.748	ctctgacccaCcatgatgacg	m5C_128588
[truncated: 5,956 more rows]

## Sheet: OGD_R 3
SeqID	refPos	refStrand	refBase	cov	C_count	methRate	mut_count	mutRate	CalledBase	CB_count	state	c95_CI_lower	c95_CI_upper	p_value_mState	p_value_mRate	p_value_mState_adj	score	seqContext	candidateName
[truncated: 7,376 more rows]

[truncated: 3 more sheets: control 1, control 2, control 3]
