# Supplementary material for: Alteration of mRNA 5-Methylcytosine Modification in Neurons After OGD/R and Potential Roles in Cell Stress Response and Apoptosis
Source: Front Genet. 2021 Feb 3;12:633681. doi: 10.3389/fgene.2021.633681 (PMC7887326; doi:10.3389/fgene.2021.633681)
Supplement: Supplementary file 3 [file Table_2.XLSX]

## Sheet: Sheet1
Supplementary Table 2: Related data of overlap of mRNA m5C sites with RBP-binding sites

## Sheet: Sheet2
RBP Name	Number of RBP binding sites	Number of RBP binding sites overlapping with a m5C site	Number of m5C sites overlapping with a RBP binding site
control group
APC	403624	73	125
CELF1	9650	0	0
CELF2	81669	3	9
CELF4	336880	27	35
CIRBP	53426	111	165
CPSF6	22474	17	39
EZH2	235488	73	126
FMR1	4914	4	15
FUS	1679975	85	130
MSI2	44840	128	161
NOVA2	57026	2	7
PABPC1	37895	25	35
PTBP1	8220	1	4
PTBP2	51280	11	30
RBFOX1	34624	12	28
RBFOX2	452702	66	122
RBFOX3	38904	50	85
RBM3	10766	24	46
SRSF1	55138	109	156
SRSF2	97415	124	329
SRSF3	40879	42	68
TAF15	17774	6	16
TARDBP	815366	47	77
U2AF2	328769	38	63
OGD/R group
APC	403624	118	286
CELF1	9650	4	5
CELF2	81669	6	43
CELF4	336880	95	117
CIRBP	53426	154	297
CPSF6	22474	39	85
EZH2	235488	101	183
FMR1	4914	9	23
FUS	1679975	140	246
MSI2	44840	165	283
NOVA2	57026	4	16
PABPC1	37895	54	84
PTBP1	8220	1	4
PTBP2	51280	12	33
RBFOX1	34624	22	50
RBFOX2	452702	132	313
RBFOX3	38904	90	225
RBM3	10766	20	45
SRSF1	55138	139	260
SRSF2	97415	215	417
SRSF3	40879	94	205
TAF15	17774	7	27
TARDBP	815366	91	206
U2AF2	328769	86	192
