# Supplementary material for: Alteration of mRNA 5-Methylcytosine Modification in Neurons After OGD/R and Potential Roles in Cell Stress Response and Apoptosis
Source: Front Genet. 2021 Feb 3;12:633681. doi: 10.3389/fgene.2021.633681 (PMC7887326; doi:10.3389/fgene.2021.633681)
Supplement: Supplementary file 5 [file Table_4.XLSX]

## Sheet: Lengend
Supplementary Table 4: Genes with the differential m5C levels in OGD/R neurons compared to control group

## Sheet: methRate(OGD vs control)
GeneName	control	OGD/R	OGD/R-control	methylated state
Arfgef1	0.0712222	0.112111	0.0408889	minor change
Dst	0.629333	0	-0.629333	hypo
Cnnm4	0.160667	0	-0.160667	hypo
Mgat4a	0.133333	0	-0.133333	hypo
Creb1	0.0795	0.084	0.0045	minor change
Cps1	0.162	0	-0.162	hypo
Aamp	0.160333	0	-0.160333	hypo
Vil1	0.0205926	0.127	0.106407	hyper
Des	0.183667	0	-0.183667	hypo
Cab39	0.104375	0.0754583	-0.0289167	minor change
Gigyf2	0.345333	0	-0.345333	hypo
Stk25	0.076	0.105133	0.0291333	minor change
Pam	0.231333	0	-0.231333	hypo
Dbi	0.188333	0	-0.188333	hypo
Slc35f5	0.201111	0	-0.201111	hypo
Lct	0.303	0	-0.303	hypo
Pigr	0.0322667	0.11955	0.0872833	hyper
Ppp1r15b	0.19075	0.0479167	-0.142833	hypo
Csrp1	0.141667	0	-0.141667	hypo
Cep350	0.174	0	-0.174	hypo
Fam20b	0.155833	0	-0.155833	hypo
Atp1b1	0.0608406	0.0868261	0.0259855	minor change
Gpa33	0.0442222	0.0884444	0.0442222	minor change
Aldh9a1	0.0905833	0.0730833	-0.0175	minor change
Ndufs2	0.176778	0	-0.176778	hypo
Itln1	0.110933	0.1546	0.0436667	minor change
Copa	0.18425	0.0306667	-0.153583	hypo
Hnrnpu	0.0178519	0.183815	0.165963	hyper
C130074G19Rik	0.1074	0.0418	-0.0656	hypo
Bpnt1	0.0968889	0.0483333	-0.0485556	minor change
Lpgat1	0.0305333	0.1228	0.0922667	hyper
Hs6st1	0	0.193	0.193	hyper
Rpl31	0	0.177667	0.177667	hyper
Fhl2	0	0.232556	0.232556	hyper
Eef1b2	0	0.158333	0.158333	hyper
Fzd5	0	0.216667	0.216667	hyper
Arpc2	0	0.189333	0.189333	hyper
Ihh	0	0.166833	0.166833	hyper
Ptma	0	0.186	0.186	hyper
Hdlbp	0	0.17	0.17	hyper
Vps4b	0	0.222333	0.222333	hyper
Actr3	0	0.151667	0.151667	hyper
Btg2	0	0.1855	0.1855	hyper
Elf3	0	0.205	0.205	hyper
Ivns1abp	0	0.157167	0.157167	hyper
Ier5	0	0.295667	0.295667	hyper
Tor1aip2	0	0.122667	0.122667	hyper
Prrc2c	0	0.241	0.241	hyper
Sft2d2	0	0.273952	0.273952	hyper
Sdhc	0	0.282	0.282	hyper
Tagln2	0	0.154333	0.154333	hyper
Wdr26	0	0.145667	0.145667	hyper
Marc2	0	0.122667	0.122667	hyper
Irf6	0	0.161	0.161	hyper
Upf2	0.155667	0	-0.155667	hypo
Uap1l1	0.199333	0	-0.199333	hypo
Edf1	0.16	0	-0.16	hypo
Surf4	0.0266667	0.1202	0.0935333	hyper
Slc27a4	0.126583	0.0537917	-0.0727917	hypo
Tbc1d13	0.213667	0	-0.213667	hypo
Ciz1	0.193667	0	-0.193667	hypo
Pdcl	0.204833	0	-0.204833	hypo
Dpp4	0.193667	0	-0.193667	hypo
Atp5g3	0.0255333	0.112933	0.0874	hyper
Ssfa2	0.185	0	-0.185	hypo
Ctnnd1	0.159333	0	-0.159333	hypo
Psmc3	0.164833	0	-0.164833	hypo
Lgr4	0.0354722	0.13375	0.0982778	hyper
Emc7	0.043	0.119333	0.0763333	hyper
Arhgap11a	0.192	0	-0.192	hypo
Ppp1r14d	0.03575	0.143833	0.108083	hyper
Spint1	0.0568333	0.0990833	0.04225	minor change
Chp1	0.198	0	-0.198	hypo
Snap23	0.137	0	-0.137	hypo
Ckmt1	0.0830476	0.0764048	-0.00664286	minor change
Hypk	0.0915833	0.07625	-0.0153333	minor change
B2m	0.0824	0.140533	0.0581333	hyper
Slc30a4	0.134	0	-0.134	hypo
Itpripl1	0.192667	0	-0.192667	hypo
Rrbp1	0.0757222	0.141333	0.0656111	hyper
Cst3	0.122667	0.0721111	-0.0505556	hypo
Abhd12	0.236333	0	-0.236333	hypo
Id1	0.166667	0	-0.166667	hypo
Asxl1	0.180444	0	-0.180444	hypo
Mapre1	0.131333	0	-0.131333	hypo
Chmp4b	0.0445333	0.1364	0.0918667	hyper
Myl9	0.201	0	-0.201	hypo
Hnf4a	0.126333	0.124333	-0.002	minor change
Pkig	0.151333	0	-0.151333	hypo
Ada	0.112444	0.0556111	-0.0568333	hypo
Ywhab	0.0951667	0.0685	-0.0266667	minor change
Rnf114	0.155667	0	-0.155667	hypo
Rtfdc1	0.138333	0	-0.138333	hypo
Gnas	0.0327037	0.113111	0.0804074	hyper
Ctsz	0.157	0	-0.157	hypo
Ogfr	0.197667	0	-0.197667	hypo
Eif6	0	0.232333	0.232333	hyper
Rbm39	0	0.154167	0.154167	hyper
Scand1	0	0.145056	0.145056	hyper
Rpn2	0	0.341	0.341	hyper
Slc35c2	0	0.303333	0.303333	hyper
Dpm1	0	0.212333	0.212333	hyper
Atp5e	0	0.180846	0.180846	hyper
Dnajc5	0	0.351667	0.351667	hyper
Pdss1	0	0.2	0.2	hyper
Agpat2	0	0.222556	0.222556	hyper
Swi5	0	0.154667	0.154667	hyper
Hspa5	0	0.149333	0.149333	hyper
Gpd2	0	0.314333	0.314333	hyper
Pkp4	0	0.171333	0.171333	hyper
Fign	0	0.185	0.185	hyper
Cers6	0	0.206	0.206	hyper
Mtch2	0	0.166167	0.166167	hyper
Cd82	0	0.220444	0.220444	hyper
Cat	0	0.205333	0.205333	hyper
Mall	0	0.155	0.155	hyper
Dstn	0	0.253667	0.253667	hyper
Srxn1	0	0.181	0.181	hyper
Rbck1	0	0.230333	0.230333	hyper
Bcl2l1	0	0.17375	0.17375	hyper
Hnf4g	0.082	0.0706667	-0.0113333	minor change
Car3	0.182167	0	-0.182167	hypo
Car2	0.146667	0	-0.146667	hypo
Skil	0.0805333	0.148333	0.0678	hyper
Arhgef11	0.289333	0	-0.289333	hypo
Prcc	0.161	0	-0.161	hypo
Slc25a44	0.19	0	-0.19	hypo
Pmvk	0.259333	0	-0.259333	hypo
Tpm3	0.0645	0.067	0.0025	minor change
Slc39a1	0.165833	0	-0.165833	hypo
S100a10	0.173667	0	-0.173667	hypo
Zfp687	0.147667	0	-0.147667	hypo
Ensa	0.142333	0	-0.142333	hypo
Pdzk1	0.120333	0.127833	0.0075	minor change
Sec22b	0.0556111	0.113611	0.058	hyper
Atp1a1	0.0346923	0.132333	0.097641	hyper
Atp5f1	0.130333	0	-0.130333	hypo
Ahcyl1	0.0831905	0.111048	0.0278571	minor change
Sars	0.141333	0	-0.141333	hypo
Prpf38b	0.160667	0	-0.160667	hypo
Slc35a3	0.124333	0	-0.124333	hypo
Dpyd	0.197667	0	-0.197667	hypo
Fabp2	0.0308333	0.101417	0.0705833	hyper
Enpep	0.146	0.092	-0.054	hypo
Aimp1	0.245	0	-0.245	hypo
Ube2d3	0.0737222	0.114556	0.0408333	minor change
Ppp3ca	0.112111	0.0881111	-0.024	minor change
Adh1	0.183	0	-0.183	hypo
Clca1	0.302	0	-0.302	hypo
Gipc2	0.0594444	0.124222	0.0647778	hyper
Ankrd13c	0.244444	0	-0.244444	hypo
Tpd52	0	0.207667	0.207667	hyper
Ythdf3	0	0.142167	0.142167	hyper
Lmna	0	0.164	0.164	hyper
Zbtb7b	0	0.139111	0.139111	hyper
S100a8	0	0.997148	0.997148	hyper
S100a9	0	0.980333	0.980333	hyper
Cers2	0	0.212444	0.212444	hyper
Hist2h2bb	0	0.478889	0.478889	hyper
Slc16a1	0	0.157333	0.157333	hyper
Hadh	0	0.155556	0.155556	hyper
Mttp	0	0.184333	0.184333	hyper
Clca4b	0	0.164	0.164	hyper
Rabggtb	0	0.735786	0.735786	hyper
Gm11808	0.144833	0.0868333	-0.058	hypo
Map3k7	0.189	0	-0.189	hypo
Bag1	0.0968333	0.0915	-0.00533333	minor change
Tpm2	0.0703333	0.0871667	0.0168333	minor change
Aldh1b1	0.141	0.1235	-0.0175	minor change
Aldob	0.0828	0.0574667	-0.0253333	minor change
Tmem38b	0.242727	0.823394	0.580667	hyper
Klf4	0.031375	0.12575	0.094375	hyper
Txn1	0.0626667	0.111939	0.0492727	minor change
Nfib	0.130444	0.0748889	-0.0555556	hypo
Hook1	0.204333	0	-0.204333	hypo
Akr1a1	0.199556	0.101556	-0.098	hypo
Ptprf	0.0208889	0.158704	0.137815	hyper
Ybx1	0.0664667	0.0939333	0.0274667	minor change
Guca2b	0.0825	0.067	-0.0155	minor change
Cap1	0.121667	0	-0.121667	hypo
Macf1	0.209333	0	-0.209333	hypo
Sfpq	0.147	0	-0.147	hypo
Tmem54	0.0788333	0.089	0.0101667	minor change
Ptp4a2	0.0478333	0.112667	0.0648333	hyper
Pum1	0.1125	0.0644167	-0.0480833	minor change
Atpif1	0.0396	0.1432	0.1036	hyper
Smpdl3b	0.218333	0	-0.218333	hypo
Wasf2	0.290333	0	-0.290333	hypo
Pnrc2	0.164333	0	-0.164333	hypo
Tcea3	0.136	0	-0.136	hypo
Hp1bp3	0.224667	0	-0.224667	hypo
Camk2n1	0.0671667	0.0595	-0.00766667	minor change
Minos1	0.197333	0	-0.197333	hypo
Efhd2	0.0733889	0.0822778	0.00888889	minor change
Rere	0.107333	0.0792222	-0.0281111	minor change
Arhgef16	0.139833	0.109667	-0.0301667	minor change
Gnb1	0.149333	0	-0.149333	hypo
Nadk	0.147667	0	-0.147667	hypo
Dvl1	0.136	0	-0.136	hypo
Pnrc1	0	0.197833	0.197833	hyper
Ndufb6	0	0.174778	0.174778	hyper
Clta	0	0.179333	0.179333	hyper
Coro2a	0	0.326	0.326	hyper
Erp44	0	0.142833	0.142833	hyper
Rad23b	0	0.147333	0.147333	hyper
Epb4.1l4b	0	0.160833	0.160833	hyper
Ugcg	0	0.146	0.146	hyper
Lurap1l	0	0.125333	0.125333	hyper
Jun	0	0.168667	0.168667	hyper
Ak2	0	0.133333	0.133333	hyper
C77080	0	0.14675	0.14675	hyper
Sfn	0	0.163667	0.163667	hyper
Rsrp1	0	0.1495	0.1495	hyper
Kdm1a	0	0.185733	0.185733	hyper
Ddost	0	0.249	0.249	hyper
Rnf186	0	0.133667	0.133667	hyper
Tardbp	0	0.361	0.361	hyper
Pgd	0	0.343444	0.343444	hyper
Clstn1	0	0.214333	0.214333	hyper
Rer1	0	0.177889	0.177889	hyper
Tmem243	0.210833	0	-0.210833	hypo
Prkag2	0.503667	0	-0.503667	hypo
Ost4	0.191	0	-0.191	hypo
Nrbp1	0.141667	0	-0.141667	hypo
Ywhah	0.205583	0	-0.205583	hypo
Slc5a1	0.105451	0.0921569	-0.0132941	minor change
Mrfap1	0.0628889	0.107667	0.0447778	minor change
Dhx15	0.147667	0	-0.147667	hypo
Pgm1	0.118444	0.0407778	-0.0776667	hypo
Klf3	0.160667	0	-0.160667	hypo
Ube2k	0.216667	0	-0.216667	hypo
Atp8a1	0.194833	0	-0.194833	hypo
Slain2	0.136333	0	-0.136333	hypo
Ythdc1	0.0464167	0.104833	0.0584167	hyper
Slc4a4	0.0696667	0.132222	0.0625556	hyper
Ankrd17	0.0518889	0.110556	0.0586667	hyper
G3bp2	0.12	0.120833	0.000833333	minor change
Ccni	0.0564	0.0861333	0.0297333	minor change
Ccng2	0.179667	0	-0.179667	hypo
Sec31a	0.0666667	0.0996667	0.033	minor change
Hsd17b11	0.0661667	0.104667	0.0385	minor change
Sparcl1	0.205833	0	-0.205833	hypo
Pcgf3	0.152333	0	-0.152333	hypo
Suds3	0.0417778	0.103222	0.0614444	hyper
Tbx3	0.0828667	0.0998667	0.017	minor change
Ptpn11	0.117111	0.0797778	-0.0373333	minor change
Atp2a2	0.136389	0.0551111	-0.0812778	hypo
Sfswap	0.145	0	-0.145	hypo
Cldn3	0.0743333	0.0571667	-0.0171667	minor change
Fis1	0.166333	0	-0.166333	hypo
Cldn15	0.091	0.0714167	-0.0195833	minor change
Gm3054	0.0848889	0.101222	0.0163333	minor change
Eif3b	0.132333	0	-0.132333	hypo
Tnrc18	0.223333	0	-0.223333	hypo
Actb	0.0250533	0.2026	0.177547	hyper
Rac1	0.101286	0.0702857	-0.031	minor change
Lmtk2	0.221333	0.132333	-0.089	hypo
Arpc1b	0.0629167	0.07025	0.00733333	minor change
Ept1	0	0.355333	0.355333	hyper
Khk	0	0.147	0.147	hyper
Cgref1	0	0.295667	0.295667	hyper
Preb	0	0.272	0.272	hyper
Gtf3c2	0	0.1355	0.1355	hyper
Ppp1cb	0	0.142333	0.142333	hyper
Pi4k2b	0	0.1855	0.1855	hyper
Ugdh	0	0.115333	0.115333	hyper
Pds5a	0	0.169	0.169	hyper
Ugt2b34	0	0.214333	0.214333	hyper
Igj	0	0.284667	0.284667	hyper
Hnrnpd	0	0.216833	0.216833	hyper
Plac8	0	0.195714	0.195714	hyper
2900026A02Rik	0	0.283	0.283	hyper
Mlec	0	0.162083	0.162083	hyper
Rnf10	0	0.143583	0.143583	hyper
Mlxip	0	0.256	0.256	hyper
Sbno1	0	0.333	0.333	hyper
Ubc	0	0.41387	0.41387	hyper
Chchd2	0	0.159667	0.159667	hyper
Eif4h	0	0.194667	0.194667	hyper
Mdh2	0	0.1666	0.1666	hyper
Muc3	0	0.118	0.118	hyper
Gnb2	0	0.225	0.225	hyper
Mafk	0	0.210667	0.210667	hyper
Kdelr2	0	0.180333	0.180333	hyper
Baiap2l1	0	0.158556	0.158556	hyper
Shfm1	0.202	0	-0.202	hypo
Gm9825	0.156333	0	-0.156333	hypo
Tes	0.122333	0	-0.122333	hypo
Capza2	0.1675	0	-0.1675	hypo
Ahcyl2	0.285333	0	-0.285333	hypo
Cald1	0.169333	0	-0.169333	hypo
Mtpn	0.0918333	0.0608333	-0.031	minor change
Hipk2	0.0378333	0.135917	0.0980833	hyper
Rab19	0.282333	0	-0.282333	hypo
Mkrn1	0.214667	0	-0.214667	hypo
Mgam	0.0490833	0.145	0.0959167	hyper
Epha1	0.191667	0	-0.191667	hypo
Aoc1	0.1498	0.0692667	-0.0805333	hypo
Cbx3	0.211667	0	-0.211667	hypo
Chn2	0.122333	0	-0.122333	hypo
Prr15	0.0544444	0.108	0.0535556	hyper
Atoh1	0.179667	0	-0.179667	hypo
Fabp1	0.2465	0	-0.2465	hypo
Vamp8	0.237	0	-0.237	hypo
Reg3b	0.1475	0.0975	-0.05	minor change
Exoc6b	0.171833	0	-0.171833	hypo
Pcbp1	0.0867708	0.0951042	0.00833333	minor change
Mxd1	0.0584667	0.1646	0.106133	hyper
Anxa4	0.108667	0.0529167	-0.05575	hypo
Rab43	0.233667	0	-0.233667	hypo
Cnbp	0.162667	0	-0.162667	hypo
Bhlhe40	0.164333	0	-0.164333	hypo
Edem1	0.233333	0	-0.233333	hypo
Kdm5a	0.160667	0	-0.160667	hypo
M6pr	0.0571667	0.0645	0.00733333	minor change
Lpcat3	0.0816667	0.076	-0.00566667	minor change
Tpi1	0.0636667	0.103	0.0393333	minor change
Ptms	0.0878	0.0678	-0.02	minor change
Lpar5	0.116667	0	-0.116667	hypo
Scnn1a	0.215111	0	-0.215111	hypo
Cracr2a	0.192667	0	-0.192667	hypo
Clec2h	0.0974444	0.0544444	-0.043	minor change
Gucy2c	0.0305	0.139417	0.108917	hyper
Strap	0.1	0	-0.1	hypo
Etnk1	0.210667	0	-0.210667	hypo
Ergic2	0.133333	0	-0.133333	hypo
Wasl	0	0.174	0.174	hyper
Arf5	0	0.1784	0.1784	hyper
2010107G12Rik	0	0.136667	0.136667	hyper
Luc7l2	0	0.178	0.178	hyper
Hnrnpa2b1	0	0.1555	0.1555	hyper
Gng12	0	0.137333	0.137333	hyper
Gadd45a	0	0.265	0.265	hyper
Rmnd5a	0	0.2375	0.2375	hyper
Rnf103	0	0.204667	0.204667	hyper
Ptcd3	0	0.213625	0.213625	hyper
Reg3g	0	0.155667	0.155667	hyper
Sec61a1	0	0.166667	0.166667	hyper
Adipor2	0	0.164667	0.164667	hyper
Phb2	0	0.277833	0.277833	hyper
Grcc10	0	0.749641	0.749641	hyper
Mlf2	0	0.178167	0.178167	hyper
Zfp384	0	0.225	0.225	hyper
Tapbpl	0	0.287833	0.287833	hyper
Ybx3	0	0.210444	0.210444	hyper
Cdkn1b	0	0.123	0.123	hyper
Mgst1	0	0.176333	0.176333	hyper
Kras	0	0.191333	0.191333	hyper
Ppp6r1	0.0396667	0.11875	0.0790833	hyper
Isoc2a	0.156	0	-0.156	hypo
Rps5	0.0937778	0.0962222	0.00244444	minor change
Ube2m	0.0978667	0.1106	0.0127333	minor change
Calm3	0.117467	0.0227333	-0.0947333	hypo
Ppp5c	0.0483333	0.111111	0.0627778	hyper
Ppp1r37	0.0555	0.0868333	0.0313333	minor change
Apoe	0.0998889	0.0465556	-0.0533333	hypo
Ceacam20	0.208333	0	-0.208333	hypo
Kcnn4	0.1485	0	-0.1485	hypo
Cic	0.393667	0	-0.393667	hypo
Fcgbp	0.0188062	0.139791	0.120984	hyper
Hnrnpl	0.0628333	0.0675	0.00466667	minor change
Lgals4	0.142917	0.04575	-0.0971667	hypo
Actn4	0.0585417	0.114875	0.0563333	hyper
Spint2	0.135538	0.0379231	-0.0976154	hypo
Sdhaf1	0.165917	0.04225	-0.123667	hypo
Lsr	0.1914	0	-0.1914	hypo
Uba2	0.364333	0	-0.364333	hypo
Uri1	0.213667	0	-0.213667	hypo
2410002F23Rik	0.0192963	0.14437	0.125074	hyper
Myh14	0.112778	0.0765556	-0.0362222	minor change
Nup62	0.1895	0	-0.1895	hypo
Nucb1	0.114667	0	-0.114667	hypo
Tsg101	0.152667	0	-0.152667	hypo
Anpep	0.0723095	0.0798333	0.00752381	minor change
Rps17	0.156667	0	-0.156667	hypo
Homer2	0.215	0	-0.215	hypo
Gm7964	0.0535	0.121833	0.0683333	hyper
Abhd17c	0.100667	0.0493333	-0.0513333	hypo
Picalm	0.0742917	0.122583	0.0482917	minor change
Gab2	0.143333	0.0381111	-0.105222	hypo
Myo7a	0.485667	0	-0.485667	hypo
Rps3	0.29841	0.182103	-0.116308	hypo
Anks4b	0.174667	0	-0.174667	hypo
Bcl7c	0.276667	0	-0.276667	hypo
Dmbt1	0.113889	0.059	-0.0548889	hypo
Ric8	0.155	0	-0.155	hypo
Ifitm3	0.179	0	-0.179	hypo
Pkp3	0.10225	0.0833333	-0.0189167	minor change
Rps9	0	0.152667	0.152667	hyper
Cblc	0	0.147667	0.147667	hyper
Capns1	0	0.251333	0.251333	hyper
Gpi1	0	0.139	0.139	hyper
Cebpg	0	0.197667	0.197667	hyper
Snord88a	0	0.288802	0.288802	hyper
Fcgrt	0	0.233333	0.233333	hyper
Rpl13a	0	0.43482	0.43482	hyper
Snrnp70	0	0.184333	0.184333	hyper
Kdelr1	0	0.236333	0.236333	hyper
Ush1c	0	0.206333	0.206333	hyper
Ldha	0	0.196333	0.196333	hyper
Abhd2	0	0.284	0.284	hyper
Furin	0	0.255333	0.255333	hyper
Ucp2	0	0.234778	0.234778	hyper
Mrpl48	0	0.145667	0.145667	hyper
Hbb-bt	0	0.991944	0.991944	hyper
Hbb-bs	0	0.9894	0.9894	hyper
Eif3f	0	0.167667	0.167667	hyper
AA474408	0	0.539367	0.539367	hyper
Eif4g2	0	0.158111	0.158111	hyper
Cdr2	0	0.185333	0.185333	hyper
Zg16	0	0.201381	0.201381	hyper
Sephs2	0	0.158667	0.158667	hyper
Fbrs	0	0.2495	0.2495	hyper
Fus	0	0.473667	0.473667	hyper
Pycard	0	0.1735	0.1735	hyper
Oat	0	0.184444	0.184444	hyper
Prap1	0	0.209	0.209	hyper
Cdhr5	0	0.1	0.1	hyper
Muc2	0	0.189889	0.189889	hyper
Irs2	0.249333	0	-0.249333	hypo
Defa21	0.174333	0	-0.174333	hypo
Gm14851	0.1485	0.0816667	-0.0668333	hypo
Defa-rs1	0.0394444	0.116556	0.0771111	hyper
AY761184	0.0368	0.1102	0.0734	hyper
Eri1	0.1305	0	-0.1305	hypo
Cyp4v3	0.0728889	0.0874444	0.0145556	minor change
Gatad2a	0.1042	0.0744667	-0.0297333	minor change
Kxd1	0.279	0	-0.279	hypo
Jund	0.124583	0.0489167	-0.0756667	hypo
Ccdc124	0.156	0	-0.156	hypo
Fam32a	0.147167	0.0706667	-0.0765	hypo
2310036O22Rik	0.0692222	0.136778	0.0675556	hyper
Kifc3	0.204	0	-0.204	hypo
Dync1li2	0.194333	0	-0.194333	hypo
Fam96b	0.213333	0	-0.213333	hypo
Psmb10	0.124167	0.156167	0.032	minor change
Cyb5b	0.0718333	0.1038	0.0319667	minor change
Maf	0.05675	0.0991667	0.0424167	minor change
Cmip	0.0473333	0.0972222	0.0498889	minor change
Cox4i1	0.0808333	0.0706667	-0.0101667	minor change
Klhdc4	0.156333	0	-0.156333	hypo
Tcf25	0.2085	0	-0.2085	hypo
Irf2bp2	0.108909	0.0662121	-0.042697	minor change
Ccl25	0	0.135333	0.135333	hyper
Arglu1	0	0.147667	0.147667	hyper
Lamp1	0	0.174111	0.174111	hyper
Defa-rs7	0	0.230667	0.230667	hyper
Gm15284	0	0.156222	0.156222	hyper
Defa22	0	0.140333	0.140333	hyper
Gm7849	0	0.169333	0.169333	hyper
Defa6	0	0.111167	0.111167	hyper
Defa24	0	0.120667	0.120667	hyper
Rab11fip1	0	0.185167	0.185167	hyper
Fkbp8	0	0.204333	0.204333	hyper
Smad1	0	0.153667	0.153667	hyper
Prkaca	0	0.353667	0.353667	hyper
Calr	0	0.35	0.35	hyper
Dnaja2	0	0.126667	0.126667	hyper
Hsbp1	0	0.245333	0.245333	hyper
Cyba	0	0.632033	0.632033	hyper
Aprt	0	0.2	0.2	hyper
Tomm20	0	0.151333	0.151333	hyper
Itgb1	0	0.134278	0.134278	hyper
Dnm2	0.223778	0	-0.223778	hypo
Igsf9b	0.132667	0	-0.132667	hypo
St14	0.0626	0.1704	0.1078	hyper
St3gal4	0.0560833	0.106917	0.0508333	hyper
Hspa8	0.0297857	0.140929	0.111143	hyper
C2cd2l	0.154667	0	-0.154667	hypo
Apoa1	0.06295	0.0758	0.01285	minor change
Apoa4	0.0853833	0.0752667	-0.0101167	minor change
Bco2	0.443667	0	-0.443667	hypo
Psma4	0.131	0	-0.131	hypo
Ubl7	0.154333	0	-0.154333	hypo
Arih1	0.214333	0	-0.214333	hypo
Tle3	0.0533333	0.087	0.0336667	minor change
Map2k1	0.0987	0.0696	-0.0291	minor change
Tpm1	0.08925	0.0735	-0.01575	minor change
Rfx7	0.0748333	0.0541667	-0.0206667	minor change
Myo6	0.140667	0	-0.140667	hypo
Pls1	0.0853889	0.0774444	-0.00794444	minor change
Rbp2	0.0409524	0.101429	0.0604762	hyper
Anapc13	0.127667	0	-0.127667	hypo
Acy1	0.204667	0	-0.204667	hypo
Gnai2	0.0533333	0.147083	0.09375	hyper
Gpx1	0.057381	0.108762	0.051381	hyper
Usp4	0.0331667	0.143167	0.11	hyper
Prkar2a	0.0456111	0.110389	0.0647778	hyper
Pdcd6ip	0.0613333	0.141778	0.0804444	hyper
Cmtm6	0.321333	0	-0.321333	hypo
Golga4	0.0651905	0.100524	0.0353333	minor change
Ctnnb1	0.0905926	0.0861852	-0.00440741	minor change
Trak1	0.224167	0.0761667	-0.148	hypo
Lars2	0.393517	0.479126	0.0856092	hyper
4931406C07Rik	0	0.371333	0.371333	hyper
Taf1d	0	0.116667	0.116667	hyper
AK085695	0	0.15575	0.15575	hyper
Sept7	0	0.209	0.209	hyper
Thyn1	0	0.217067	0.217067	hyper
Aplp2	0	0.150667	0.150667	hyper
Barx2	0	0.152	0.152	hyper
H2afx	0	0.134333	0.134333	hyper
Arcn1	0	0.176667	0.176667	hyper
Tagln	0	0.216333	0.216333	hyper
Apoc3	0	0.173667	0.173667	hyper
Cox5a	0	0.140556	0.140556	hyper
Anp32a	0	0.229667	0.229667	hyper
Eef1a1	0	0.128	0.128	hyper
Stag1	0	0.162167	0.162167	hyper
Ryk	0	0.207333	0.207333	hyper
Wdr82	0	0.220833	0.220833	hyper
Slc26a6	0	0.272333	0.272333	hyper
Ngp	0	0.971267	0.971267	hyper
Rps12	0.116333	0.161767	0.0454333	minor change
Frk	0.1675	0	-0.1675	hypo
Slc16a10	0.0728095	0.138429	0.065619	hyper
Gtf3c6	0.120333	0	-0.120333	hypo
Foxo3	0.283	0	-0.283	hypo
Snx3	0.0813889	0.0864444	0.00505556	minor change
Cd24a	0.125	0.069	-0.056	hypo
Hace1	0.1905	0	-0.1905	hypo
Sgpl1	0.159963	0.014963	-0.145	hypo
Eif4ebp2	0.0612667	0.163533	0.102267	hyper
Ppa1	0.16	0	-0.16	hypo
Ddx50	0.231333	0	-0.231333	hypo
Ipmk	0.0652	0.166133	0.100933	hyper
Ggt1	0.1346	0.0724	-0.0622	hypo
Pcnt	0.179667	0	-0.179667	hypo
Agpat3	0.0827778	0.0914444	0.00866667	minor change
Stk11	0.1075	0.0778333	-0.0296667	minor change
Midn	0.0724167	0.0978333	0.0254167	minor change
Ap3d1	0.218333	0	-0.218333	hypo
Eef2	0.129	0	-0.129	hypo
Smim24	0.074875	0.0775417	0.00266667	minor change
Gna11	0.0569778	0.123756	0.0667778	hyper
Aes	0.0865556	0.0616667	-0.0248889	minor change
Hsp90b1	0.0315333	0.117867	0.0863333	hyper
Uhrf1bp1l	0.141	0	-0.141	hypo
Slc25a3	0.0546	0.1218	0.0672	hyper
Lta4h	0.063875	0.135	0.071125	hyper
Nudt4	0.243	0	-0.243	hypo
Ppp1r12a	0.163	0	-0.163	hypo
Rab21	0.176333	0	-0.176333	hypo
Lyz1	0.0374722	0.116389	0.0789167	hyper
Rap1b	0.257	0.0735	-0.1835	hypo
Dyrk2	0.191667	0.122333	-0.0693333	hypo
R3hdm2	0.176	0	-0.176	hypo
Lrp1	0.142667	0	-0.142667	hypo
Myo1a	0.0658333	0.0988889	0.0330556	minor change
Rdh7	0.13	0	-0.13	hypo
Ptges3	0.0686667	0.0685	-0.000166667	minor change
Atp5b	0.0982	0.109933	0.0117333	minor change
Stat2	0.102111	0.0518889	-0.0502222	hypo
Cs	0.0654444	0.114111	0.0486667	minor change
Myl6	0.124667	0	-0.124667	hypo
Pa2g4	0.241333	0	-0.241333	hypo
Dgka	0.216667	0	-0.216667	hypo
Syne1	0	0.351333	0.351333	hyper
Perp	0	0.168556	0.168556	hyper
Ifngr1	0	0.182333	0.182333	hyper
Ptprk	0	0.166778	0.166778	hyper
Lama4	0	0.188667	0.188667	hyper
Cd164	0	0.162917	0.162917	hyper
Man1a	0	0.352333	0.352333	hyper
Tspan15	0	0.152667	0.152667	hyper
Cdc34	0	0.156333	0.156333	hyper
Misp	0	0.2075	0.2075	hyper
Atp5d	0	0.145778	0.145778	hyper
Reep6	0	0.225	0.225	hyper
Tcf3	0	0.13	0.13	hyper
Abhd17a	0	0.247333	0.247333	hyper
Creb3l3	0	0.153333	0.153333	hyper
Map2k2	0	0.181111	0.181111	hyper
Tjp3	0	0.251667	0.251667	hyper
Snrpf	0	0.225333	0.225333	hyper
Gm4792	0	0.968933	0.968933	hyper
Nts	0	0.197111	0.197111	hyper
Mon2	0	0.179889	0.179889	hyper
Ctdsp2	0	0.192667	0.192667	hyper
Gal3st1	0.233333	0	-0.233333	hypo
Sec14l2	0.197667	0	-0.197667	hypo
Tbc1d10a	0.185667	0	-0.185667	hypo
Uqcr10	0.271333	0	-0.271333	hypo
Xbp1	0.069	0.154917	0.0859167	hyper
H2afv	0.0863333	0.0695	-0.0168333	minor change
Vps54	0.217333	0	-0.217333	hypo
Mdh1	0.175333	0	-0.175333	hypo
Usp34	0.199667	0	-0.199667	hypo
Smek2	0.162	0	-0.162	hypo
Rtn4	0.1485	0	-0.1485	hypo
Sptbn1	0.227	0	-0.227	hypo
Cpeb4	0.0694167	0.0805833	0.0111667	minor change
Npm1	0.189667	0	-0.189667	hypo
Ccng1	0.425	0	-0.425	hypo
Slu7	0.307667	0	-0.307667	hypo
Clint1	0.1268	0.0684	-0.0584	hypo
Canx	0.07225	0.102667	0.0304167	minor change
Hnrnpab	0.0975606	0.0652273	-0.0323333	minor change
Uqcrq	0.0595556	0.112	0.0524444	hyper
Hint1	0.0913889	0.0678889	-0.0235	minor change
Senp3	0.222333	0	-0.222333	hypo
Cldn7	0.0796667	0.0906061	0.0109394	minor change
Gabarap	0.0881333	0.0766667	-0.0114667	minor change
Pfn1	0.0923056	0.0608889	-0.0314167	minor change
Txndc17	0.180917	0	-0.180917	hypo
Cluh	0.1484	0.0812	-0.0672	hypo
Pafah1b1	0.137	0.0477778	-0.0892222	hypo
Slc43a2	0.102389	0.194	0.0916111	hyper
Pitpna	0.0453333	0.117111	0.0717778	hyper
Ywhae	0.0711667	0.112	0.0408333	minor change
Gemin4	0.208833	0	-0.208833	hypo
Taok1	0.185333	0	-0.185333	hypo
Myo18a	0.269	0	-0.269	hypo
Supt6	0.186	0	-0.186	hypo
Lgals9	0.213333	0	-0.213333	hypo
Myo1d	0.108	0.0514167	-0.0565833	hypo
Dhrs11	0.122222	0.0922222	-0.03	minor change
Ggnbp2	0.285333	0	-0.285333	hypo
Vmp1	0.5	0.739083	0.239083	hyper
Dhx40	0.191667	0	-0.191667	hypo
Dynll2	0.125375	0.0609583	-0.0644167	hypo
Lrrc59	0.1245	0.042	-0.0825	hypo
Cbx1	0.159333	0	-0.159333	hypo
Rpl23	0.248833	0.0808333	-0.168	hypo
Lasp1	0.1382	0.0530667	-0.0851333	hypo
Med1	0.158333	0	-0.158333	hypo
Ppp1r1b	0.0709667	0.109133	0.0381667	minor change
Psmd3	0.170333	0	-0.170333	hypo
Thra	0.057	0.127444	0.0704444	hyper
Krt20	0.0485714	0.128095	0.0795238	hyper
Rundc1	0.175333	0	-0.175333	hypo
Hexim1	0.224333	0	-0.224333	hypo
Ace	0.0272	0.146533	0.119333	hyper
Helz	0.206333	0	-0.206333	hypo
Prkar1a	0.0425556	0.110333	0.0677778	hyper
Sox9	0.182667	0	-0.182667	hypo
Slc9a3r1	0.0522	0.144333	0.0921333	hyper
Llgl2	0.04	0.137867	0.0978667	hyper
Srp68	0.161333	0	-0.161333	hypo
Eif4a3	0.196	0	-0.196	hypo
Rnf213	0.231	0	-0.231	hypo
P4hb	0.092	0.0748788	-0.0171212	minor change
Arhgdia	0.0345333	0.1648	0.130267	hyper
Csnk1d	0.225	0	-0.225	hypo
Sectm1b	0.0494444	0.129222	0.0797778	hyper
Rab1	0	0.231667	0.231667	hyper
Gnb2l1	0	0.270437	0.270437	hyper
Ube2b	0	0.147	0.147	hyper
Ppp2ca	0	0.124333	0.124333	hyper
Aff4	0	0.161333	0.161333	hyper
Irf1	0	0.118	0.118	hyper
Larp1	0	0.194167	0.194167	hyper
Igtp	0	0.211333	0.211333	hyper
Rnf187	0	0.1935	0.1935	hyper
Cenpv	0	0.227333	0.227333	hyper
Ubb	0	0.120833	0.120833	hyper
Lrrc75a	0	0.131222	0.131222	hyper
Tm4sf5	0	0.143583	0.143583	hyper
Atp2a3	0	0.224333	0.224333	hyper
Ift20	0	0.144667	0.144667	hyper
Cltc	0	0.132	0.132	hyper
Srsf1	0	0.146333	0.146333	hyper
Tob1	0	0.1438	0.1438	hyper
Prr15l	0	0.159	0.159	hyper
Kpnb1	0	0.198917	0.198917	hyper
Krt19	0	0.145267	0.145267	hyper
Jup	0	0.165667	0.165667	hyper
Stat3	0	0.176667	0.176667	hyper
Ddx5	0	0.185833	0.185833	hyper
Gna13	0	0.285	0.285	hyper
Myo15b	0	0.1735	0.1735	hyper
H3f3b	0	0.178444	0.178444	hyper
Enpp7	0	0.117833	0.117833	hyper
Alyref	0	0.1395	0.1395	hyper
Rab10	0.122333	0	-0.122333	hypo
Ubxn2a	0.211667	0	-0.211667	hypo
Apob	0.0252121	0.157576	0.132364	hyper
Nfkbia	0.0816111	0.103222	0.0216111	minor change
Sec23a	0.112667	0.106833	-0.00583333	minor change
Pnn	0.0709167	0.142167	0.07125	hyper
Mgat2	0.227	0	-0.227	hypo
Arf6	0.0140303	0.157848	0.143818	hyper
Tmem30b	0.15	0	-0.15	hypo
Max	0.0356667	0.107333	0.0716667	hyper
Zfp36l1	0.178	0	-0.178	hypo
Srsf5	0.151167	0	-0.151167	hypo
Zc3h14	0.0978571	0.0619048	-0.0359524	minor change
Calm1	0.0636667	0.103952	0.0402857	minor change
Smek1	0.170667	0	-0.170667	hypo
Ifi27l2b	0.0421111	0.0795556	0.0374444	minor change
Glrx5	0.16	0	-0.16	hypo
Ccdc85c	0.123	0.1095	-0.0135	minor change
Yy1	0.149333	0	-0.149333	hypo
Dync1h1	0.155667	0.0501333	-0.105533	hypo
Cdc42bpb	0.282667	0	-0.282667	hypo
Exoc3l4	0.213	0	-0.213	hypo
2010107E04Rik	0.47	0	-0.47	hypo
Crip1	0.0487778	0.125667	0.0768889	hyper
Rhob	0	0.482056	0.482056	hyper
Sdc1	0	0.162667	0.162667	hyper
Rock2	0	0.133333	0.133333	hyper
Agr2	0	0.133333	0.133333	hyper
Tspan13	0	0.144	0.144	hyper
Rpl36al	0	0.173667	0.173667	hyper
Ppm1a	0	0.193667	0.193667	hyper
Sipa1l1	0	0.184	0.184	hyper
Tmed10	0	0.186667	0.186667	hyper
Fos	0	0.3225	0.3225	hyper
Itpk1	0	0.209778	0.209778	hyper
Net1	0.0424444	0.108333	0.0658889	hyper
Hist1h1d	0.0463137	0.502765	0.456451	hyper
Hist1h1e	0.110133	0.0380667	-0.0720667	hypo
Hist1h1c	0.0182609	0.404609	0.386348	hyper
Hist1h2bb	0.16	0	-0.16	hypo
Lrrc16a	0.185	0	-0.185	hypo
Dsp	0.0504444	0.130333	0.0798889	hyper
Txndc5	0.153833	0	-0.153833	hypo
Slc35b3	0.172667	0	-0.172667	hypo
Nedd9	0.327	0	-0.327	hypo
Nol7	0.107833	0.0374167	-0.0704167	hypo
Dtnbp1	0.157667	0	-0.157667	hypo
Dek	0.184333	0	-0.184333	hypo
Faf2	0.143	0	-0.143	hypo
Prelid1	0.0951667	0.07525	-0.0199167	minor change
Ubqln1	0.0768333	0.118667	0.0418333	minor change
Zcchc6	0.195	0	-0.195	hypo
Slc9a3	0.297111	0	-0.297111	hypo
Mef2c	0.149	0	-0.149	hypo
Iqgap2	0.0983611	0.0656667	-0.0326944	minor change
Gcnt4	0.129333	0	-0.129333	hypo
Naip2	0.0923333	0.0717778	-0.0205556	minor change
Pik3r1	0.139	0	-0.139	hypo
Srek1	0.199667	0	-0.199667	hypo
Erbb2ip	0.0513333	0.149417	0.0980833	hyper
Ppap2a	0.116889	0.0493333	-0.0675556	hypo
Hist1h1b	0	0.200611	0.200611	hyper
Hist1h4h	0	0.192	0.192	hyper
Hist1h3e	0	0.172667	0.172667	hyper
Hist1h4d	0	0.202667	0.202667	hyper
Hist1h2bc	0	0.2425	0.2425	hyper
BC005537	0	0.221667	0.221667	hyper
Acot13	0	0.385	0.385	hyper
Uqcrfs1	0	0.174667	0.174667	hyper
Serpinb1a	0	0.110333	0.110333	hyper
Fam120a	0	0.195267	0.195267	hyper
Cdhr2	0	0.214444	0.214444	hyper
Nsd1	0	0.419	0.419	hyper
B230219D22Rik	0	0.2625	0.2625	hyper
Hnrnpa0	0	0.194667	0.194667	hyper
Ndufs6	0	0.163417	0.163417	hyper
Glrx	0	0.165333	0.165333	hyper
Paip1	0	0.223833	0.223833	hyper
Ptprg	0.187333	0	-0.187333	hypo
Zmiz1	0.0635	0.0717222	0.00822222	minor change
Wapal	0.154	0	-0.154	hypo
Fam213a	0.158167	0	-0.158167	hypo
Supt16	0.137333	0	-0.137333	hypo
Slc7a8	0.121667	0.0244	-0.0972667	hypo
Dcaf11	0.125167	0	-0.125167	hypo
Rec8	0.193667	0	-0.193667	hypo
Lgi3	0.126	0	-0.126	hypo
Epsti1	0.188444	0	-0.188444	hypo
Klf5	0.111405	0.0696429	-0.0417619	minor change
Lmo7	0.125667	0	-0.125667	hypo
Fbxl3	0.268667	0	-0.268667	hypo
Ndfip2	0.106167	0.0639167	-0.04225	minor change
Gm10076	0.116667	0	-0.116667	hypo
Stk24	0.100222	0.0401111	-0.0601111	hypo
Psmd6	0	0.133667	0.133667	hyper
Chchd1	0	0.149333	0.149333	hyper
Arf4	0	0.1585	0.1585	hyper
Prkcd	0	0.144333	0.144333	hyper
Glud1	0	0.136	0.136	hyper
Socs4	0	0.176333	0.176333	hyper
Pnp	0	0.156333	0.156333	hyper
Nedd8	0	0.326667	0.326667	hyper
Ephx2	0	0.127667	0.127667	hyper
Fndc3a	0	0.205222	0.205222	hyper
Itm2b	0	0.134067	0.134067	hyper
Tpt1	0	0.1408	0.1408	hyper
Olfm4	0	0.2665	0.2665	hyper
Dnajc3	0	0.288	0.288	hyper
Tm9sf2	0	0.182556	0.182556	hyper
Sepp1	0.0266296	0.122444	0.0958148	hyper
Golph3	0.0238667	0.149667	0.1258	hyper
Myo10	0.158667	0	-0.158667	hypo
Pabpc1	0.0758333	0.106	0.0301667	minor change
Ywhaz	0.0133846	0.302436	0.289051	hyper
Ubr5	0.179667	0	-0.179667	hypo
Ext1	0.215333	0	-0.215333	hypo
Fam84b	0.362	0	-0.362	hypo
Ndrg1	0.140333	0	-0.140333	hypo
Plec	0.186667	0	-0.186667	hypo
Dgat1	0.08672	0.0794667	-0.00725333	minor change
Rpl8	0.019125	0.334396	0.315271	hyper
Myh9	0.118636	0.0971818	-0.0214545	minor change
H1f0	0.0460476	0.119571	0.0735238	hyper
Polr2f	0.352333	0	-0.352333	hypo
Ddx17	0.124333	0	-0.124333	hypo
Tomm22	0.0895	0.143833	0.0543333	hyper
Aco2	0.107	0	-0.107	hypo
Desi1	0.347667	0	-0.347667	hypo
Srebf2	0.206	0	-0.206	hypo
Cyb5r3	0.179778	0	-0.179778	hypo
Plxnb2	0.360333	0	-0.360333	hypo
Tymp	0.243	0	-0.243	hypo
Ano6	0.0695278	0.0968333	0.0273056	minor change
Scaf11	0.159333	0	-0.159333	hypo
Letmd1	0.328	0	-0.328	hypo
Smagp	0.0485556	0.0984444	0.0498889	minor change
Galnt6	0.167667	0	-0.167667	hypo
Krt8	0.102944	0.0955556	-0.00738889	minor change
Soat2	0.210667	0	-0.210667	hypo
Prr13	0.0305333	0.5342	0.503667	hyper
Cox6c	0	0.187333	0.187333	hyper
Ndufb9	0	0.158333	0.158333	hyper
2010109I03Rik	0	0.183333	0.183333	hyper
Gsdmd	0	0.138167	0.138167	hyper
Cyhr1	0	0.167	0.167	hyper
Gpt	0	0.128667	0.128667	hyper
Cby1	0	0.193	0.193	hyper
Ddx23	0	0.154333	0.154333	hyper
Tmbim6	0	0.16	0.16	hyper
Lima1	0	0.181333	0.181333	hyper
Dazap2	0	0.139	0.139	hyper
Smim22	0.228333	0	-0.228333	hypo
Usp7	0.138667	0	-0.138667	hypo
Myh11	0.0624444	0.149556	0.0871111	hyper
Mapk1	0.129267	0.033	-0.0962667	hypo
Ppil2	0.339667	0	-0.339667	hypo
Comt	0.262333	0	-0.262333	hypo
Psmd2	0.205833	0	-0.205833	hypo
Eif4g1	0.0378462	0.172128	0.134282	hyper
Clcn2	0.174333	0	-0.174333	hypo
Dnajb11	0.154833	0.0801667	-0.0746667	hypo
Acap2	0.183667	0	-0.183667	hypo
Pcyt1a	0.112	0.0725556	-0.0394444	minor change
Tfrc	0.0285833	0.209333	0.18075	hyper
Muc13	0.0714167	0.0787222	0.00730556	minor change
Mylk	0.232333	0	-0.232333	hypo
Kpna1	0.164333	0	-0.164333	hypo
Gsk3b	0.110833	0.0403333	-0.0705	hypo
Nr1i2	0.163333	0	-0.163333	hypo
Arhgap31	0.239	0	-0.239	hypo
Naa50	0.267667	0	-0.267667	hypo
Tfg	0.161667	0	-0.161667	hypo
Chmp2b	0.0658889	0.129333	0.0634444	hyper
Gm9843	0.200833	0	-0.200833	hypo
App	0.136125	0.0825833	-0.0535417	hypo
Cct8	0.107889	0.045	-0.0628889	hypo
Sod1	0.08	0.0843333	0.00433333	minor change
Igsf5	0.251667	0	-0.251667	hypo
Dnase1	0	0.147833	0.147833	hyper
Pdxdc1	0	0.158333	0.158333	hyper
Slc25a1	0	0.189167	0.189167	hyper
Sept5	0	0.223111	0.223111	hyper
Eif4a2	0	0.1875	0.1875	hyper
Bdh1	0	0.229667	0.229667	hyper
Snx4	0	0.1855	0.1855	hyper
Cox17	0	0.177	0.177	hyper
Pvrl3	0	0.179583	0.179583	hyper
Cd47	0	0.166333	0.166333	hyper
Nfkbiz	0	0.237667	0.237667	hyper
Atp5j	0	0.122667	0.122667	hyper
Ets2	0	0.177167	0.177167	hyper
Snx9	0.0444167	0.114167	0.06975	hyper
Ezr	0.100792	0.0984583	-0.00233333	minor change
Srrm2	0.130833	0	-0.130833	hypo
Jmjd8	0.173833	0	-0.173833	hypo
Stub1	0.228778	0	-0.228778	hypo
Bak1	0.177167	0	-0.177167	hypo
Nudt3	0.138667	0	-0.138667	hypo
Ppard	0.201333	0	-0.201333	hypo
Srsf3	0.1585	0.0945	-0.064	hypo
Tbc1d22b	0.120333	0	-0.120333	hypo
Brd4	0.150889	0.0656667	-0.0852222	hypo
Rps28	0.249167	0	-0.249167	hypo
Tapbp	0.292	0	-0.292	hypo
H2-K1	0.0231111	0.136	0.112889	hyper
Slc39a7	0.0734167	0.0744167	0.001	minor change
H2-Ab1	0.0468571	0.129143	0.0822857	hyper
H2-Aa	0.0935556	0.100889	0.00733333	minor change
Btnl6	0.269	0	-0.269	hypo
Prrc2a	0.136667	0	-0.136667	hypo
Ddx39b	0.0244286	0.210786	0.186357	hyper
H2-Q2	0.0625556	0.102111	0.0395556	minor change
Tubb5	0.0375556	0.173722	0.136167	hyper
Cd2ap	0.0485833	0.155167	0.106583	hyper
Clic5	0.0607778	0.105778	0.045	minor change
Hsp90ab1	0.0273333	0.124	0.0966667	hyper
Vegfa	0.104444	0.097	-0.00744444	minor change
Ppp2r5d	0.240444	0	-0.240444	hypo
Bysl	0.191667	0	-0.191667	hypo
Plcl2	0.2015	0	-0.2015	hypo
Tbc1d5	0.136	0	-0.136	hypo
Mpnd	0.172222	0	-0.172222	hypo
Safb2	0.234833	0	-0.234833	hypo
Safb	0.133667	0	-0.133667	hypo
Epb4.1l3	0.0954167	0.0358333	-0.0595833	hypo
Slc3a1	0.0718667	0.105333	0.0334667	minor change
Prkce	0.215333	0.521167	0.305833	hyper
Mcfd2	0.129	0	-0.129	hypo
Epcam	0.055875	0.111083	0.0552083	hyper
Ppp1r21	0.517444	0	-0.517444	hypo
Tcp1	0	0.197167	0.197167	hyper
Rgmb	0	0.173444	0.173444	hyper
Rps2	0	0.173	0.173	hyper
Ndufb10	0	0.154556	0.154556	hyper
Itfg3	0	0.139333	0.139333	hyper
Dusp1	0	0.9055	0.9055	hyper
Zfand3	0	0.218333	0.218333	hyper
Tff3	0	0.154667	0.154667	hyper
Cyp4f14	0	0.173857	0.173857	hyper
Rnf5	0	0.329833	0.329833	hyper
Skiv2l	0	0.251	0.251	hyper
Clic1	0	0.200333	0.200333	hyper
H2-D1	0	0.262606	0.262606	hyper
Gm8909	0	0.205333	0.205333	hyper
Vapa	0	0.162333	0.162333	hyper
Xdh	0	0.528667	0.528667	hyper
Yipf4	0	0.25	0.25	hyper
Ttc7	0	0.153	0.153	hyper
Calm2	0	0.233	0.233	hyper
Rab18	0.250333	0	-0.250333	hypo
Mep1b	0.182833	0	-0.182833	hypo
Galnt1	0.0756667	0.0976667	0.022	minor change
Wdr33	0.135667	0	-0.135667	hypo
Stard4	0.064	0.137333	0.0733333	hyper
Etf1	0.166667	0	-0.166667	hypo
Cystm1	0.094	0.125111	0.0311111	minor change
Hars	0.178667	0	-0.178667	hypo
Diap1	0.211111	0	-0.211111	hypo
Csnk1g3	0.113889	0.0473333	-0.0665556	hypo
Cd74	0.0953333	0.145333	0.05	minor change
Slc26a2	0.203444	0	-0.203444	hypo
Fbxo38	0.133667	0	-0.133667	hypo
Nars	0.133333	0	-0.133333	hypo
Atp8b1	0.0888	0.0983667	0.00956667	minor change
Atp5a1	0.0469444	0.0962222	0.0492778	minor change
Cndp2	0.114333	0	-0.114333	hypo
Arhgap12	0	0.221333	0.221333	hyper
Myo7b	0	0.265667	0.265667	hyper
Cdc23	0	0.990467	0.990467	hyper
Ndfip1	0	0.174167	0.174167	hyper
Spink3	0	0.2175	0.2175	hyper
Slc12a2	0	0.138833	0.138833	hyper
Synpo	0	0.124333	0.124333	hyper
Rps14	0	0.128	0.128	hyper
Cdx1	0	0.203867	0.203867	hyper
Csnk1a1	0	0.13	0.13	hyper
Smad7	0	0.248667	0.248667	hyper
Lrp5	0.0578889	0.0882222	0.0303333	minor change
Adrbk1	0.1478	0.0214	-0.1264	hypo
Kdm2a	0.157	0	-0.157	hypo
Drap1	0.119333	0	-0.119333	hypo
Cfl1	0.0861667	0.124833	0.0386667	minor change
Prdx5	0.0698095	0.0858095	0.016	minor change
Esrra	0.1355	0.156667	0.0211667	minor change
Plcb3	0.100583	0.1115	0.0109167	minor change
Ppp1r14b	0.188	0	-0.188	hypo
Slc3a2	0.0329167	0.133667	0.10075	hyper
Hnrnpul2	0.106333	0.043	-0.0633333	hypo
Mta2	0.207333	0	-0.207333	hypo
Ahnak	0.0940833	0.0988333	0.00475	minor change
Fth1	0.0225238	0.116571	0.0940476	hyper
Rfk	0.06525	0.0745833	0.00933333	minor change
Gda	0.0312778	0.117222	0.0859444	hyper
Plgrkt	0.220333	0	-0.220333	hypo
Pten	0.154	0	-0.154	hypo
Acta2	0.112667	0.0567778	-0.0558889	hypo
Slc35g1	0.132571	0.0346667	-0.0979048	hypo
Hells	0.121333	0	-0.121333	hypo
Tm9sf3	0.0414615	0.155615	0.114154	hyper
Gsto1	0.074	0.125889	0.0518889	hyper
Add3	0.140333	0	-0.140333	hypo
4930506M07Rik	0.327333	0	-0.327333	hypo
Rbm14	0	0.152083	0.152083	hyper
Rab1b	0	0.188667	0.188667	hyper
Naaladl1	0	0.156333	0.156333	hyper
Cox8a	0	0.147667	0.147667	hyper
Rtn3	0	0.153667	0.153667	hyper
Pcsk5	0	0.254	0.254	hyper
Anxa1	0	1	1	hyper
Ndufb8	0	0.170556	0.170556	hyper
Sema4g	0	0.131333	0.131333	hyper
Usmg5	0	0.139222	0.139222	hyper
Casp7	0	0.140333	0.140333	hyper
mt-Co1	0.0133667	0.143867	0.1305	hyper
mt-Nd2	0	0.817222	0.817222	hyper
mt-Co3	0	0.2155	0.2155	hyper
Gm10222	0	0.186	0.186	hyper
mt-Cytb	0	0.384667	0.384667	hyper
Maoa	0.102333	0.0434444	-0.0588889	hypo
Cdk16	0.188333	0	-0.188333	hypo
Slc9a6	0.148333	0	-0.148333	hypo
Slc6a8	0.0533763	0.125151	0.0717742	hyper
Gdi1	0.192667	0	-0.192667	hypo
Heph	0.193	0	-0.193	hypo
Morf4l2	0.0957778	0.0356667	-0.0601111	hypo
Ndufb11	0	0.169067	0.169067	hyper
Slc25a5	0	0.196333	0.196333	hyper
Lamp2	0	0.135222	0.135222	hyper
Flna	0	0.161	0.161	hyper
Gyk	0	0.2395	0.2395	hyper
Tmsb4x	0	0.317297	0.317297	hyper
