# Supplementary material for: Alteration of mRNA 5-Methylcytosine Modification in Neurons After OGD/R and Potential Roles in Cell Stress Response and Apoptosis
Source: Front Genet. 2021 Feb 3;12:633681. doi: 10.3389/fgene.2021.633681 (PMC7887326; doi:10.3389/fgene.2021.633681)
Supplement: Supplementary file 6 [file Table_5.XLSX]

## Sheet: legend 
Legend to Supplementary Table S5
All chromosome names and coordinates are aligned to reference genome (UCSC MM10)
con_methy	m5C level of control group
OGD/R_methy	m5C level of OGD/R group
control_expr	Expression level of control group
OGD/R_expr	Expression level of OGD/R group
FC_expr	Fold change of expression level
P-value	P-value of DEGs

## Sheet: Conjoint analysis 
GeneName	con_methy	OGD/R_methy	OGD/R-Control	methy_ state	control_expr	OGD/R_expr	FC_expr	P-Value	expr_state	state
Cnnm4	0.160667	0	-0.160667	hypo	4.84345	2.44932	-1.97747	5e-05	down	hypo-down
Mgat4a	0.133333	0	-0.133333	hypo	6.86756	3.97239	-1.72882	0.0025	down	hypo-down
Creb1	0.0795	0.084	0.0045	hyper	7.25018	9.22792	1.27278	0.0039	up	minor change
Stk25	0.076	0.105133	0.0291333	hyper	94.9947	61.3485	-1.54844	5e-05	down	minor change
Dbi	0.188333	0	-0.188333	hypo	402.649	1208.48	3.00133	5e-05	up	hypo-up
Slc35f5	0.201111	0	-0.201111	hypo	10.1281	13.6016	1.34295	0.00215	up	minor change
Ppp1r15b	0.19075	0.0479167	-0.142833	hypo	20.2421	25.2918	1.24946	0.0072	up	minor change
Csrp1	0.141667	0	-0.141667	hypo	20.6664	53.7674	2.60167	5e-05	up	hypo-up
Atp1b1	0.0608406	0.0868261	0.0259855	hyper	244.429	114.351	-2.13754	5e-05	down	minor change
Aldh9a1	0.0905833	0.0730833	-0.0175	hypo	13.4243	21.7977	1.62374	5e-05	up	minor change
Ndufs2	0.176778	0	-0.176778	hypo	69.1386	96.252	1.39216	5e-05	up	minor change
Lpgat1	0.0305333	0.1228	0.0922667	hyper	20.21	13.3607	1.41069	0.0072	down	minor change
Hs6st1	0	0.193	0.193	hyper	31.3961	16.6986	-1.88016	5e-05	down	hyper-down
Rpl31	0	0.177667	0.177667	hyper	124.713	162.099	1.29978	0.0019	up	minor change
Fhl2	0	0.232556	0.232556	hyper	3.44283	2.13113	-1.6155	0.00445	down	hyper-down
Eef1b2	0	0.158333	0.158333	hyper	116.678	170.482	1.46114	5e-05	up	minor change
Fzd5	0	0.216667	0.216667	hyper	0.584941	5.86564	10.0278	5e-05	up	hyper-up
Arpc2	0	0.189333	0.189333	hyper	198.853	133.717	-1.48712	5e-05	down	minor change
Vps4b	0	0.222333	0.222333	hyper	9.15314	17.5833	1.92101	5e-05	up	hyper-up
Btg2	0	0.1855	0.1855	hyper	4.86962	23.4065	4.80664	5e-05	up	hyper-up
Ier5	0	0.295667	0.295667	hyper	3.12295	6.14462	1.96757	5e-05	up	hyper-up
Tor1aip2	0	0.122667	0.122667	hyper	18.0806	32.76	1.81189	5e-05	up	hyper-up
Sft2d2	0	0.273952	0.273952	hyper	2.26823	9.77024	4.30744	5e-05	up	hyper-up
Sdhc	0	0.282	0.282	hyper	51.9538	76.6694	1.47572	0.00015	up	minor change
Tagln2	0	0.154333	0.154333	hyper	2.97381	12.9221	4.34531	5e-05	up	hyper-up
Marc2	0	0.122667	0.122667	hyper	36.9967	65.9581	1.78281	5e-05	up	hyper-up
Upf2	0.155667	0	-0.155667	hypo	5.18293	8.10176	1.56316	0.00065	up	hypo-up
Slc27a4	0.126583	0.0537917	-0.0727917	hypo	28.9115	18.01	-1.60531	5e-05	down	hypo-down
Atp5g3	0.0255333	0.112933	0.0874	hyper	132.35	188.165	1.42172	5e-05	up	minor change
Ssfa2	0.185	0	-0.185	hypo	5.30624	17.1908	3.23972	5e-05	up	hypo-up
Ctnnd1	0.159333	0	-0.159333	hypo	37.4464	57.8729	1.54549	0.0002	up	hypo-up
Lgr4	0.0354722	0.13375	0.0982778	hyper	6.19413	8.80831	1.42204	0.0046	up	minor change
Arhgap11a	0.192	0	-0.192	hypo	3.08821	7.38788	2.39229	5e-05	up	hypo-up
Snap23	0.137	0	-0.137	hypo	4.39749	8.69226	1.97664	5e-05	up	hypo-up
Ckmt1	0.0830476	0.0764048	-0.00664286	hypo	24.5116	7.67315	-3.19446	5e-05	down	minor change
B2m	0.0824	0.140533	0.0581333	hyper	15.6205	37.6979	2.41337	5e-05	up	hyper-up
Cst3	0.122667	0.0721111	-0.0505556	hypo	396.346	621.245	1.56743	5e-05	up	hypo-up
Id1	0.166667	0	-0.166667	hypo	4.78723	20.0854	4.19561	5e-05	up	hypo-up
Myl9	0.201	0	-0.201	hypo	9.33553	52.065	5.57708	5e-05	up	hypo-up
Ywhab	0.0951667	0.0685	-0.0266667	hypo	175.623	113.073	-1.55318	5e-05	down	minor change
Gnas	0.0327037	0.113111	0.0804074	hyper	464.361	299.454	-1.55069	5e-05	down	hyper-down
Ctsz	0.157	0	-0.157	hypo	2.60509	11.4751	4.40487	5e-05	up	hypo-up
Rbm39	0	0.154167	0.154167	hyper	65.2767	112.071	1.71686	5e-05	up	hyper-up
Atp5e	0	0.180846	0.180846	hyper	100.521	155.539	1.54733	5e-05	up	hyper-up
Dnajc5	0	0.351667	0.351667	hyper	126.652	67.0594	-1.88865	5e-05	down	hyper-down
Pkp4	0	0.171333	0.171333	hyper	75.2489	51.1043	-1.47246	0.0034	down	minor change
Cers6	0	0.206	0.206	hyper	36.2982	22.3641	-1.62306	5e-05	down	hyper-down
Cd82	0	0.220444	0.220444	hyper	2.35498	6.3495	2.6962	5e-05	up	hyper-up
Cat	0	0.205333	0.205333	hyper	30.6683	50.5631	1.64871	5e-05	up	hyper-up
Srxn1	0	0.181	0.181	hyper	15.5086	42.6041	2.74712	5e-05	up	hyper-up
Bcl2l1	0	0.17375	0.17375	hyper	54.633	42.3647	-1.28959	0.00785	down	minor change
Car3	0.182167	0	-0.182167	hypo	0.779148	14.2938	18.3454	5e-05	up	hypo-up
Car2	0.146667	0	-0.146667	hypo	4.78946	13.9567	2.91404	5e-05	up	hypo-up
Skil	0.0805333	0.148333	0.0678	hyper	15.3215	8.66163	-1.76889	5e-05	down	hyper-down
Slc25a44	0.19	0	-0.19	hypo	26.6949	18.7243	-1.42568	5e-05	down	minor change
Pmvk	0.259333	0	-0.259333	hypo	45.1097	24.35	-1.85255	5e-05	down	hypo-down
Tpm3	0.0645	0.067	0.0025	hyper	108.708	75.71	-1.43585	5e-05	down	minor change
Slc39a1	0.165833	0	-0.165833	hypo	22.0106	61.5684	2.79721	5e-05	up	hypo-up
Atp1a1	0.0346923	0.132333	0.097641	hyper	61.0712	86.3888	1.41456	5e-05	up	minor change
Sars	0.141333	0	-0.141333	hypo	77.1675	51.1657	-1.50819	5e-05	down	hypo-down
Prpf38b	0.160667	0	-0.160667	hypo	10.976	14.456	1.31705	0.00805	up	minor change
Slc35a3	0.124333	0	-0.124333	hypo	4.24247	8.22515	1.93876	0.0034	up	hypo-up
Ppp3ca	0.112111	0.0881111	-0.024	hypo	104.303	56.5061	-1.84587	5e-05	down	minor change
Tpd52	0	0.207667	0.207667	hyper	21.0253	9.09948	-2.3106	5e-05	down	hyper-down
Ythdf3	0	0.142167	0.142167	hyper	11.4811	16.6326	1.4487	0.00145	up	minor change
Zbtb7b	0	0.139111	0.139111	hyper	0.819113	3.70831	4.52723	5e-05	up	hyper-up
Slc16a1	0	0.157333	0.157333	hyper	5.35416	18.2579	3.41004	5e-05	up	hyper-up
Hadh	0	0.155556	0.155556	hyper	9.48919	41.1713	4.33875	5e-05	up	hyper-up
Map3k7	0.189	0	-0.189	hypo	16.1753	28.3855	1.75487	0.00015	up	hypo-up
Tpm2	0.0703333	0.0871667	0.0168333	hyper	0.616345	5.20947	8.45222	5e-05	up	minor change
Aldh1b1	0.141	0.1235	-0.0175	hypo	4.53823	2.54293	-1.78465	0.0001	down	minor change
Klf4	0.031375	0.12575	0.094375	hyper	0.556428	1.32303	2.37772	0.00265	up	hyper-up
Txn1	0.0626667	0.111939	0.0492727	hyper	61.3332	116.864	1.9054	5e-05	up	minor change
Nfib	0.130444	0.0748889	-0.0555556	hypo	41.3791	95.626	2.31097	5e-05	up	hypo-up
Hook1	0.204333	0	-0.204333	hypo	17.4961	10.0119	-1.74752	0.00065	down	hypo-down
Ptprf	0.0208889	0.158704	0.137815	hyper	50.9058	67.6508	1.32894	0.0007	up	minor change
Macf1	0.209333	0	-0.209333	hypo	76.3264	146.377	1.91778	0.0028	up	hypo-up
Atpif1	0.0396	0.1432	0.1036	hyper	251.839	154.863	-1.62621	5e-05	down	hyper-down
Smpdl3b	0.218333	0	-0.218333	hypo	0.426364	3.04604	7.14424	5e-05	up	hypo-up
Wasf2	0.290333	0	-0.290333	hypo	5.02507	14.1446	2.81481	0.00135	up	hypo-up
Pnrc2	0.164333	0	-0.164333	hypo	21.9748	73.5791	3.34835	5e-05	up	hypo-up
Camk2n1	0.0671667	0.0595	-0.00766667	hypo	14.6848	10.1011	-1.45378	5e-05	down	minor change
Efhd2	0.0733889	0.0822778	0.00888889	hyper	11.8992	30.8366	2.59147	5e-05	up	minor change
Gnb1	0.149333	0	-0.149333	hypo	758.66	503.577	-1.50654	0.00055	down	hypo-down
Nadk	0.147667	0	-0.147667	hypo	23.0999	33.9713	1.47062	0.0007	up	minor change
Dvl1	0.136	0	-0.136	hypo	22.8677	16.9227	-1.3513	0.0023	down	minor change
Pnrc1	0	0.197833	0.197833	hyper	43.7587	92.1229	2.10525	5e-05	up	hyper-up
Clta	0	0.179333	0.179333	hyper	120.009	82.0435	-1.46274	5e-05	down	minor change
Coro2a	0	0.326	0.326	hyper	9.85683	1.896	-5.19873	0.0024	down	hyper-down
Ugcg	0	0.146	0.146	hyper	22.5888	12.5488	-1.80008	5e-05	down	hyper-down
Jun	0	0.168667	0.168667	hyper	20.2764	28.111	1.3864	0.0004	up	minor change
Ak2	0	0.133333	0.133333	hyper	11.7181	25.4216	2.16942	5e-05	up	hyper-up
Tardbp	0	0.361	0.361	hyper	38.436	62.2096	1.61852	5e-05	up	hyper-up
Pgd	0	0.343444	0.343444	hyper	31.9886	58.3239	1.82327	5e-05	up	hyper-up
Clstn1	0	0.214333	0.214333	hyper	155.045	98.1814	-1.57916	5e-05	down	hyper-down
Ost4	0.191	0	-0.191	hypo	29.9152	47.962	1.60326	0.00075	up	hypo-up
Ywhah	0.205583	0	-0.205583	hypo	256.07	105.726	-2.42202	5e-05	down	hypo-down
Pgm1	0.118444	0.0407778	-0.0776667	hypo	3.56282	9.19419	2.58059	5e-05	up	hypo-up
Klf3	0.160667	0	-0.160667	hypo	7.93945	15.3921	1.93868	5e-05	up	hypo-up
Atp8a1	0.194833	0	-0.194833	hypo	59.2835	40.2712	-1.47211	5e-05	down	minor change
Slain2	0.136333	0	-0.136333	hypo	15.6675	11.8935	-1.31732	0.00805	down	minor change
Slc4a4	0.0696667	0.132222	0.0625556	hyper	26.588	41.0497	1.54391	5e-05	up	hyper-up
G3bp2	0.12	0.120833	0.000833333	hyper	64.1998	46.5028	-1.38056	0.0002	down	minor change
Hsd17b11	0.0661667	0.104667	0.0385	hyper	2.47734	9.4685	3.82206	5e-05	up	minor change
Sparcl1	0.205833	0	-0.205833	hypo	80.8937	125.02	1.54549	5e-05	up	hypo-up
Suds3	0.0417778	0.103222	0.0614444	hyper	16.329	20.7733	1.27218	0.00745	up	minor change
Fis1	0.166333	0	-0.166333	hypo	78.0568	110.095	1.41045	5e-05	up	minor change
Lmtk2	0.221333	0.132333	-0.089	hypo	33.3255	15.8027	-2.10884	5e-05	down	hypo-down
Khk	0	0.147	0.147	hyper	0.614323	2.45195	3.9913	0.00195	up	hyper-up
Cgref1	0	0.295667	0.295667	hyper	17.9691	5.90176	-3.04472	5e-05	down	hyper-down
Pi4k2b	0	0.1855	0.1855	hyper	1.31147	3.48278	2.65562	5e-05	up	hyper-up
Pds5a	0	0.169	0.169	hyper	11.546	18.9388	1.64029	5e-05	up	hyper-up
Mlec	0	0.162083	0.162083	hyper	22.7652	37.3975	1.64275	5e-05	up	hyper-up
Kdelr2	0	0.180333	0.180333	hyper	27.0703	38.2592	1.41332	5e-05	up	minor change
Shfm1	0.202	0	-0.202	hypo	29.8615	46.5099	1.55752	5e-05	up	hypo-up
Tes	0.122333	0	-0.122333	hypo	15.5274	5.23422	-2.96652	5e-05	down	hypo-down
Cald1	0.169333	0	-0.169333	hypo	6.61265	28.6118	4.32683	5e-05	up	hypo-up
Hipk2	0.0378333	0.135917	0.0980833	hyper	23.4382	50.2746	2.14499	5e-05	up	hyper-up
Mkrn1	0.214667	0	-0.214667	hypo	58.3214	43.7053	-1.33442	0.00395	down	minor change
Cbx3	0.211667	0	-0.211667	hypo	54.2873	81.0861	1.49365	5e-05	up	minor change
Vamp8	0.237	0	-0.237	hypo	1.85494	10.4004	5.60685	5e-05	up	hypo-up
Mxd1	0.0584667	0.1646	0.106133	hyper	4.45084	5.78498	1.29975	0.0068	up	minor change
Anxa4	0.108667	0.0529167	-0.05575	hypo	0.57542	4.38255	7.61625	5e-05	up	hypo-up
Kdm5a	0.160667	0	-0.160667	hypo	14.485	23.0842	1.59366	0.00075	up	hypo-up
M6pr	0.0571667	0.0645	0.00733333	hyper	14.1101	24.2814	1.72086	5e-05	up	minor change
Ptms	0.0878	0.0678	-0.02	hypo	569.513	338.681	-1.68156	5e-05	down	minor change
Etnk1	0.210667	0	-0.210667	hypo	42.9916	30.3044	-1.41866	5e-05	down	minor change
Hnrnpa2b1	0	0.1555	0.1555	hyper	126.986	165.568	1.30382	0.00195	up	minor change
Gng12	0	0.137333	0.137333	hyper	15.3787	34.9685	2.27382	5e-05	up	hyper-up
Gadd45a	0	0.265	0.265	hyper	1.82574	4.36861	2.39278	0.0037	up	hyper-up
Adipor2	0	0.164667	0.164667	hyper	20.0368	32.2654	1.61031	5e-05	up	hyper-up
Mlf2	0	0.178167	0.178167	hyper	278.473	215.967	-1.28942	0.0017	down	minor change
Tapbpl	0	0.287833	0.287833	hyper	0.247126	1.35844	5.49694	0.0034	up	hyper-up
Mgst1	0	0.176333	0.176333	hyper	17.6781	96.7116	5.47068	5e-05	up	hyper-up
Ppp6r1	0.0396667	0.11875	0.0790833	hyper	39.1588	51.3772	1.31202	0.00105	up	minor change
Isoc2a	0.156	0	-0.156	hypo	3.4134	11.7387	3.439	5e-05	up	hypo-up
Rps5	0.0937778	0.0962222	0.00244444	hyper	298.189	424.293	1.4229	5e-05	up	minor change
Calm3	0.117467	0.0227333	-0.0947333	hypo	808.608	354.618	-2.28022	5e-05	down	hypo-down
Ppp1r37	0.0555	0.0868333	0.0313333	hyper	24.1424	17.8992	-1.3488	0.0005	down	minor change
Apoe	0.0998889	0.0465556	-0.0533333	hypo	397.782	1157.05	2.90875	5e-05	up	hypo-up
Cic	0.393667	0	-0.393667	hypo	70.174	49.7105	-1.41165	0.0054	down	minor change
Actn4	0.0585417	0.114875	0.0563333	hyper	48.4865	70.8222	1.46066	5e-05	up	minor change
Spint2	0.135538	0.0379231	-0.0976154	hypo	9.28166	4.53915	-2.0448	5e-05	down	hypo-down
2410002F23Rik	0.0192963	0.14437	0.125074	hyper	47.9379	33.9623	-1.4115	0.001	down	minor change
Myh14	0.112778	0.0765556	-0.0362222	hypo	2.81796	7.86429	2.79078	5e-05	up	minor change
Rps17	0.156667	0	-0.156667	hypo	177.153	265.699	1.49983	5e-05	up	minor change
Ifitm3	0.179	0	-0.179	hypo	2.26472	13.6825	6.0416	5e-05	up	hypo-up
Rps9	0	0.152667	0.152667	hyper	198.971	331.716	1.66716	5e-05	up	hyper-up
Capns1	0	0.251333	0.251333	hyper	130.657	176.041	1.34735	0.0006	up	minor change
Fcgrt	0	0.233333	0.233333	hyper	0.656328	5.15883	7.86011	5e-05	up	hyper-up
Rpl13a	0	0.43482	0.43482	hyper	500.401	750.886	1.50057	5e-05	up	hyper-up
Ldha	0	0.196333	0.196333	hyper	158.685	115.016	-1.37967	0.00055	down	minor change
Ucp2	0	0.234778	0.234778	hyper	0.481921	2.72926	5.66329	5e-05	up	hyper-up
AA474408	0	0.539367	0.539367	hyper	0.440204	0.892948	2.02848	0.0076	up	hyper-up
Oat	0	0.184444	0.184444	hyper	34.04	100.46	2.95124	0.00035	up	hyper-up
Irs2	0.249333	0	-0.249333	hypo	13.0588	17.0602	1.30641	0.0017	up	minor change
Cyp4v3	0.0728889	0.0874444	0.0145556	hyper	0.484165	3.01305	6.22321	5e-05	up	minor change
Gatad2a	0.1042	0.0744667	-0.0297333	hypo	13.7701	27.6592	2.00864	5e-05	up	minor change
Cmip	0.0473333	0.0972222	0.0498889	hyper	104.136	45.43	-2.29224	5e-05	down	minor change
Lamp1	0	0.174111	0.174111	hyper	131.573	269.165	2.04574	5e-05	up	hyper-up
Rab11fip1	0	0.185167	0.185167	hyper	0.212588	0.779776	3.66802	5e-05	up	hyper-up
Prkaca	0	0.353667	0.353667	hyper	92.6954	62.4592	-1.4841	5e-05	down	minor change
Calr	0	0.35	0.35	hyper	281.436	199.986	-1.40728	0.00015	down	minor change
Hsbp1	0	0.245333	0.245333	hyper	207.6	151.03	-1.37456	5e-05	down	minor change
Tomm20	0	0.151333	0.151333	hyper	42.2589	32.0364	-1.31909	0.0004	down	minor change
Itgb1	0	0.134278	0.134278	hyper	30.7402	73.2949	2.38434	5e-05	up	hyper-up
Dnm2	0.223778	0	-0.223778	hypo	29.9762	43.1582	1.43975	0.0004	up	minor change
Igsf9b	0.132667	0	-0.132667	hypo	11.3052	19.3633	1.71278	5e-05	up	hypo-up
Hspa8	0.0297857	0.140929	0.111143	hyper	1353.2	1006.81	-1.34405	0.0084	down	minor change
C2cd2l	0.154667	0	-0.154667	hypo	20.9584	7.30702	-2.86827	5e-05	down	hypo-down
Tle3	0.0533333	0.087	0.0336667	hyper	26.5839	38.0962	1.43306	0.00205	up	minor change
Tpm1	0.08925	0.0735	-0.01575	hypo	53.6122	84.661	1.57914	5e-05	up	minor change
Rfx7	0.0748333	0.0541667	-0.0206667	hypo	17.2928	23.6323	1.3666	0.00185	up	minor change
Myo6	0.140667	0	-0.140667	hypo	14.3854	37.6811	2.61941	5e-05	up	hypo-up
Pls1	0.0853889	0.0774444	-0.00794444	hypo	0.989029	3.46179	3.50018	5e-05	up	minor change
Acy1	0.204667	0	-0.204667	hypo	1.94246	5.24819	2.70182	5e-05	up	hypo-up
Gnai2	0.0533333	0.147083	0.09375	hyper	100.142	200.754	2.00469	5e-05	up	hyper-up
Gpx1	0.057381	0.108762	0.051381	hyper	28.7891	77.8095	2.70273	5e-05	up	hyper-up
Cmtm6	0.321333	0	-0.321333	hypo	4.68135	13.4657	2.87645	5e-05	up	hypo-up
Golga4	0.0651905	0.100524	0.0353333	hyper	5.49891	7.18572	1.30676	0.00195	up	minor change
Trak1	0.224167	0.0761667	-0.148	hypo	29.0894	20.3116	-1.43215	0.0092	down	minor change
4931406C07Rik	0	0.371333	0.371333	hyper	6.87604	12.794	1.86067	0.00055	up	hyper-up
Tagln	0	0.216333	0.216333	hyper	10.2912	80.7532	7.84683	5e-05	up	hyper-up
Anp32a	0	0.229667	0.229667	hyper	140.759	234.387	1.66517	5e-05	up	hyper-up
Stag1	0	0.162167	0.162167	hyper	10.0985	20.2804	2.00825	5e-05	up	hyper-up
Rps12	0.116333	0.161767	0.0454333	hyper	406.517	707.363	1.74006	5e-05	up	minor change
Foxo3	0.283	0	-0.283	hypo	17.0627	27.2732	1.59841	5e-05	up	hypo-up
Snx3	0.0813889	0.0864444	0.00505556	hyper	107.799	148.145	1.37427	0.0001	up	minor change
Cd24a	0.125	0.069	-0.056	hypo	251.213	131.805	-1.90595	5e-05	down	hypo-down
Sgpl1	0.159963	0.014963	-0.145	hypo	16.0328	44.1199	2.75185	5e-05	up	hypo-up
Eif4ebp2	0.0612667	0.163533	0.102267	hyper	26.5338	47.688	1.79725	5e-05	up	hyper-up
Pcnt	0.179667	0	-0.179667	hypo	1.96398	3.73628	1.9024	5e-05	up	hypo-up
Agpat3	0.0827778	0.0914444	0.00866667	hyper	64.0641	92.7643	1.44799	0.0012	up	minor change
Ap3d1	0.218333	0	-0.218333	hypo	40.7208	32.7195	-1.24454	0.0058	down	minor change
Aes	0.0865556	0.0616667	-0.0248889	hypo	158.81	123.896	-1.2818	0.0018	down	minor change
Slc25a3	0.0546	0.1218	0.0672	hyper	166.085	225.651	1.35865	0.00225	up	minor change
Lta4h	0.063875	0.135	0.071125	hyper	14.64	24.8202	1.69537	5e-05	up	hyper-up
Nudt4	0.243	0	-0.243	hypo	69.5099	46.7695	-1.48622	5e-05	down	minor change
Dyrk2	0.191667	0.122333	-0.0693333	hypo	21.2856	11.9002	-1.78868	5e-05	down	hypo-down
Stat2	0.102111	0.0518889	-0.0502222	hypo	5.41339	3.7472	-1.44465	0.00035	down	minor change
Dgka	0.216667	0	-0.216667	hypo	0.464519	0.963302	2.07376	0.0037	up	hypo-up
Syne1	0	0.351333	0.351333	hyper	4.9247	3.47572	-1.41689	0.00015	down	minor change
Perp	0	0.168556	0.168556	hyper	1.53009	4.07879	2.66573	5e-05	up	hyper-up
Ifngr1	0	0.182333	0.182333	hyper	2.91179	10.4775	3.59829	5e-05	up	hyper-up
Ptprk	0	0.166778	0.166778	hyper	39.931	18.0545	-2.21169	5e-05	down	hyper-down
Lama4	0	0.188667	0.188667	hyper	0.480401	1.78778	3.72144	5e-05	up	hyper-up
Cd164	0	0.162917	0.162917	hyper	7.93216	25.809	3.25372	5e-05	up	hyper-up
Man1a	0	0.352333	0.352333	hyper	5.21246	10.9987	2.11007	5e-05	up	hyper-up
Tspan15	0	0.152667	0.152667	hyper	2.81752	20.8184	7.38895	0.0017	up	hyper-up
Tcf3	0	0.13	0.13	hyper	13.4945	28.7275	2.12883	5e-05	up	hyper-up
Abhd17a	0	0.247333	0.247333	hyper	42.6083	31.3395	-1.35957	0.00045	down	minor change
Ctdsp2	0	0.192667	0.192667	hyper	14.7828	48.796	3.30086	5e-05	up	hyper-up
Gal3st1	0.233333	0	-0.233333	hypo	0.604666	1.54958	2.56269	0.00045	up	hypo-up
Sec14l2	0.197667	0	-0.197667	hypo	4.2649	7.4451	1.74567	5e-05	up	hypo-up
Tbc1d10a	0.185667	0	-0.185667	hypo	12.2521	7.51397	-1.63058	5e-05	down	hypo-down
Uqcr10	0.271333	0	-0.271333	hypo	187.492	254.274	1.35619	0.0003	up	minor change
H2afv	0.0863333	0.0695	-0.0168333	hypo	18.0163	40.6102	2.25408	5e-05	up	minor change
Smek2	0.162	0	-0.162	hypo	10.6782	20.803	1.94818	0.00035	up	hypo-up
Rtn4	0.1485	0	-0.1485	hypo	178.923	116.872	-1.53092	5e-05	down	hypo-down
Sptbn1	0.227	0	-0.227	hypo	237.462	174.903	-1.35768	0.00195	down	minor change
Npm1	0.189667	0	-0.189667	hypo	93.6797	132.42	1.41354	0.0001	up	minor change
Ccng1	0.425	0	-0.425	hypo	18.5186	64.6766	3.49252	5e-05	up	hypo-up
Clint1	0.1268	0.0684	-0.0584	hypo	10.1329	13.5583	1.33805	0.0013	up	minor change
Gabarap	0.0881333	0.0766667	-0.0114667	hypo	165.871	234.168	1.41175	0.0001	up	minor change
Pfn1	0.0923056	0.0608889	-0.0314167	hypo	181.804	232.353	1.27805	0.0028	up	minor change
Cluh	0.1484	0.0812	-0.0672	hypo	16.1166	30.5018	1.89257	5e-05	up	hypo-up
Slc43a2	0.102389	0.194	0.0916111	hyper	20.6978	58.7911	2.84045	5e-05	up	hyper-up
Pitpna	0.0453333	0.117111	0.0717778	hyper	142.197	90.3869	-1.5732	5e-05	down	hyper-down
Taok1	0.185333	0	-0.185333	hypo	28.5929	38.1154	1.33304	0.00055	up	minor change
Lgals9	0.213333	0	-0.213333	hypo	0.167529	0.769952	4.59591	0.00525	up	hypo-up
Dhrs11	0.122222	0.0922222	-0.03	hypo	1.383	3.02633	2.18822	0.0006	up	minor change
Dhx40	0.191667	0	-0.191667	hypo	8.59061	14.4727	1.68472	5e-05	up	hypo-up
Ppp1r1b	0.0709667	0.109133	0.0381667	hyper	32.0312	5.03896	-6.35671	5e-05	down	minor change
Thra	0.057	0.127444	0.0704444	hyper	555.322	278.642	-1.99296	5e-05	down	hyper-down
Hexim1	0.224333	0	-0.224333	hypo	8.39784	11.5833	1.37932	0.00055	up	minor change
Helz	0.206333	0	-0.206333	hypo	8.67471	11.6024	1.3375	0.00775	up	minor change
Sox9	0.182667	0	-0.182667	hypo	15.5282	51.0158	3.28538	5e-05	up	hypo-up
Slc9a3r1	0.0522	0.144333	0.0921333	hyper	19.7592	49.2438	2.4922	5e-05	up	hyper-up
Eif4a3	0.196	0	-0.196	hypo	49.1468	66.6904	1.35696	0.004	up	minor change
Rnf213	0.231	0	-0.231	hypo	0.835286	4.91117	5.87965	5e-05	up	hypo-up
P4hb	0.092	0.0748788	-0.0171212	hypo	52.5048	84.2989	1.60554	5e-05	up	minor change
Irf1	0	0.118	0.118	hyper	1.14696	6.44277	5.61727	5e-05	up	hyper-up
Larp1	0	0.194167	0.194167	hyper	29.0945	23.4661	-1.23986	0.00905	down	minor change
Igtp	0	0.211333	0.211333	hyper	0.262195	1.50911	5.75569	0.00025	up	hyper-up
Rnf187	0	0.1935	0.1935	hyper	140.833	97.0147	-1.45167	5e-05	down	minor change
Ubb	0	0.120833	0.120833	hyper	272.151	202.964	-1.34088	0.0001	down	minor change
Tob1	0	0.1438	0.1438	hyper	12.917	21.7228	1.68172	5e-05	up	hyper-up
Jup	0	0.165667	0.165667	hyper	42.0472	14.4758	-2.90466	5e-05	down	hyper-down
Stat3	0	0.176667	0.176667	hyper	26.6121	67.0181	2.51833	5e-05	up	hyper-up
Gna13	0	0.285	0.285	hyper	14.7108	39.2374	2.66724	5e-05	up	hyper-up
H3f3b	0	0.178444	0.178444	hyper	154.749	260.625	1.68418	5e-05	up	hyper-up
Ubxn2a	0.211667	0	-0.211667	hypo	7.20098	11.2577	1.56336	0.0006	up	hypo-up
Sec23a	0.112667	0.106833	-0.00583333	hypo	56.9853	38.1235	-1.49475	5e-05	down	minor change
Zfp36l1	0.178	0	-0.178	hypo	8.0068	36.0458	4.50192	5e-05	up	hypo-up
Srsf5	0.151167	0	-0.151167	hypo	68.4711	94.3483	1.37793	0.00085	up	minor change
Calm1	0.0636667	0.103952	0.0402857	hyper	788.151	259.706	-3.03478	5e-05	down	minor change
Smek1	0.170667	0	-0.170667	hypo	10.101	15.8367	1.56783	5e-05	up	hypo-up
Ccdc85c	0.123	0.1095	-0.0135	hypo	23.2455	16.4112	-1.41644	0.0003	down	minor change
Dync1h1	0.155667	0.0501333	-0.105533	hypo	194.684	107.483	-1.8113	0.00435	down	hypo-down
Cdc42bpb	0.282667	0	-0.282667	hypo	38.8046	27.4945	-1.41136	5e-05	down	minor change
2010107E04Rik	0.47	0	-0.47	hypo	95.654	133.076	1.39122	0.0009	up	minor change
Sdc1	0	0.162667	0.162667	hyper	5.19605	8.41199	1.61892	5e-05	up	hyper-up
Tspan13	0	0.144	0.144	hyper	72.5066	31.2496	-2.32023	5e-05	down	hyper-down
Ppm1a	0	0.193667	0.193667	hyper	46.4272	31.7675	-1.46147	5e-05	down	minor change
Tmed10	0	0.186667	0.186667	hyper	36.4702	56.1515	1.53966	5e-05	up	hyper-up
Fos	0	0.3225	0.3225	hyper	13.1767	21.9739	1.66764	0.0025	up	hyper-up
Net1	0.0424444	0.108333	0.0658889	hyper	3.01149	7.1897	2.38742	5e-05	up	hyper-up
Hist1h1d	0.0463137	0.502765	0.456451	hyper	8.16294	15.4495	1.89264	0.0091	up	hyper-up
Hist1h1e	0.110133	0.0380667	-0.0720667	hypo	29.7491	50.8359	1.70882	5e-05	up	hypo-up
Hist1h1c	0.0182609	0.404609	0.386348	hyper	25.4691	39.9855	1.56996	5e-05	up	hyper-up
Hist1h2bb	0.16	0	-0.16	hypo	80.543	130.473	1.61992	5e-05	up	hypo-up
Txndc5	0.153833	0	-0.153833	hypo	25.5064	63.2873	2.48122	5e-05	up	hypo-up
Nedd9	0.327	0	-0.327	hypo	6.73707	14.6936	2.18102	5e-05	up	hypo-up
Dek	0.184333	0	-0.184333	hypo	13.2457	31.7747	2.39888	5e-05	up	hypo-up
Mef2c	0.149	0	-0.149	hypo	148.183	39.5305	-3.74857	5e-05	down	hypo-down
Iqgap2	0.0983611	0.0656667	-0.0326944	hypo	2.24274	6.71509	2.99414	5e-05	up	minor change
Srek1	0.199667	0	-0.199667	hypo	6.74165	9.25958	1.37349	0.00045	up	minor change
Erbb2ip	0.0513333	0.149417	0.0980833	hyper	7.95042	31.2051	3.92497	5e-05	up	hyper-up
Hist1h1b	0	0.200611	0.200611	hyper	23.4806	63.0593	2.68559	5e-05	up	hyper-up
Hist1h2bc	0	0.2425	0.2425	hyper	33.395	43.7544	1.31021	0.0065	up	minor change
Uqcrfs1	0	0.174667	0.174667	hyper	51.8781	65.0274	1.25347	0.0069	up	minor change
Fam120a	0	0.195267	0.195267	hyper	24.5381	44.0049	1.79333	5e-05	up	hyper-up
B230219D22Rik	0	0.2625	0.2625	hyper	25.433	20.0102	-1.271	0.0027	down	minor change
Hnrnpa0	0	0.194667	0.194667	hyper	40.5337	54.0601	1.33371	0.0003	up	minor change
Paip1	0	0.223833	0.223833	hyper	54.9243	83.1224	1.5134	5e-05	up	hyper-up
Wapal	0.154	0	-0.154	hypo	10.1416	17.5603	1.73151	5e-05	up	hypo-up
Supt16	0.137333	0	-0.137333	hypo	21.8383	35.7617	1.63757	5e-05	up	hypo-up
Slc7a8	0.121667	0.0244	-0.0972667	hypo	10.2338	5.50384	-1.85939	5e-05	down	hypo-down
Rec8	0.193667	0	-0.193667	hypo	0.240326	1.4482	6.02596	0.0002	up	hypo-up
Lgi3	0.126	0	-0.126	hypo	0.481308	1.66813	3.46583	5e-05	up	hypo-up
Klf5	0.111405	0.0696429	-0.0417619	hypo	6.22953	1.82743	-3.40889	5e-05	down	minor change
Lmo7	0.125667	0	-0.125667	hypo	12.3593	7.27176	-1.69963	5e-05	down	hypo-down
Ndfip2	0.106167	0.0639167	-0.04225	hypo	22.0536	17.3622	-1.27021	0.0097	down	minor change
Gm10076	0.116667	0	-0.116667	hypo	91.4851	155.189	1.69633	5e-05	up	hypo-up
Glud1	0	0.136	0.136	hyper	87.9526	234.049	2.66108	5e-05	up	hyper-up
Socs4	0	0.176333	0.176333	hyper	2.79701	6.18715	2.21206	5e-05	up	hyper-up
Pnp	0	0.156333	0.156333	hyper	2.23846	7.85783	3.51039	5e-05	up	hyper-up
Ephx2	0	0.127667	0.127667	hyper	2.01749	8.69178	4.30821	5e-05	up	hyper-up
Itm2b	0	0.134067	0.134067	hyper	90.3375	117.867	1.30474	0.0011	up	minor change
Tpt1	0	0.1408	0.1408	hyper	535.687	827.62	1.54497	5e-05	up	hyper-up
Dnajc3	0	0.288	0.288	hyper	6.51397	16.0792	2.46841	5e-05	up	hyper-up
Sepp1	0.0266296	0.122444	0.0958148	hyper	10.3561	34.2968	3.31176	5e-05	up	hyper-up
Golph3	0.0238667	0.149667	0.1258	hyper	18.189	29.6079	1.62779	5e-05	up	hyper-up
Myo10	0.158667	0	-0.158667	hypo	21.9824	109.532	4.98274	5e-05	up	hypo-up
Ywhaz	0.0133846	0.302436	0.289051	hyper	712.375	380.948	-1.87	5e-05	down	hyper-down
Ubr5	0.179667	0	-0.179667	hypo	24.2855	41.5575	1.71121	5e-05	up	hypo-up
Ext1	0.215333	0	-0.215333	hypo	13.9169	20.1783	1.44992	0.00185	up	minor change
Ndrg1	0.140333	0	-0.140333	hypo	31.5463	12.859	-2.45326	5e-05	down	hypo-down
Plec	0.186667	0	-0.186667	hypo	5.98872	13.7708	2.29945	5e-05	up	hypo-up
Rpl8	0.019125	0.334396	0.315271	hyper	266.262	399.79	1.50149	5e-05	up	hyper-up
Myh9	0.118636	0.0971818	-0.0214545	hypo	18.7095	56.5602	3.02308	5e-05	up	minor change
H1f0	0.0460476	0.119571	0.0735238	hyper	18.9505	27.0049	1.42502	5e-05	up	minor change
Polr2f	0.352333	0	-0.352333	hypo	34.9503	55.3936	1.58492	5e-05	up	hypo-up
Aco2	0.107	0	-0.107	hypo	133.687	173.611	1.29864	0.00285	up	minor change
Srebf2	0.206	0	-0.206	hypo	79.5859	55.1885	-1.44207	5e-05	down	minor change
Cyb5r3	0.179778	0	-0.179778	hypo	66.2472	93.243	1.4075	0.00035	up	minor change
Plxnb2	0.360333	0	-0.360333	hypo	22.8469	79.3596	3.47355	5e-05	up	hypo-up
Ano6	0.0695278	0.0968333	0.0273056	hyper	6.5862	13.2429	2.0107	5e-05	up	minor change
Scaf11	0.159333	0	-0.159333	hypo	7.705	15.995	2.07592	5e-05	up	hypo-up
Letmd1	0.328	0	-0.328	hypo	23.3898	17.3671	-1.34678	0.00035	down	minor change
Krt8	0.102944	0.0955556	-0.00738889	hypo	0.385504	2.1794	5.65337	5e-05	up	minor change
Ndufb9	0	0.158333	0.158333	hyper	97.7205	128.11	1.31098	0.0017	up	minor change
Tmbim6	0	0.16	0.16	hyper	95.7025	159.178	1.66326	5e-05	up	hyper-up
Lima1	0	0.181333	0.181333	hyper	4.58546	16.627	3.62603	5e-05	up	hyper-up
Dazap2	0	0.139	0.139	hyper	32.0587	83.5256	2.60539	5e-05	up	hyper-up
Mapk1	0.129267	0.033	-0.0962667	hypo	131.303	87.8627	-1.49441	5e-05	down	minor change
Acap2	0.183667	0	-0.183667	hypo	9.11782	14.0919	1.54553	5e-05	up	hypo-up
Pcyt1a	0.112	0.0725556	-0.0394444	hypo	12.9281	20.5558	1.59001	5e-05	up	minor change
Tfrc	0.0285833	0.209333	0.18075	hyper	63.2087	40.4227	-1.56369	5e-05	down	hyper-down
Kpna1	0.164333	0	-0.164333	hypo	34.7739	24.6329	-1.41168	0.00035	down	minor change
Arhgap31	0.239	0	-0.239	hypo	3.77821	10.3973	2.7519	5e-05	up	hypo-up
Naa50	0.267667	0	-0.267667	hypo	14.9564	30.0131	2.00671	5e-05	up	hypo-up
App	0.136125	0.0825833	-0.0535417	hypo	198.972	89.3953	-2.22575	5e-05	down	hypo-down
Slc25a1	0	0.189167	0.189167	hyper	54.8935	39.6266	-1.38527	0.00085	down	minor change
Sept5	0	0.223111	0.223111	hyper	228.557	87.5808	-2.60967	5e-05	down	hyper-down
Bdh1	0	0.229667	0.229667	hyper	89.9427	63.7493	-1.41088	0.00345	down	minor change
Nfkbiz	0	0.237667	0.237667	hyper	0.569658	1.1362	1.99453	0.00045	up	hyper-up
Snx9	0.0444167	0.114167	0.06975	hyper	2.67994	5.84776	2.18204	5e-05	up	hyper-up
Ezr	0.100792	0.0984583	-0.00233333	hypo	13.801	52.9797	3.83881	5e-05	up	minor change
Nudt3	0.138667	0	-0.138667	hypo	224.638	131.72	-1.70542	5e-05	down	hypo-down
Ppard	0.201333	0	-0.201333	hypo	4.96577	9.05386	1.82325	5e-05	up	hypo-up
Srsf3	0.1585	0.0945	-0.064	hypo	58.5664	81.2695	1.38765	0.0003	up	minor change
Tbc1d22b	0.120333	0	-0.120333	hypo	22.037	14.4236	-1.52784	0.00305	down	hypo-down
Tapbp	0.292	0	-0.292	hypo	12.4806	35.1741	2.81831	5e-05	up	hypo-up
H2-K1	0.0231111	0.136	0.112889	hyper	3.59597	5.76219	1.6024	0.00055	up	hyper-up
Slc39a7	0.0734167	0.0744167	0.001	hyper	39.1089	51.7282	1.32267	0.00845	up	minor change
Tubb5	0.0375556	0.173722	0.136167	hyper	886.156	485.166	-1.8265	5e-05	down	hyper-down
Cd2ap	0.0485833	0.155167	0.106583	hyper	1.86398	3.93524	2.11121	5e-05	up	hyper-up
Plcl2	0.2015	0	-0.2015	hypo	21.1821	12.2778	-1.72524	5e-05	down	hypo-down
Tbc1d5	0.136	0	-0.136	hypo	10.1509	6.98607	-1.45302	5e-05	down	minor change
Epb4.1l3	0.0954167	0.0358333	-0.0595833	hypo	22.4662	16.0563	-1.39921	0.00015	down	minor change
Prkce	0.215333	0.521167	0.305833	hyper	54.7898	25.5831	-2.14165	5e-05	down	hyper-down
Rgmb	0	0.173444	0.173444	hyper	29.234	18.9291	-1.5444	5e-05	down	hyper-down
Rps2	0	0.173	0.173	hyper	419.05	579.385	1.38261	5e-05	up	minor change
Itfg3	0	0.139333	0.139333	hyper	12.9624	24.796	1.91291	0.00265	up	hyper-up
Cyp4f14	0	0.173857	0.173857	hyper	0.442293	3.15112	7.12451	5e-05	up	hyper-up
Rnf5	0	0.329833	0.329833	hyper	41.4541	31.3839	-1.32087	0.00245	down	minor change
Clic1	0	0.200333	0.200333	hyper	6.24721	37.2494	5.96255	5e-05	up	hyper-up
Yipf4	0	0.25	0.25	hyper	7.07532	10.2811	1.45309	0.0007	up	minor change
Calm2	0	0.233	0.233	hyper	403.15	172.806	-2.33296	5e-05	down	hyper-down
Galnt1	0.0756667	0.0976667	0.022	hyper	15.8162	33.773	2.13535	5e-05	up	minor change
Stard4	0.064	0.137333	0.0733333	hyper	18.4018	10.2533	-1.79471	5e-05	down	hyper-down
Hars	0.178667	0	-0.178667	hypo	37.7009	27.1269	-1.3898	0.0012	down	minor change
Slc26a2	0.203444	0	-0.203444	hypo	2.29736	3.64283	1.58566	0.0033	up	hypo-up
Fbxo38	0.133667	0	-0.133667	hypo	6.73455	10.2255	1.51837	5e-05	up	hypo-up
Nars	0.133333	0	-0.133333	hypo	66.0886	42.4815	-1.5557	5e-05	down	hypo-down
Arhgap12	0	0.221333	0.221333	hyper	14.7176	30.5372	2.07488	5e-05	up	hyper-up
Ndfip1	0	0.174167	0.174167	hyper	221.669	152.788	-1.45083	5e-05	down	minor change
Slc12a2	0	0.138833	0.138833	hyper	7.60165	13.8177	1.81772	5e-05	up	hyper-up
Rps14	0	0.128	0.128	hyper	344.857	542.703	1.57371	5e-05	up	hyper-up
Lrp5	0.0578889	0.0882222	0.0303333	hyper	2.58729	8.5042	3.28691	5e-05	up	minor change
Adrbk1	0.1478	0.0214	-0.1264	hypo	43.1868	24.3485	-1.77369	5e-05	down	hypo-down
Plcb3	0.100583	0.1115	0.0109167	hyper	2.51636	7.22348	2.87062	5e-05	up	minor change
Ppp1r14b	0.188	0	-0.188	hypo	35.8455	68.0603	1.89871	5e-05	up	hypo-up
Mta2	0.207333	0	-0.207333	hypo	22.3863	40.4186	1.8055	5e-05	up	hypo-up
Ahnak	0.0940833	0.0988333	0.00475	hyper	3.32212	30.4804	9.17495	5e-05	up	minor change
Fth1	0.0225238	0.116571	0.0940476	hyper	647.065	1349.36	2.08535	5e-05	up	hyper-up
Rfk	0.06525	0.0745833	0.00933333	hyper	16.2107	25.5275	1.57473	5e-05	up	minor change
Gda	0.0312778	0.117222	0.0859444	hyper	51.6857	15.9234	-3.2459	5e-05	down	hyper-down
Plgrkt	0.220333	0	-0.220333	hypo	13.5629	22.9698	1.69358	5e-05	up	hypo-up
Acta2	0.112667	0.0567778	-0.0558889	hypo	21.9124	184.277	8.40973	5e-05	up	hypo-up
Hells	0.121333	0	-0.121333	hypo	2.67838	8.01364	2.99196	0.0004	up	hypo-up
Tm9sf3	0.0414615	0.155615	0.114154	hyper	23.3208	32.5493	1.39572	5e-05	up	minor change
Gsto1	0.074	0.125889	0.0518889	hyper	48.41	33.9967	-1.42396	0.00095	down	minor change
Add3	0.140333	0	-0.140333	hypo	25.4588	43.7349	1.71787	5e-05	up	hypo-up
4930506M07Rik	0.327333	0	-0.327333	hypo	31.1878	11.5388	-2.70287	5e-05	down	hypo-down
Rab1b	0	0.188667	0.188667	hyper	55.4789	69.8771	1.25953	0.0044	up	minor change
Cox8a	0	0.147667	0.147667	hyper	372.346	460.649	1.23715	0.0074	up	minor change
Rtn3	0	0.153667	0.153667	hyper	279.569	177.708	-1.5732	5e-05	down	hyper-down
Pcsk5	0	0.254	0.254	hyper	2.38347	3.16601	1.32832	0.0087	up	minor change
Anxa1	0	1	1	hyper	0.782768	3.86642	4.93941	5e-05	up	hyper-up
Sema4g	0	0.131333	0.131333	hyper	24.0503	13.9007	-1.73014	5e-05	down	hyper-down
Casp7	0	0.140333	0.140333	hyper	7.47507	11.6338	1.55634	5e-05	up	hyper-up
mt-Nd2	0	0.817222	0.817222	hyper	327.821	515.22	1.57165	5e-05	up	hyper-up
Gm10222	0	0.186	0.186	hyper	65.0705	124.434	1.91229	0.0001	up	hyper-up
Maoa	0.102333	0.0434444	-0.0588889	hypo	10.6297	15.0065	1.41176	5e-05	up	minor change
Cdk16	0.188333	0	-0.188333	hypo	98.1728	71.1285	-1.38022	0.0003	down	minor change
Slc9a6	0.148333	0	-0.148333	hypo	19.5812	12.4718	-1.57004	5e-05	down	hypo-down
Slc6a8	0.0533763	0.125151	0.0717742	hyper	19.1869	26.0075	1.35548	0.0005	up	minor change
Gdi1	0.192667	0	-0.192667	hypo	346.451	156.635	-2.21184	5e-05	down	hypo-down
Heph	0.193	0	-0.193	hypo	0.631559	4.09063	6.47702	5e-05	up	hypo-up
Ndufb11	0	0.169067	0.169067	hyper	43.7484	62.3743	1.42575	0.0053	up	minor change
Slc25a5	0	0.196333	0.196333	hyper	101.724	263.928	2.59454	5e-05	up	hyper-up
Lamp2	0	0.135222	0.135222	hyper	27.0689	88.4305	3.26687	5e-05	up	hyper-up
Flna	0	0.161	0.161	hyper	49.8823	113.711	2.27958	5e-05	up	hyper-up
Gyk	0	0.2395	0.2395	hyper	3.52584	6.37483	1.80803	0.00325	up	hyper-up
